# Supplementary material for: The crystal structure of the zwitterionic co-crystal of 2,4-di­chloro-6-{[(3-hy­droxy­prop­yl)azaniumyl]­meth­yl}phenolate and 2,4-di­chloro­phenol
Source: Acta Crystallogr E Crystallogr Commun. 2019 Sep 10;75(Pt 10):1452–5. doi: 10.1107/S2056989019012544 (PMC6775751; doi:10.1107/S2056989019012544)
Supplement: Supplementary file 1 [file e-75-01452-sup1.cif]

##############################################################################
#                                                                            #
# This CIF contains the data in a paper accepted for publication in          #
# Acta Crystallographica Section E. It conforms to the requirements of       #
# Notes for Authors for Acta Crystallographica Section E, and has been       #
# peer reviewed under the auspices of the IUCr Commission on Journals.       #
#                                                                            #
# Full details of the Crystallographic Information File format               #
# are given in the paper "The Crystallographic Information File (CIF):       #
# a New Standard Archive File for Crystallography" by S. R. Hall, F. H.      #
# Allen and I. D. Brown [Acta Cryst. (1991), A47, 655-685].                  #
#                                                                            #
# The current version of the core CIF dictionary is obtainable from          #
# ftp://ftp.iucr.org/pub/cif_core.dic.                                       #
#                                                                            #
# Software is freely available for graphical display of the structure(s)     #
# in this CIF. For information consult the CIF software page                 #
# http://www.iucr.org/resources/cif/software.                                #
#                                                                            #
# This file may be used for bona fide research purposes within the           #
# scientific community so long as proper attribution is given to the journal # 
# article from which it was obtained.                                        #
#                                                                            #
##############################################################################
data_I
_audit_creation_method
;
Olex2 1.2
(compiled 2018.05.29 svn.r3508 for OlexSys, GUI svn.r5506)
;
_journal_date_recd_electronic     2019-06-10
_journal_date_accepted     2019-09-09
_journal_name_full     'Acta Crystallographica, Section E'
_journal_year     2019
_journal_volume     75
_journal_issue     10
_journal_page_first     1452
_journal_page_last     1455
_journal_paper_category     GO
_journal_paper_doi     10.1107/S2056989019012544
_journal_coeditor_code     FY2140
_publ_contact_author_name     'Charmaine Arderne'
_publ_contact_author_address
;
Department of Chemistry
University of Johannesburg
P O Box 524
Auckland Park
Johannesburg
2006
South Africa
;
_publ_contact_author_email     'carderne@uj.ac.za'
_publ_contact_author_fax     '+27115592819'
_publ_contact_author_phone     '+27115592360'
_publ_section_title
;
The crystal structure of the zwitterionic co-crystal of
2,4-dichloro-6-{[(3-hydroxypropyl)azaniumyl]methyl}phenolate and
2,4-dichlorophenol
;
loop_
    _publ_author_name
    _publ_author_footnote
    _publ_author_address
    'Uprety, Bhawna' .
;
Department of Chemistry
University of Johannesburg
PO Box 524
Auckland Park
Johannesburg
2006
South Africa
;
    'Arderne, Charmaine' .
;
Department of Chemistry
University of Johannesburg
PO Box 524
Auckland Park
Johannesburg
2006
South Africa
;
_publ_section_synopsis
;
The title compound was isolated serendipitously as the co-crystal of
2,4-dichlorophenol and
2,4-dichloro-6-{[(3-hydroxypropyl)azaniumyl]methyl}phenolate in its zwitterionic
form, from an incomplete Mannich condensation. The co-crystal is held together
by extensive intra- and intermolecular hydrogen bonds as well as \p--\p
interactions.
;
_chemical_name_systematic
;
2,4-Dichlorophenol--
2,4-dichloro-6-{[(3-hydroxypropyl)azaniumyl]methyl}phenolate (1/1)
;
_chemical_name_common     ?
_chemical_formula_moiety     'C10 H13 Cl2 N O2, C6 H4 Cl2 O'
_chemical_formula_sum     'C16 H17 Cl4 N O3'
_chemical_formula_iupac     'C10 H13 Cl2 N O2, C6 H4 Cl2 O'
_chemical_formula_weight     413.10
_chemical_melting_point     ?
_chemical_absolute_configuration     unk
_space_group_crystal_system     monoclinic
_space_group_name_H-M_alt     'C 1 c 1'
_space_group_name_Hall     'C -2yc'
loop_
    _space_group_symop_operation_xyz
    'x, y, z'
    'x, -y, z+1/2'
    'x+1/2, y+1/2, z'
    'x+1/2, -y+1/2, z+1/2'
_cell_length_a     26.406(2)
_cell_length_b     9.5558(9)
_cell_length_c     7.1019(6)
_cell_angle_alpha     90
_cell_angle_beta     101.076(2)
_cell_angle_gamma     90
_cell_volume     1758.6(3)
_cell_formula_units_Z     4
_cell_measurement_reflns_used     6679
_cell_measurement_theta_min     2.272
_cell_measurement_theta_max     28.558
_cell_measurement_temperature     100(2)
loop_
    _twin_individual_id
    _twin_individual_mass_fraction_refined
    1 0.97(8)
    2 0.03(8)
_exptl_crystal_description     'plank'
_exptl_crystal_colour     colourless
_exptl_crystal_size_max     0.389
_exptl_crystal_size_mid     0.196
_exptl_crystal_size_min     0.171
_exptl_crystal_density_diffrn     1.560
_exptl_crystal_density_meas     ?
_exptl_crystal_density_method     ?
_exptl_crystal_F_000     848
_exptl_absorpt_coefficient_mu     0.688
_exptl_absorpt_correction_type     multi-scan
_exptl_absorpt_process_details
;
(SADABS; Bruker, 2016)
;
_exptl_absorpt_correction_T_min     0.6877
_exptl_absorpt_correction_T_max     0.7457
_diffrn_ambient_temperature     99.99
_diffrn_source     ?
_diffrn_radiation_type     MoK\a
_diffrn_radiation_wavelength     0.71073
_diffrn_measurement_device_type     'Bruker APEXII CCD'
_diffrn_measurement_method     '\f and \w scans'
_diffrn_detector_area_resol_mean     ?
_diffrn_reflns_number     15694
_diffrn_reflns_av_R_equivalents     0.0534
_diffrn_reflns_av_unetI/netI     0.0513
_diffrn_reflns_theta_min     1.572
_diffrn_reflns_theta_max     28.558
_diffrn_reflns_theta_full     25.242
_diffrn_measured_fraction_theta_max     1.000
_diffrn_measured_fraction_theta_full     1.000
_diffrn_reflns_limit_h_min     -34
_diffrn_reflns_limit_h_max     35
_diffrn_reflns_limit_k_min     -12
_diffrn_reflns_limit_k_max     12
_diffrn_reflns_limit_l_min     -9
_diffrn_reflns_limit_l_max     9
_diffrn_standards_number     0
_refine_special_details
;
 Refined as a 2-component inversion twin.
;
_reflns_number_total     4227
_reflns_number_gt     3842
_reflns_threshold_expression     'I > 2\s(I)'
_refine_ls_structure_factor_coef     Fsqd
_refine_ls_matrix_type     full
_refine_ls_R_factor_all     0.0413
_refine_ls_R_factor_gt     0.0368
_refine_ls_wR_factor_gt     0.0897
_refine_ls_wR_factor_ref     0.0917
_refine_ls_goodness_of_fit_ref     1.030
_refine_ls_restrained_S_all     1.030
_refine_ls_number_reflns     4227
_refine_ls_number_parameters     220
_refine_ls_number_restraints     4
_refine_ls_hydrogen_treatment     constr
_refine_ls_weighting_scheme     calc
_refine_ls_weighting_details
                      'w=1/[\s^2^(Fo^2^)+(0.0510P)^2^] where P=(Fo^2^+2Fc^2^)/3'
_atom_sites_solution_hydrogens     geom
_atom_sites_solution_primary     dual
_atom_sites_solution_secondary     ?
_refine_ls_shift/su_max     0.001
_refine_ls_shift/su_mean     0.000
_refine_diff_density_max     0.519
_refine_diff_density_min     -0.255
_refine_ls_extinction_method     none
_refine_ls_extinction_coef     .
_refine_ls_abs_structure_details
;
 Refined as an inversion twin
;
_refine_ls_abs_structure_Flack     0.03(8)
loop_
    _atom_type_symbol
    _atom_type_description
    _atom_type_scat_dispersion_real
    _atom_type_scat_dispersion_imag
    _atom_type_scat_source
    'C' 'C' 0.0033 0.0016
                         'International Tables Vol C Tables 4.2.6.8 and 6.1.1.4'
    'H' 'H' 0.0000 0.0000
                         'International Tables Vol C Tables 4.2.6.8 and 6.1.1.4'
    'Cl' 'Cl' 0.1484 0.1585
                         'International Tables Vol C Tables 4.2.6.8 and 6.1.1.4'
    'N' 'N' 0.0061 0.0033
                         'International Tables Vol C Tables 4.2.6.8 and 6.1.1.4'
    'O' 'O' 0.0106 0.0060
                         'International Tables Vol C Tables 4.2.6.8 and 6.1.1.4'
_computing_data_collection
;
APEX2 (Bruker, 2014)
;
_computing_cell_refinement
;
SAINT (Bruker, 2016)
;
_computing_data_reduction
;
SAINT (Bruker, 2016)
;
_computing_structure_solution
;
<i>SHELXT2014/5</i> (Sheldrick, 2015b)
;
_computing_structure_refinement
;
ShelXL (Sheldrick, 2015a)
;
_computing_molecular_graphics
;
<i>OLEX2</i> (Dolomanov <i>et al.</i>,  2009)
;
_computing_publication_material
;
<i>OLEX2</i> (Dolomanov <i>et al.</i>,  2009)
;
loop_
    _atom_site_type_symbol
    _atom_site_label
    _atom_site_fract_x
    _atom_site_fract_y
    _atom_site_fract_z
    _atom_site_U_iso_or_equiv
    _atom_site_adp_type
    _atom_site_calc_flag
    _atom_site_occupancy
    _atom_site_disorder_assembly
    _atom_site_disorder_group
    C C1 0.60636(12) 0.3974(3) 0.4792(4) 0.0142(6) Uani d 1 . .
    C C2 0.63604(11) 0.2750(3) 0.5205(4) 0.0157(6) Uani d 1 . .
    C C3 0.68630(12) 0.2726(3) 0.6225(4) 0.0165(6) Uani d 1 . .
    H H3 0.704950 0.187257 0.645494 0.020 Uiso calc 1 . .
    C C4 0.70848(12) 0.3991(3) 0.6902(5) 0.0168(6) Uani d 1 . .
    C C5 0.68172(11) 0.5238(3) 0.6521(4) 0.0165(6) Uani d 1 . .
    H H5 0.697687 0.609545 0.698121 0.020 Uiso calc 1 . .
    C C6 0.63169(11) 0.5240(3) 0.5469(4) 0.0147(6) Uani d 1 . .
    O O1 0.55807(8) 0.3971(2) 0.3846(3) 0.0155(5) Uani d 1 . .
    C C7 0.60594(11) 0.6628(3) 0.4870(4) 0.0158(5) Uani d 1 . .
    H H7A 0.625976 0.738673 0.561830 0.019 Uiso calc 1 . .
    H H7B 0.606421 0.679235 0.349730 0.019 Uiso calc 1 . .
    N N1 0.55136(9) 0.6690(2) 0.5164(3) 0.0147(4) Uani d 1 . .
    H H1A 0.550581 0.642000 0.638674 0.018 Uiso calc 1 . .
    H H1B 0.532185 0.606588 0.435781 0.018 Uiso calc 1 . .
    C C8 0.52697(11) 0.8107(3) 0.4826(4) 0.0175(5) Uani d 1 . .
    H H8A 0.550100 0.879869 0.559396 0.021 Uiso calc 1 . .
    H H8B 0.494264 0.809926 0.531229 0.021 Uiso calc 1 . .
    C C9 0.51540(11) 0.8601(3) 0.2744(4) 0.0175(6) Uani d 1 . .
    H H9A 0.503078 0.958053 0.271129 0.021 Uiso calc 1 . .
    H H9B 0.547924 0.859396 0.224456 0.021 Uiso calc 1 . .
    C C10 0.47556(12) 0.7729(3) 0.1416(4) 0.0202(6) Uani d 1 . .
    H H10A 0.443328 0.769495 0.193267 0.024 Uiso calc 1 . .
    H H10B 0.467599 0.817985 0.013813 0.024 Uiso calc 1 . .
    O O2 0.49333(8) 0.6335(2) 0.1213(3) 0.0184(4) Uani d 1 . .
    H H2 0.513930 0.633301 0.044658 0.028 Uiso calc 1 . .
    Cl Cl1 0.60850(3) 0.11500(7) 0.43483(9) 0.01842(17) Uani d 1 . .
    Cl Cl2 0.77111(3) 0.39949(8) 0.82500(10) 0.0250(2) Uani d 1 . .
    O O1B 0.44186(9) 0.3939(2) 0.1038(4) 0.0241(6) Uani d 1 . .
    H H1BA 0.455585 0.473101 0.102256 0.036 Uiso calc 1 . .
    C C1B 0.39283(14) 0.3987(3) 0.0027(5) 0.0199(7) Uani d 1 . .
    C C2B 0.36413(13) 0.2748(4) -0.0255(5) 0.0222(7) Uani d 1 . .
    C C3B 0.31382(13) 0.2721(4) -0.1258(5) 0.0248(7) Uani d 1 . .
    H H3B 0.295037 0.186795 -0.143940 0.030 Uiso calc 1 . .
    C C4B 0.29142(13) 0.3965(3) -0.1992(5) 0.0218(7) Uani d 1 . .
    C C5B 0.31829(12) 0.5215(4) -0.1709(4) 0.0216(7) Uani d 1 . .
    H H5B 0.302285 0.606604 -0.219504 0.026 Uiso calc 1 . .
    C C6B 0.36880(12) 0.5211(3) -0.0710(4) 0.0205(6) Uani d 1 . .
    H H6B 0.387375 0.606724 -0.052605 0.025 Uiso calc 1 . .
    Cl Cl2B 0.22825(3) 0.39666(9) -0.32799(12) 0.0308(2) Uani d 1 . .
    Cl Cl1B 0.39215(3) 0.11872(9) 0.07078(15) 0.0370(3) Uani d 1 . .
loop_
    _atom_site_aniso_label
    _atom_site_aniso_U_11
    _atom_site_aniso_U_22
    _atom_site_aniso_U_33
    _atom_site_aniso_U_12
    _atom_site_aniso_U_13
    _atom_site_aniso_U_23
    C1 0.0169(16) 0.0145(16) 0.0124(14) -0.0011(11) 0.0055(11) -0.0008(9)
    C2 0.0192(15) 0.0122(15) 0.0165(13) -0.0052(12) 0.0057(11) -0.0028(10)
    C3 0.0178(15) 0.0129(16) 0.0189(13) 0.0016(12) 0.0036(11) -0.0006(10)
    C4 0.0110(15) 0.0175(17) 0.0210(15) -0.0005(11) 0.0011(12) -0.0027(11)
    C5 0.0172(15) 0.0150(16) 0.0177(14) -0.0015(12) 0.0048(11) -0.0019(10)
    C6 0.0178(14) 0.0128(15) 0.0151(13) 0.0005(12) 0.0069(10) -0.0004(10)
    O1 0.0145(12) 0.0156(12) 0.0163(10) -0.0013(8) 0.0029(8) -0.0017(7)
    C7 0.0168(13) 0.0120(14) 0.0193(13) 0.0005(10) 0.0049(10) 0.0008(9)
    N1 0.0168(11) 0.0144(11) 0.0130(11) -0.0011(9) 0.0033(8) 0.0003(8)
    C8 0.0223(14) 0.0120(13) 0.0182(13) 0.0004(10) 0.0038(10) 0.0005(10)
    C9 0.0199(14) 0.0154(14) 0.0174(14) 0.0010(10) 0.0037(11) 0.0026(10)
    C10 0.0212(14) 0.0191(15) 0.0197(14) 0.0031(11) 0.0026(10) -0.0015(11)
    O2 0.0193(10) 0.0168(10) 0.0201(10) -0.0005(8) 0.0060(8) -0.0012(7)
    Cl1 0.0201(4) 0.0128(4) 0.0216(3) -0.0027(3) 0.0023(3) -0.0022(3)
    Cl2 0.0169(4) 0.0194(4) 0.0353(5) 0.0010(3) -0.0038(3) -0.0041(3)
    O1B 0.0159(13) 0.0151(13) 0.0403(15) -0.0022(8) 0.0027(10) -0.0003(9)
    C1B 0.0152(16) 0.0220(19) 0.0235(17) -0.0002(12) 0.0062(12) -0.0015(11)
    C2B 0.0199(16) 0.0120(17) 0.0352(17) 0.0023(13) 0.0068(13) 0.0024(12)
    C3B 0.0211(18) 0.0162(19) 0.0373(18) -0.0030(13) 0.0059(14) -0.0017(13)
    C4B 0.0184(18) 0.0197(18) 0.0274(17) -0.0020(12) 0.0046(14) -0.0020(12)
    C5B 0.0234(17) 0.0164(17) 0.0251(16) -0.0007(13) 0.0045(12) 0.0015(12)
    C6B 0.0243(17) 0.0142(16) 0.0242(16) -0.0043(13) 0.0076(12) -0.0022(11)
    Cl2B 0.0200(5) 0.0207(5) 0.0474(6) -0.0024(3) -0.0038(4) 0.0031(4)
    Cl1B 0.0209(5) 0.0167(5) 0.0705(7) 0.0004(3) 0.0018(5) 0.0095(4)
_geom_special_details
;
 All esds (except the esd in the dihedral angle between two l.s. planes)
 are estimated using the full covariance matrix.  The cell esds are taken
 into account individually in the estimation of esds in distances, angles
 and torsion angles; correlations between esds in cell parameters are only
 used when they are defined by crystal symmetry.  An approximate (isotropic)
 treatment of cell esds is used for estimating esds involving l.s. planes.
;
loop_
    _geom_bond_atom_site_label_1
    _geom_bond_atom_site_label_2
    _geom_bond_site_symmetry_2
    _geom_bond_distance
    _geom_bond_publ_flag
    C1 C2 . 1.407(4) ?
    C1 C6 . 1.421(4) ?
    C1 O1 . 1.322(4) ?
    C2 C3 . 1.385(4) ?
    C2 Cl1 . 1.751(3) ?
    C3 H3 . 0.9500 ?
    C3 C4 . 1.388(4) ?
    C4 C5 . 1.386(4) ?
    C4 Cl2 . 1.744(3) ?
    C5 H5 . 0.9500 ?
    C5 C6 . 1.387(4) ?
    C6 C7 . 1.514(4) ?
    C7 H7A . 0.9900 ?
    C7 H7B . 0.9900 ?
    C7 N1 . 1.496(3) ?
    N1 H1A . 0.9100 ?
    N1 H1B . 0.9100 ?
    N1 C8 . 1.499(3) ?
    C8 H8A . 0.9900 ?
    C8 H8B . 0.9900 ?
    C8 C9 . 1.526(4) ?
    C9 H9A . 0.9900 ?
    C9 H9B . 0.9900 ?
    C9 C10 . 1.520(4) ?
    C10 H10A . 0.9900 ?
    C10 H10B . 0.9900 ?
    C10 O2 . 1.429(3) ?
    O2 H2 . 0.8400 ?
    O1B H1BA . 0.8400 ?
    O1B C1B . 1.355(4) ?
    C1B C2B . 1.400(5) ?
    C1B C6B . 1.384(5) ?
    C2B C3B . 1.382(5) ?
    C2B Cl1B . 1.745(3) ?
    C3B H3B . 0.9500 ?
    C3B C4B . 1.384(5) ?
    C4B C5B . 1.385(4) ?
    C4B Cl2B . 1.742(4) ?
    C5B H5B . 0.9500 ?
    C5B C6B . 1.385(4) ?
    C6B H6B . 0.9500 ?
loop_
    _geom_angle_atom_site_label_1
    _geom_angle_atom_site_label_2
    _geom_angle_atom_site_label_3
    _geom_angle_site_symmetry_1
    _geom_angle_site_symmetry_3
    _geom_angle
    _geom_angle_publ_flag
    C2 C1 C6 . . 115.5(3) ?
    O1 C1 C2 . . 123.3(3) ?
    O1 C1 C6 . . 121.3(3) ?
    C1 C2 Cl1 . . 118.4(2) ?
    C3 C2 C1 . . 124.2(3) ?
    C3 C2 Cl1 . . 117.3(2) ?
    C2 C3 H3 . . 121.2 ?
    C2 C3 C4 . . 117.7(3) ?
    C4 C3 H3 . . 121.2 ?
    C3 C4 Cl2 . . 119.0(2) ?
    C5 C4 C3 . . 121.1(3) ?
    C5 C4 Cl2 . . 120.0(2) ?
    C4 C5 H5 . . 119.9 ?
    C4 C5 C6 . . 120.2(3) ?
    C6 C5 H5 . . 119.9 ?
    C1 C6 C7 . . 119.6(3) ?
    C5 C6 C1 . . 121.3(3) ?
    C5 C6 C7 . . 118.8(3) ?
    C6 C7 H7A . . 109.0 ?
    C6 C7 H7B . . 109.0 ?
    H7A C7 H7B . . 107.8 ?
    N1 C7 C6 . . 112.8(2) ?
    N1 C7 H7A . . 109.0 ?
    N1 C7 H7B . . 109.0 ?
    C7 N1 H1A . . 108.7 ?
    C7 N1 H1B . . 108.7 ?
    C7 N1 C8 . . 114.1(2) ?
    H1A N1 H1B . . 107.6 ?
    C8 N1 H1A . . 108.7 ?
    C8 N1 H1B . . 108.7 ?
    N1 C8 H8A . . 108.3 ?
    N1 C8 H8B . . 108.3 ?
    N1 C8 C9 . . 115.8(2) ?
    H8A C8 H8B . . 107.4 ?
    C9 C8 H8A . . 108.3 ?
    C9 C8 H8B . . 108.3 ?
    C8 C9 H9A . . 108.6 ?
    C8 C9 H9B . . 108.6 ?
    H9A C9 H9B . . 107.6 ?
    C10 C9 C8 . . 114.7(2) ?
    C10 C9 H9A . . 108.6 ?
    C10 C9 H9B . . 108.6 ?
    C9 C10 H10A . . 109.2 ?
    C9 C10 H10B . . 109.2 ?
    H10A C10 H10B . . 107.9 ?
    O2 C10 C9 . . 111.8(2) ?
    O2 C10 H10A . . 109.2 ?
    O2 C10 H10B . . 109.2 ?
    C10 O2 H2 . . 109.5 ?
    C1B O1B H1BA . . 109.5 ?
    O1B C1B C2B . . 118.9(3) ?
    O1B C1B C6B . . 123.4(3) ?
    C6B C1B C2B . . 117.7(3) ?
    C1B C2B Cl1B . . 119.3(3) ?
    C3B C2B C1B . . 122.0(3) ?
    C3B C2B Cl1B . . 118.6(3) ?
    C2B C3B H3B . . 120.8 ?
    C2B C3B C4B . . 118.5(3) ?
    C4B C3B H3B . . 120.8 ?
    C3B C4B C5B . . 121.1(3) ?
    C3B C4B Cl2B . . 119.7(3) ?
    C5B C4B Cl2B . . 119.2(3) ?
    C4B C5B H5B . . 120.4 ?
    C4B C5B C6B . . 119.2(3) ?
    C6B C5B H5B . . 120.4 ?
    C1B C6B C5B . . 121.5(3) ?
    C1B C6B H6B . . 119.3 ?
    C5B C6B H6B . . 119.3 ?
loop_
    _geom_torsion_atom_site_label_1
    _geom_torsion_atom_site_label_2
    _geom_torsion_atom_site_label_3
    _geom_torsion_atom_site_label_4
    _geom_torsion_site_symmetry_1
    _geom_torsion_site_symmetry_2
    _geom_torsion_site_symmetry_3
    _geom_torsion_site_symmetry_4
    _geom_torsion
    _geom_torsion_publ_flag
    C1 C2 C3 C4 . . . . 0.8(4) ?
    C1 C6 C7 N1 . . . . 50.1(3) ?
    C2 C1 C6 C5 . . . . -2.1(4) ?
    C2 C1 C6 C7 . . . . 171.6(2) ?
    C2 C3 C4 C5 . . . . -1.8(5) ?
    C2 C3 C4 Cl2 . . . . 178.3(2) ?
    C3 C4 C5 C6 . . . . 0.8(5) ?
    C4 C5 C6 C1 . . . . 1.2(4) ?
    C4 C5 C6 C7 . . . . -172.6(3) ?
    C5 C6 C7 N1 . . . . -136.0(3) ?
    C6 C1 C2 C3 . . . . 1.2(4) ?
    C6 C1 C2 Cl1 . . . . -177.8(2) ?
    C6 C7 N1 C8 . . . . 172.5(2) ?
    O1 C1 C2 C3 . . . . -178.7(3) ?
    O1 C1 C2 Cl1 . . . . 2.4(4) ?
    O1 C1 C6 C5 . . . . 177.7(3) ?
    O1 C1 C6 C7 . . . . -8.6(4) ?
    C7 N1 C8 C9 . . . . 69.9(3) yes
    N1 C8 C9 C10 . . . . 64.5(3) yes
    C8 C9 C10 O2 . . . . -65.1(3) yes
    Cl1 C2 C3 C4 . . . . 179.7(2) ?
    Cl2 C4 C5 C6 . . . . -179.2(2) ?
    O1B C1B C2B C3B . . . . 179.5(3) ?
    O1B C1B C2B Cl1B . . . . 0.3(4) ?
    O1B C1B C6B C5B . . . . -179.0(3) ?
    C1B C2B C3B C4B . . . . -0.3(5) ?
    C2B C1B C6B C5B . . . . -0.6(5) ?
    C2B C3B C4B C5B . . . . -0.9(5) ?
    C2B C3B C4B Cl2B . . . . 179.5(2) ?
    C3B C4B C5B C6B . . . . 1.4(5) ?
    C4B C5B C6B C1B . . . . -0.6(5) ?
    C6B C1B C2B C3B . . . . 1.1(5) ?
    C6B C1B C2B Cl1B . . . . -178.2(2) ?
    Cl2B C4B C5B C6B . . . . -179.0(2) ?
    Cl1B C2B C3B C4B . . . . 178.9(3) ?
loop_
    _geom_hbond_atom_site_label_D
    _geom_hbond_atom_site_label_H
    _geom_hbond_atom_site_label_A
    _geom_hbond_site_symmetry_A
    _geom_hbond_distance_DH
    _geom_hbond_distance_HA
    _geom_hbond_distance_DA
    _geom_hbond_angle_DHA
    _geom_hbond_publ_flag
    N1 H1A O1 2_565 0.91 1.76 2.663(3) 171 yes
    N1 H1B O1 . 0.91 2.17 2.779(3) 124 yes
    N1 H1B O2 . 0.91 2.29 2.947(3) 129 yes
    O2 H2 O1 2_564 0.84 1.80 2.634(3) 171 yes
    O1B H1BA O2 . 0.84 1.82 2.653(3) 172 yes
_shelx_space_group_comment
;
The symmetry employed for this shelxl refinement is uniquely defined
by the following loop, which should always be used as a source of
symmetry information in preference to the above space-group names.
They are only intended as comments.
;
_shelx_estimated_absorpt_T_min     0.776
_shelx_estimated_absorpt_T_max     0.891
_shelx_hkl_file
;
  -2   0   0  117.49    6.70
   2   0   0  120.89    6.80
  -4   0   0  110.89    5.90
  -4   0   0   98.19    6.00
   4   0   0   96.89    6.00
   4   0   0  113.89    5.90
   4   0   0  105.09    5.90
   4   0   0   89.69    5.90
  -6   0   0  268.17   15.40
  -6   0   0  271.17   15.20
  -6   0   0  268.27   15.30
   6   0   0  272.87   15.40
   6   0   0  254.27   15.20
   6   0   0  272.27   15.20
  -8   0   0  443.76   26.20
  -8   0   0  434.16   26.20
  -8   0   0  447.06   26.00
  -8   0   0  503.05   26.30
   8   0   0  415.36   26.20
   8   0   0  490.25   26.10
   8   0   0  447.36   26.10
   8   0   0  510.35   26.10
 -10   0   0  369.66   24.40
 -10   0   0  423.56   24.40
 -10   0   0  444.86   24.20
 -10   0   0  480.45   24.40
  10   0   0  486.35   24.30
  10   0   0  428.46   24.20
  10   0   0  395.16   24.20
  10   0   0  420.56   24.50
  10   0   0  394.06   24.10
 -12   0   0  603.44   33.80
 -12   0   0  604.84   33.80
 -12   0   0  569.14   33.50
 -12   0   0  540.15   33.70
  12   0   0  625.94   33.90
  12   0   0  581.74   33.40
  12   0   0  604.14   33.60
  12   0   0  563.24   33.50
  12   0   0  634.44   33.60
 -14   0   0  166.98    9.70
 -14   0   0  164.18   10.10
 -14   0   0  151.88   10.00
 -14   0   0  170.98   10.10
  14   0   0  170.58    9.90
  14   0   0  167.58    9.80
  14   0   0  173.18    9.70
  14   0   0  164.08   10.20
 -16   0   0   39.20    3.30
 -16   0   0   41.40    3.20
  16   0   0   38.60    3.30
  16   0   0   40.20    3.10
  16   0   0   41.20    2.90
  16   0   0   49.30    2.80
 -18   0   0  566.94   33.40
 -18   0   0  602.64   33.60
 -18   0   0  589.84   33.50
  18   0   0  671.33   33.80
  18   0   0  564.54   32.90
  18   0   0  491.25   33.00
 -20   0   0    2.30    1.10
 -20   0   0    3.10    1.10
  20   0   0    2.70    0.70
  20   0   0    3.30    1.10
  20   0   0    3.30    1.20
 -22   0   0   34.30    3.20
 -22   0   0   34.80    3.20
  22   0   0   27.40    2.40
  22   0   0   35.50    3.40
 -24   0   0  542.25   33.00
 -24   0   0  561.04   33.10
  24   0   0  590.04   33.30
 -26   0   0    8.60    2.00
  26   0   0   10.50    2.20
 -28   0   0    5.20    1.70
  28   0   0    7.60    2.10
 -30   0   0   20.20    3.00
  30   0   0   12.70    2.80
 -32   0   0   97.29    7.00
  32   0   0   73.89    6.90
 -34   0   0    8.20    2.40
  34   0   0   11.50    2.90
  33  -1   0   97.19    8.50
 -33   1   0  125.29    8.60
  31  -1   0    5.80    2.00
 -31   1   0    6.70    2.00
  29  -1   0   18.70    3.10
 -29   1   0   13.50    2.50
  27  -1   0  102.29    7.80
 -27   1   0  107.69    7.60
  25  -1   0    1.40    1.20
 -25   1   0    1.70    1.10
 -25   1   0    0.60    1.20
  23  -1   0   83.49    5.90
 -23   1   0   63.79    5.40
 -23   1   0   79.59    5.60
 -23   1   0   72.69    5.50
  21  -1   0    2.10    0.70
  21  -1   0    5.60    1.50
 -21   1   0    4.00    1.20
 -21   1   0    4.10    1.30
 -21   1   0    3.60    1.20
  19  -1   0   11.00    1.20
  19  -1   0    8.20    1.70
  19  -1   0   13.60    1.60
 -19   1   0    8.40    1.60
 -19   1   0    8.50    1.50
 -19   1   0    7.90    1.60
  17  -1   0   28.40    2.60
  17  -1   0   25.90    1.90
  17  -1   0   23.20    2.00
 -17   1   0   25.30    2.30
 -17   1   0   22.40    2.30
 -17   1   0   22.00    2.30
  15  -1   0  781.72   39.30
  15  -1   0  594.44   38.80
  15  -1   0  684.73   38.70
  15  -1   0  629.94   38.80
  15  -1   0  670.53   38.80
 -15   1   0  687.33   39.10
 -15   1   0  642.14   39.10
 -15   1   0  719.33   39.20
 -15   1   0  713.93   38.80
 -15   1   0  724.93   39.20
  13  -1   0  144.39    9.10
  13  -1   0  162.88    9.30
  13  -1   0  166.98    9.20
  13  -1   0  151.48    9.20
 -13   1   0  161.08    9.50
 -13   1   0  157.68    9.50
 -13   1   0  152.28    9.50
 -13   1   0  157.38    9.50
 -13   1   0  154.18    9.20
  11  -1   0   70.39    4.20
  11  -1   0   67.09    4.10
  11  -1   0   69.39    4.40
  11  -1   0   67.89    4.10
  11  -1   0   71.59    4.00
 -11   1   0   59.29    4.00
 -11   1   0   70.19    4.30
 -11   1   0   63.49    4.30
 -11   1   0   67.89    4.30
 -11   1   0   51.29    4.20
   9  -1   0  917.51   51.89
   9  -1   0  897.11   52.09
   9  -1   0  982.00   51.89
   9  -1   0  966.80   51.89
  -9   1   0  975.40   52.09
  -9   1   0  843.82   51.99
  -9   1   0  944.91   52.09
  -9   1   0  844.32   51.79
   7  -1   0   44.30    2.80
   7  -1   0   49.70    2.90
   7  -1   0   39.30    3.00
   7  -1   0   44.10    2.80
  -7   1   0   53.29    3.00
  -7   1   0   46.30    3.00
  -7   1   0   42.30    3.00
   5  -1   0    9.60    1.00
   5  -1   0   12.60    0.90
   5  -1   0    8.90    0.80
   5  -1   0    9.20    0.80
  -5   1   0   11.00    1.00
  -5   1   0    9.50    0.90
  -5   1   0   10.30    0.90
   3  -1   0   34.20    2.20
   3  -1   0   37.40    2.30
   3  -1   0   35.90    2.20
   3  -1   0   37.40    2.20
  -3   1   0   33.30    2.20
   1  -1   0  218.98   12.40
  -1  -1   0  281.37   15.80
   1   1   0  279.07   15.80
  -3  -1   0   34.70    2.20
   3   1   0   36.50    2.20
   3   1   0   35.90    2.30
  -5  -1   0   10.90    0.80
  -5  -1   0   10.40    0.90
  -5  -1   0    9.40    0.90
   5   1   0    8.90    1.00
   5   1   0    7.40    0.80
   5   1   0   11.30    1.00
   5   1   0   11.80    0.80
  -7  -1   0   42.60    2.80
  -7  -1   0   41.80    2.70
  -7  -1   0   45.70    2.90
   7   1   0   36.50    2.60
   7   1   0   49.30    2.90
   7   1   0   49.20    2.70
   7   1   0   34.80    2.80
  -9  -1   0  806.62   48.40
  -9  -1   0  911.41   48.50
  -9  -1   0  823.12   48.20
   9   1   0  922.81   48.30
   9   1   0  828.72   48.40
   9   1   0  751.22   48.40
   9   1   0  955.80   48.30
 -11  -1   0   61.69    4.20
 -11  -1   0   66.69    4.00
  11   1   0   54.09    4.00
  11   1   0   71.09    4.10
  11   1   0   73.29    4.10
  11   1   0   66.89    4.30
  11   1   0   59.39    4.30
 -13  -1   0  145.49    8.70
 -13  -1   0  149.29    8.30
 -13  -1   0  128.89    8.60
  13   1   0  136.49    8.70
  13   1   0  127.89    8.40
  13   1   0  140.49    8.60
  13   1   0  160.08    8.30
  13   1   0  130.49    8.30
  13   1   0  149.79    8.40
 -15  -1   0  767.12   41.10
 -15  -1   0  658.33   41.00
 -15  -1   0  728.13   40.70
  15   1   0  731.23   40.70
  15   1   0  777.72   40.80
  15   1   0  677.33   40.80
  15   1   0  667.23   40.90
  15   1   0  743.33   41.20
 -17  -1   0   23.60    2.40
 -17  -1   0   26.90    2.50
  17   1   0   28.00    2.40
  17   1   0   21.40    1.90
  17   1   0   29.70    2.20
  17   1   0   26.90    2.60
 -19  -1   0    4.70    1.30
 -19  -1   0    8.60    1.60
  19   1   0    7.90    1.40
  19   1   0   10.00    1.70
  19   1   0    5.40    1.00
  19   1   0   10.60    1.20
 -21  -1   0    5.10    1.40
 -21  -1   0    4.10    1.20
  21   1   0    2.90    1.10
  21   1   0    3.40    0.80
  21   1   0    3.60    1.30
 -23  -1   0   80.29    5.90
 -23  -1   0   78.59    5.90
  23   1   0   81.09    6.00
 -25  -1   0    1.30    1.10
  25   1   0   -0.20    1.20
 -27  -1   0  106.29    7.00
  27   1   0   81.39    6.90
 -29  -1   0   19.50    2.90
  29   1   0    9.50    2.40
 -31  -1   0    4.70    1.90
  31   1   0    9.10    2.50
 -33  -1   0  124.29    8.70
  33   1   0  104.09    8.60
  34  -2   0    2.00    2.00
  32  -2   0    1.00    1.80
 -32   2   0    0.20    1.40
  30  -2   0    2.00    1.60
 -30   2   0    0.90    1.30
  28  -2   0   -0.50    1.10
 -28   2   0    1.10    1.30
 -28   2   0    0.00    1.10
  26  -2   0    3.30    1.60
 -26   2   0    3.40    1.40
 -26   2   0    3.80    1.50
  24  -2   0   -1.00    1.10
 -24   2   0   -0.30    0.90
 -24   2   0    1.20    1.00
  22  -2   0    6.50    1.00
  22  -2   0    4.10    1.50
 -22   2   0    6.60    1.70
 -22   2   0    9.40    1.90
 -22   2   0    9.20    1.80
  20  -2   0   10.30    1.90
  20  -2   0    9.90    1.20
 -20   2   0    4.40    1.40
 -20   2   0    6.70    1.50
 -20   2   0    8.00    1.60
 -20   2   0    8.30    1.60
  18  -2   0   60.29    5.20
  18  -2   0   67.09    4.80
  18  -2   0   77.69    4.70
 -18   2   0   76.59    5.30
 -18   2   0   81.79    5.30
 -18   2   0   82.19    5.40
 -18   2   0   81.59    5.40
  16  -2   0    4.90    0.80
  16  -2   0    5.80    1.30
  16  -2   0    5.40    1.00
  16  -2   0    7.30    1.20
 -16   2   0    4.20    1.10
 -16   2   0    6.90    1.40
 -16   2   0    5.40    1.20
 -16   2   0    6.00    1.30
  14  -2   0    3.90    0.70
  14  -2   0    2.40    1.00
  14  -2   0    1.80    0.60
  14  -2   0    4.00    0.80
  14  -2   0    3.20    0.80
 -14   2   0    2.20    0.90
 -14   2   0    3.90    1.00
 -14   2   0    3.80    0.70
 -14   2   0    3.30    0.90
  12  -2   0    0.20    0.60
  12  -2   0    0.70    0.60
  12  -2   0    0.40    0.40
  12  -2   0    0.50    0.50
  12  -2   0   -0.10    0.40
 -12   2   0   -0.10    0.60
 -12   2   0   -0.20    0.60
 -12   2   0    0.60    0.60
  10  -2   0    1.90    0.60
  10  -2   0    0.90    0.50
  10  -2   0    1.10    0.70
  10  -2   0    1.80    0.60
  10  -2   0    1.60    0.50
 -10   2   0    1.20    0.60
 -10   2   0    0.60    0.60
 -10   2   0    0.90    0.70
   8  -2   0    2.60    0.50
   8  -2   0    2.30    0.70
   8  -2   0    3.80    0.60
   8  -2   0    2.10    0.60
   8  -2   0    2.70    0.70
  -8   2   0    3.80    0.80
  -8   2   0    4.00    0.80
  -8   2   0    3.30    0.70
   6  -2   0  109.69    6.70
   6  -2   0  118.79    6.70
   6  -2   0  109.39    6.90
   6  -2   0  122.99    6.70
   6  -2   0  129.39    6.80
  -6   2   0  116.59    6.80
  -6   2   0   94.89    6.80
  -6   2   0  113.79    6.90
   4  -2   0   12.90    1.20
   4  -2   0   14.50    1.10
  -4   2   0   10.30    1.20
  -4   2   0   15.50    1.20
   2  -2   0  249.48   12.40
   2  -2   0  253.77   12.60
  -2   2   0  183.48   12.40
  -2   2   0  185.68   12.50
   0  -2   0    3.70    0.80
   0  -2   0    5.70    0.70
   0   2   0    5.00    0.80
   0   2   0    4.90    0.70
   0   2   0    4.60    0.90
  -2  -2   0  241.08   13.50
  -2  -2   0  211.88   13.60
   2   2   0  275.67   13.50
   2   2   0  201.48   13.60
   2   2   0  255.07   13.60
  -4  -2   0   13.60    1.20
  -4  -2   0   16.00    1.20
  -4  -2   0   14.00    1.10
   4   2   0   14.10    1.20
   4   2   0   12.00    1.20
   4   2   0   15.50    1.10
  -6  -2   0  114.59    6.70
  -6  -2   0  126.79    6.70
  -6  -2   0  124.99    7.00
   6   2   0  108.19    6.80
   6   2   0  101.69    6.90
   6   2   0  113.99    6.70
  -8  -2   0    3.30    0.70
  -8  -2   0    2.50    0.60
  -8  -2   0    3.10    0.70
  -8  -2   0    2.90    0.70
   8   2   0    4.80    0.90
   8   2   0    2.60    0.70
   8   2   0    3.20    0.60
   8   2   0    1.80    0.40
 -10  -2   0    0.80    0.60
 -10  -2   0    0.80    0.60
 -10  -2   0    2.00    0.60
  10   2   0    1.70    0.50
  10   2   0    1.10    0.40
  10   2   0    1.40    0.70
  10   2   0    1.00    0.60
  10   2   0    0.90    0.50
 -12  -2   0    0.40    0.60
 -12  -2   0    0.50    0.60
 -12  -2   0    0.70    0.50
  12   2   0    0.30    0.60
  12   2   0   -0.40    0.50
  12   2   0   -0.10    0.30
  12   2   0    0.30    0.40
  12   2   0    1.00    0.60
 -14  -2   0    1.80    0.70
 -14  -2   0    2.30    0.80
 -14  -2   0    3.40    0.90
  14   2   0    2.80    0.60
  14   2   0    2.50    0.80
  14   2   0    3.50    1.00
  14   2   0    5.10    0.90
  14   2   0    4.20    0.90
  14   2   0    2.70    0.50
 -16  -2   0    4.50    1.10
 -16  -2   0    4.30    1.20
  16   2   0    5.10    1.20
  16   2   0    5.40    1.30
  16   2   0    7.80    1.10
  16   2   0    7.10    0.90
 -18  -2   0   65.09    5.00
 -18  -2   0   83.79    5.30
  18   2   0   68.89    4.70
  18   2   0   61.29    4.90
  18   2   0   79.39    5.20
 -20  -2   0    5.40    1.50
 -20  -2   0    4.40    1.30
  20   2   0    8.10    1.70
  20   2   0    7.00    1.50
  20   2   0    7.10    1.00
 -22  -2   0    7.10    1.70
 -22  -2   0    6.10    1.50
  22   2   0    4.90    1.50
 -24  -2   0    0.80    1.00
 -24  -2   0   -0.20    1.10
  24   2   0    0.90    1.20
 -26  -2   0    3.70    1.50
  26   2   0    3.20    1.60
 -28  -2   0    0.40    1.20
  28   2   0    0.30    1.30
 -30  -2   0    0.60    1.30
  30   2   0    1.80    1.60
 -32  -2   0    0.30    1.40
  32   2   0   -2.50    1.20
 -34  -2   0    1.80    2.00
  34   2   0    2.80    1.70
  33  -3   0   13.00    3.10
 -33   3   0   13.60    2.70
 -33   3   0   12.60    2.80
  31  -3   0    0.60    1.60
 -31   3   0    0.00    1.30
 -31   3   0    0.60    1.40
  29  -3   0   -0.50    1.30
 -29   3   0   -0.50    1.20
 -29   3   0   -0.80    1.10
  27  -3   0   21.10    3.20
 -27   3   0   23.40    3.20
 -27   3   0   15.60    2.70
  25  -3   0    9.00    2.10
 -25   3   0    8.50    2.00
 -25   3   0    7.60    1.80
  23  -3   0   10.20    2.10
 -23   3   0   12.80    2.20
 -23   3   0   12.30    2.10
 -23   3   0   19.30    3.80
 -23   3   0   19.10    4.00
  21  -3   0   17.50    2.50
  21  -3   0   11.70    1.40
 -21   3   0   12.80    2.10
 -21   3   0   13.10    2.20
 -21   3   0   12.20    2.00
 -21   3   0   14.20    2.20
  19  -3   0   64.69    4.30
  19  -3   0   58.59    4.90
 -19   3   0   68.69    5.00
 -19   3   0   71.79    5.00
 -19   3   0   74.69    5.10
  17  -3   0   32.90    2.70
  17  -3   0   37.90    2.50
  17  -3   0   35.80    3.10
 -17   3   0   33.80    3.00
 -17   3   0   32.60    3.10
 -17   3   0   40.60    3.20
  15  -3   0  196.18   11.40
  15  -3   0  197.28   11.60
  15  -3   0  181.88   11.90
 -15   3   0  164.78   11.80
 -15   3   0  214.48   11.90
 -15   3   0  220.28   12.00
  13  -3   0   19.70    2.00
  13  -3   0   14.50    1.60
  13  -3   0   13.80    1.60
  13  -3   0   21.10    1.70
  13  -3   0   19.40    1.50
  13  -3   0   21.00    1.80
 -13   3   0   21.50    2.00
 -13   3   0   20.50    2.00
 -13   3   0   18.50    1.90
  11  -3   0    5.30    0.90
  11  -3   0    5.20    1.10
  11  -3   0    4.90    0.90
  11  -3   0    5.80    0.90
  11  -3   0    6.30    0.80
  11  -3   0    5.80    0.90
 -11   3   0    6.30    1.20
 -11   3   0    7.70    1.20
 -11   3   0    6.30    1.10
   9  -3   0  212.38   11.40
   9  -3   0  177.78   11.60
   9  -3   0  204.48   11.40
   9  -3   0  216.38   11.30
  -9   3   0  191.08   11.60
  -9   3   0  160.58   11.50
  -9   3   0  207.58   11.70
   7  -3   0   27.80    2.30
   7  -3   0   32.20    2.20
   7  -3   0   27.50    2.00
   7  -3   0   30.80    2.10
  -7   3   0   32.50    2.30
  -7   3   0   30.20    2.30
   5  -3   0    0.20    0.30
   5  -3   0    0.10    0.30
   5  -3   0    0.90    0.60
  -5   3   0   -0.30    0.40
  -5   3   0    0.00    0.40
   3  -3   0  159.98    9.30
  -3   3   0  166.08    9.30
  -3   3   0  155.28    9.40
  -3   3   0  157.98    9.40
   1  -3   0   40.90    2.80
   1  -3   0   39.20    2.60
  -1   3   0   42.90    2.70
  -1   3   0   36.40    2.70
  -1   3   0   39.60    2.60
  -1  -3   0   40.70    2.60
  -1  -3   0   40.00    2.80
   1   3   0   41.50    2.80
   1   3   0   41.30    2.50
   1   3   0   34.60    2.70
  -3  -3   0  167.38    9.60
  -3  -3   0  161.68    9.70
   3   3   0  164.48    9.70
  -5  -3   0   -0.20    0.30
  -5  -3   0    0.20    0.40
  -5  -3   0    0.40    0.50
   5   3   0    0.80    0.40
   5   3   0    0.40    0.50
   5   3   0    0.10    0.40
  -7  -3   0   34.70    2.20
  -7  -3   0   30.40    2.50
   7   3   0   31.30    2.40
   7   3   0   32.00    2.20
  -9  -3   0  177.78   11.60
  -9  -3   0  208.58   11.50
  -9  -3   0  179.48   11.40
   9   3   0  198.48   11.30
   9   3   0  212.88   11.70
   9   3   0  209.78   11.40
   9   3   0  170.08   11.40
   9   3   0  213.28   11.80
 -11  -3   0    6.50    1.00
 -11  -3   0    4.00    0.80
 -11  -3   0    6.60    1.20
  11   3   0    6.30    0.80
  11   3   0    7.90    1.00
  11   3   0    5.70    1.10
  11   3   0    5.70    1.10
 -13  -3   0   18.40    1.70
 -13  -3   0   18.50    2.00
 -13  -3   0   21.10    1.90
  13   3   0   15.00    1.60
  13   3   0   16.00    1.70
  13   3   0   18.50    1.80
  13   3   0   20.30    2.00
  13   3   0   17.80    1.50
 -15  -3   0  163.58   11.40
 -15  -3   0  198.48   11.60
  15   3   0  205.38   11.00
  15   3   0  177.18   11.10
  15   3   0  179.68   11.50
  15   3   0  205.68   11.50
 -17  -3   0   31.90    2.80
 -17  -3   0   26.90    2.60
  17   3   0   19.70    2.40
  17   3   0   29.20    2.60
  17   3   0   29.70    2.10
  17   3   0   32.40    2.80
 -19  -3   0   61.39    4.50
 -19  -3   0   54.29    4.30
  19   3   0   63.09    4.40
  19   3   0   50.59    4.40
 -21  -3   0   18.20    2.50
 -21  -3   0   12.10    2.00
  21   3   0   10.60    1.90
 -23  -3   0   13.70    2.40
 -23  -3   0   16.00    2.40
  23   3   0   20.80    2.80
 -25  -3   0    4.20    1.50
  25   3   0    7.60    1.80
 -27  -3   0   19.90    2.90
  27   3   0   19.00    3.10
 -29  -3   0    0.60    1.30
  29   3   0   -0.70    1.30
 -31  -3   0    2.40    1.70
  31   3   0    2.50    1.80
 -33  -3   0   15.10    2.90
  33   3   0    9.20    2.40
  32  -4   0  127.89    9.50
 -32   4   0  116.89    9.00
 -32   4   0  126.69    9.20
  30  -4   0   12.80    2.90
 -30   4   0   11.10    2.40
 -30   4   0   18.80    3.10
  28  -4   0    4.60    2.00
 -28   4   0    4.60    1.80
 -28   4   0    3.50    1.60
  26  -4   0   56.19    5.10
 -26   4   0   59.79    5.20
 -26   4   0   64.79    5.10
  24  -4   0  197.68   12.60
 -24   4   0  196.68   12.40
 -24   4   0  183.18   12.30
  22  -4   0   52.09    4.40
 -22   4   0   42.90    4.00
 -22   4   0   50.99    6.40
 -22   4   0   49.40    4.10
  20  -4   0   77.69    5.50
 -20   4   0   62.09    5.00
 -20   4   0   70.19    5.20
 -20   4   0   61.39    5.00
  18  -4   0  872.11   50.19
  18  -4   0  908.81   51.09
 -18   4   0  801.32   50.89
 -18   4   0  891.21   50.89
 -18   4   0  969.80   51.09
  16  -4   0   82.79    5.10
  16  -4   0   88.59    5.40
  16  -4   0   83.89    5.90
 -16   4   0   77.39    5.70
 -16   4   0   79.99    5.70
 -16   4   0   83.99    5.70
  14  -4   0   22.40    2.40
  14  -4   0   24.60    2.10
  14  -4   0   25.40    1.90
 -14   4   0   21.20    2.20
 -14   4   0   22.60    2.40
 -14   4   0   26.20    2.30
  12  -4   0   22.00    1.60
  12  -4   0   25.30    2.40
  12  -4   0   20.70    1.70
  12  -4   0   26.90    2.00
 -12   4   0   21.80    2.20
 -12   4   0   25.60    2.20
 -12   4   0   25.70    2.30
  10  -4   0  199.58   13.50
  10  -4   0  252.87   14.10
  10  -4   0  213.78   13.50
  10  -4   0  240.88   13.40
  10  -4   0  255.97   13.50
 -10   4   0  257.27   14.00
 -10   4   0  211.98   13.80
 -10   4   0  238.38   13.90
   8  -4   0  206.18   12.40
   8  -4   0  218.58   12.90
   8  -4   0  203.58   12.40
   8  -4   0  237.98   12.60
   8  -4   0  212.58   12.60
  -8   4   0  204.58   12.80
  -8   4   0  227.58   12.80
   6  -4   0 1172.78   62.29
   6  -4   0 1108.29   62.39
   6  -4   0 1122.69   62.39
   6  -4   0 1067.99   62.69
  -6   4   0 1046.40   62.59
  -6   4   0 1151.08   62.59
  -6   4   0  985.50   62.39
  -6   4   0 1209.28   62.69
   4  -4   0  108.69    7.00
   4  -4   0  114.29    7.00
   4  -4   0  120.89    7.40
  -4   4   0  123.79    7.30
  -4   4   0  120.29    7.00
  -4   4   0  120.49    7.30
   2  -4   0   53.29    3.70
   2  -4   0   50.39    3.40
  -2   4   0   54.69    3.40
  -2   4   0   53.99    3.60
  -2   4   0   49.20    3.60
   0  -4   0 1839.52   95.79
   0  -4   0 1837.12   96.09
   0   4   0 1483.05   95.89
   0   4   0 1848.62   95.79
   0   4   0 1520.35   95.99
  -2  -4   0   53.89    3.60
   2   4   0   46.50    3.50
   2   4   0   48.00    3.20
   2   4   0   55.49    3.50
  -4  -4   0  115.29    7.00
  -4  -4   0  115.69    6.70
   4   4   0   98.19    6.60
   4   4   0  115.69    6.90
   4   4   0  114.79    7.00
  -6  -4   0 1165.58   63.59
  -6  -4   0 1143.79   63.99
  -6  -4   0 1245.98   63.69
   6   4   0 1193.88   63.89
   6   4   0  959.60   63.59
   6   4   0 1072.09   63.89
  -8  -4   0  202.88   12.90
  -8  -4   0  226.48   13.30
  -8  -4   0  237.28   12.90
   8   4   0  214.18   13.20
   8   4   0  253.07   12.90
   8   4   0  199.98   13.20
 -10  -4   0  228.28   14.50
 -10  -4   0  215.18   14.80
 -10  -4   0  238.98   14.50
  10   4   0  266.57   14.60
  10   4   0  264.37   14.90
  10   4   0  268.67   15.00
  10   4   0  265.27   14.60
  10   4   0  256.87   14.40
 -12  -4   0   24.50    2.40
  12   4   0   24.60    2.10
  12   4   0   23.90    2.40
  12   4   0   26.70    1.90
  12   4   0   24.40    2.30
 -14  -4   0   22.40    2.50
  14   4   0   21.90    2.40
  14   4   0   26.30    2.40
  14   4   0   28.90    2.00
  14   4   0   29.60    2.20
 -16  -4   0   72.59    5.60
  16   4   0   79.39    5.60
  16   4   0   90.69    5.80
 -18  -4   0  850.01   53.19
  18   4   0  998.00   53.39
  18   4   0  939.11   53.19
 -20  -4   0   51.79    4.40
  20   4   0   59.89    4.70
 -22  -4   0   37.90    3.80
  22   4   0   44.40    3.90
  24   4   0  162.98   10.90
  26   4   0   62.79    5.40
  28   4   0    2.30    1.50
  30   4   0   12.30    2.80
  32   4   0  121.59    9.20
  31  -5   0   10.10    2.70
 -31   5   0    9.90    2.50
 -31   5   0    8.00    2.30
  29  -5   0   12.20    2.70
 -29   5   0   14.50    2.70
 -29   5   0   15.80    2.80
  27  -5   0  108.09    8.60
 -27   5   0  124.69    8.70
 -27   5   0  119.09    8.50
  25  -5   0   16.90    2.90
 -25   5   0   17.30    2.80
 -25   5   0   15.30    2.80
  23  -5   0    2.50    1.50
 -23   5   0    4.70    1.60
 -23   5   0    3.90    1.50
  21  -5   0   55.09    4.80
 -21   5   0   56.79    4.60
 -21   5   0   56.09    4.70
  19  -5   0   65.49    5.40
 -19   5   0   57.19    5.00
 -19   5   0   70.89    5.30
 -19   5   0   84.49    5.50
  17  -5   0  219.88   12.30
  17  -5   0  175.58   12.10
 -17   5   0  184.58   12.10
 -17   5   0  212.08   12.20
 -17   5   0  184.28   12.10
  15  -5   0  226.58   14.10
  15  -5   0  272.67   15.10
  15  -5   0  239.18   14.10
 -15   5   0  270.97   14.90
 -15   5   0  219.98   14.60
 -15   5   0  233.08   14.80
  13  -5   0    2.90    1.10
  13  -5   0    3.10    0.80
  13  -5   0    2.20    0.50
  13  -5   0    1.40    0.50
 -13   5   0    1.60    0.90
 -13   5   0    2.40    1.00
 -13   5   0    4.10    1.20
  11  -5   0   56.39    4.00
  11  -5   0   63.69    3.90
 -11   5   0   64.89    4.50
 -11   5   0   51.39    4.20
 -11   5   0   68.09    4.50
   9  -5   0  345.87   21.50
   9  -5   0  384.36   22.00
   9  -5   0  394.46   21.40
  -9   5   0  334.77   21.80
  -9   5   0  411.66   21.90
   7  -5   0    0.20    0.30
   7  -5   0    0.80    0.50
   7  -5   0    0.50    0.50
   7  -5   0    0.80    0.80
  -7   5   0    0.10    0.60
  -7   5   0    0.50    0.60
  -7   5   0    0.50    0.60
  -7   5   0    0.70    0.60
   5  -5   0   28.80    2.30
   5  -5   0   32.20    2.40
   5  -5   0   34.70    2.80
  -5   5   0   33.30    2.40
  -5   5   0   32.80    2.70
  -5   5   0   30.60    2.70
   3  -5   0  671.03   36.30
   3  -5   0  696.23   36.60
   3  -5   0  602.24   36.00
   3  -5   0  646.44   36.20
  -3   5   0  583.84   36.40
  -3   5   0  567.34   36.10
  -3   5   0  696.13   36.50
   1  -5   0   29.40    2.50
   1  -5   0   35.00    2.20
   1  -5   0   28.60    2.20
  -1   5   0   35.10    2.30
  -1   5   0   23.60    2.40
  -1   5   0   30.20    2.50
  -1  -5   0   26.30    2.40
  -1  -5   0   24.60    2.00
   1   5   0   28.30    2.40
   1   5   0   27.30    2.30
   1   5   0   29.00    2.10
  -3  -5   0  711.93   40.60
  -3  -5   0  694.83   40.20
   3   5   0  725.93   40.60
   3   5   0  707.33   40.50
   3   5   0  708.13   40.20
  -5  -5   0   26.30    2.50
  -5  -5   0   27.20    2.20
   5   5   0   25.60    2.50
   5   5   0   35.90    2.30
   5   5   0   37.50    2.60
  -7  -5   0    0.90    0.80
  -7  -5   0    0.90    0.50
   7   5   0    1.20    0.80
   7   5   0    0.70    0.50
   7   5   0    1.10    0.60
   7   5   0    1.10    0.70
  -9  -5   0  402.66   23.30
  -9  -5   0  393.46   22.90
   9   5   0  414.76   22.90
   9   5   0  413.86   22.80
   9   5   0  360.46   23.20
   9   5   0  405.96   23.20
 -11  -5   0   61.99    4.60
  11   5   0   56.99    4.50
  11   5   0   59.69    4.40
  11   5   0   68.69    4.10
  11   5   0   62.69    4.20
 -13  -5   0    3.90    1.20
  13   5   0    3.30    1.10
  13   5   0    3.70    1.20
 -15  -5   0  273.47   15.70
  15   5   0  238.18   15.50
  15   5   0  254.67   15.50
 -17  -5   0  228.58   13.60
  17   5   0  205.18   13.40
  17   5   0  211.38   13.30
 -19  -5   0   78.19    5.90
  19   5   0   73.89    5.80
 -21  -5   0   49.00    4.40
  21   5   0   46.40    4.20
 -23  -5   0    3.70    1.70
  23   5   0    1.10    1.30
  25   5   0   11.60    2.30
  27   5   0  108.09    8.10
  29   5   0   15.40    3.00
  31   5   0    8.60    2.50
  30  -6   0   12.00    2.80
 -30   6   0   10.60    2.70
 -30   6   0   12.00    2.70
  28  -6   0    2.10    1.70
 -28   6   0    2.00    1.50
 -28   6   0    1.60    1.50
  26  -6   0   15.30    3.00
 -26   6   0   22.70    3.30
 -26   6   0   23.20    3.30
  24  -6   0   86.09    7.00
 -24   6   0   89.29    6.70
 -24   6   0   88.49    6.80
  22  -6   0    4.00    1.70
 -22   6   0    5.00    1.60
 -22   6   0    5.80    1.70
  20  -6   0    7.20    1.80
 -20   6   0   12.10    2.20
 -20   6   0    6.70    1.80
  18  -6   0   78.69    5.80
 -18   6   0   79.39    5.60
 -18   6   0   74.99    5.60
 -18   6   0   60.49    5.20
  16  -6   0   13.10    2.30
 -16   6   0   20.50    2.60
 -16   6   0   20.40    2.50
 -16   6   0   16.50    2.40
  14  -6   0    2.60    1.20
 -14   6   0    3.60    1.20
 -14   6   0    4.00    1.30
 -14   6   0    5.10    1.40
  12  -6   0   24.90    2.90
 -12   6   0   20.50    2.50
 -12   6   0   20.80    2.60
 -12   6   0   18.60    2.50
  10  -6   0    6.10    1.40
  10  -6   0    4.80    0.80
 -10   6   0    9.10    1.60
 -10   6   0   10.60    1.70
   8  -6   0   10.40    1.80
   8  -6   0   11.30    1.40
   8  -6   0    9.60    1.20
  -8   6   0   15.50    1.90
  -8   6   0   16.40    2.00
   6  -6   0  165.98    9.10
   6  -6   0  155.58    9.60
  -6   6   0  141.99    9.40
  -6   6   0  140.49    9.40
   4  -6   0   26.40    1.90
   4  -6   0   28.60    2.20
   4  -6   0   23.40    2.40
  -4   6   0   25.20    2.30
  -4   6   0   19.60    2.20
   2  -6   0  175.68    9.70
   2  -6   0  179.18   10.40
   2  -6   0  181.58   10.00
  -2   6   0  135.79   10.10
  -2   6   0  160.08   10.20
   0  -6   0  293.67   16.80
   0  -6   0  299.47   17.30
   0  -6   0  318.17   16.70
   0   6   0  260.47   17.00
   0   6   0  275.57   17.20
  -2  -6   0  181.08   10.70
  -2  -6   0  158.68   10.70
   2   6   0  160.48   10.50
   2   6   0  179.58   10.60
  -4  -6   0   28.30    2.70
   4   6   0   27.80    2.50
   4   6   0   25.00    2.40
  -6  -6   0  173.08   11.10
   6   6   0  188.98   11.10
   6   6   0  176.98   11.10
  -8  -6   0   10.80    1.80
   8   6   0   10.00    1.70
   8   6   0   11.30    1.70
 -10  -6   0    6.40    1.50
  10   6   0    6.00    1.30
  10   6   0    5.40    1.40
 -12  -6   0   17.20    2.40
  12   6   0   16.20    2.10
  12   6   0   12.60    2.00
 -14  -6   0    3.80    1.30
  14   6   0    6.40    1.60
  14   6   0    2.90    1.20
 -16  -6   0   14.80    2.30
  16   6   0   17.30    2.50
  16   6   0   18.70    2.40
 -18  -6   0   77.19    6.00
  18   6   0   80.99    6.10
 -20  -6   0    8.60    2.10
  20   6   0    8.70    2.00
 -22  -6   0    5.30    1.80
  22   6   0    3.30    1.70
  24   6   0   85.09    6.80
  26   6   0   19.30    3.10
  28   6   0    3.80    1.90
  30   6   0   13.50    2.80
  29  -7   0    7.10    2.40
 -29   7   0    5.60    2.10
  27  -7   0    2.30    1.80
 -27   7   0    3.80    1.80
 -27   7   0    4.00    1.80
  25  -7   0    6.40    2.20
 -25   7   0    5.50    2.00
 -25   7   0    5.50    1.90
  23  -7   0   13.70    2.80
 -23   7   0   11.20    2.30
 -23   7   0   20.40    3.10
  21  -7   0   -1.50    1.20
 -21   7   0   -1.30    0.90
 -21   7   0   -0.50    1.30
  19  -7   0   10.20    2.20
 -19   7   0   10.40    2.00
 -19   7   0   13.80    2.30
  17  -7   0   10.80    2.30
 -17   7   0   13.30    2.30
 -17   7   0    8.10    2.00
 -17   7   0   12.50    2.20
  15  -7   0   11.40    2.20
 -15   7   0   12.70    2.20
 -15   7   0   11.60    2.10
 -15   7   0   13.60    2.30
  13  -7   0   35.40    3.70
 -13   7   0   38.70    3.50
 -13   7   0   39.60    3.60
 -13   7   0   39.50    3.50
  11  -7   0    8.60    1.80
 -11   7   0   11.00    2.00
 -11   7   0   12.00    2.00
   9  -7   0    6.20    1.50
  -9   7   0    6.40    1.40
  -9   7   0    6.40    1.40
   7  -7   0    9.70    1.80
  -7   7   0    5.70    1.40
  -7   7   0    7.00    1.50
   5  -7   0   65.69    5.10
  -5   7   0   63.89    5.00
  -5   7   0   72.49    5.00
   3  -7   0   28.70    3.00
  -3   7   0   31.40    3.00
  -3   7   0   39.70    3.10
   1  -7   0    1.80    1.10
  -1   7   0    1.90    1.00
  -1   7   0    2.10    1.00
  -1  -7   0    1.70    1.00
   1   7   0    1.90    1.00
   1   7   0    3.10    1.10
  -3  -7   0   41.80    3.60
   3   7   0   38.00    3.30
   3   7   0   42.50    3.60
  -5  -7   0   63.99    4.90
   5   7   0   68.89    4.90
   5   7   0   56.39    4.60
  -7  -7   0   10.60    2.00
   7   7   0   10.80    2.00
   7   7   0    8.80    1.70
  -9  -7   0   10.50    1.90
   9   7   0   12.00    2.10
   9   7   0    8.40    1.70
 -11  -7   0   10.70    2.10
  11   7   0   10.90    1.90
  11   7   0   11.50    2.10
 -13  -7   0   28.80    3.30
  13   7   0   37.10    3.60
  13   7   0   35.70    3.30
 -15  -7   0    8.90    1.90
  15   7   0    9.80    2.00
  15   7   0   10.00    1.90
 -17  -7   0    9.70    2.20
  17   7   0    9.20    2.00
 -19  -7   0   10.20    2.30
  19   7   0   17.10    2.70
 -21  -7   0   -0.10    1.60
  21   7   0    0.40    1.40
  23   7   0   15.10    2.80
  25   7   0    2.80    1.70
  27   7   0    4.30    2.20
  29   7   0    7.40    2.50
  26  -8   0    4.90    2.10
 -26   8   0    4.00    1.80
 -26   8   0    4.30    2.00
  24  -8   0   76.19    6.60
 -24   8   0   71.59    6.30
 -24   8   0   73.89    6.20
  22  -8   0    0.70    1.60
 -22   8   0    1.00    1.30
 -22   8   0    0.70    1.20
  20  -8   0    3.10    1.70
 -20   8   0    2.00    1.40
 -20   8   0    3.50    1.50
  18  -8   0   95.79    7.20
 -18   8   0   82.29    6.60
 -18   8   0   91.69    6.80
  16  -8   0    3.60    1.60
 -16   8   0    2.50    1.30
 -16   8   0    3.80    1.60
  14  -8   0   26.70    3.50
 -14   8   0   26.00    3.40
 -14   8   0   31.30    3.20
 -14   8   0   31.70    3.70
  12  -8   0    7.30    2.00
 -12   8   0    7.30    1.70
 -12   8   0    7.60    1.80
  10  -8   0   81.39    6.30
 -10   8   0   90.19    6.40
 -10   8   0   83.29    6.20
   8  -8   0   65.39    5.30
  -8   8   0   67.49    5.10
  -8   8   0   66.29    5.10
   6  -8   0   32.00    3.30
  -6   8   0   34.20    3.10
  -6   8   0   26.20    2.90
   4  -8   0   44.10    3.80
  -4   8   0   32.20    3.30
  -4   8   0   38.00    3.40
   2  -8   0    3.20    1.30
  -2   8   0    5.10    1.40
  -2   8   0    4.30    1.40
   0  -8   0  505.15   29.30
   0   8   0  458.25   29.00
   0   8   0  524.85   29.20
  -2  -8   0    4.60    1.50
   2   8   0    6.10    1.50
   2   8   0    4.10    1.50
  -4  -8   0   40.10    3.80
   4   8   0   39.80    3.60
   4   8   0   42.20    3.80
  -6  -8   0   28.70    3.10
   6   8   0   32.80    3.10
   6   8   0   32.20    3.20
  -8  -8   0   71.89    5.50
   8   8   0   70.39    5.40
   8   8   0   62.59    5.10
 -10  -8   0   88.99    6.60
  10   8   0   90.99    6.60
  10   8   0   83.49    6.30
 -12  -8   0    4.60    1.70
  12   8   0    6.10    1.80
  12   8   0    8.30    1.90
 -14  -8   0   29.20    3.60
  14   8   0   31.30    3.80
 -16  -8   0    3.70    1.50
  16   8   0    1.80    1.50
 -18  -8   0   94.99    7.50
  18   8   0  101.59    7.60
  20   8   0    2.20    1.50
  22   8   0   -1.00    1.00
  24   8   0   68.49    6.20
  26   8   0    5.60    2.30
  23  -9   0   53.79    5.40
 -23   9   0   47.50    4.90
 -23   9   0   47.80    5.00
  21  -9   0    2.00    1.90
 -21   9   0    2.70    1.60
 -21   9   0    1.60    1.60
  19  -9   0   11.10    2.70
 -19   9   0   13.80    2.70
 -19   9   0   12.30    2.60
  17  -9   0   60.69    5.60
 -17   9   0   59.09    5.20
 -17   9   0   61.49    5.30
  15  -9   0  309.57   18.80
 -15   9   0  311.77   18.50
 -15   9   0  268.47   18.30
  13  -9   0    3.10    1.80
 -13   9   0    2.80    1.70
  11  -9   0   11.30    2.40
 -11   9   0   12.40    2.40
 -11   9   0   16.10    2.60
   9  -9   0  231.88   14.20
  -9   9   0  231.78   13.90
  -9   9   0  196.28   13.80
   7  -9   0   28.20    3.60
  -7   9   0   21.10    3.00
  -7   9   0   21.00    2.90
   5  -9   0   37.60    3.70
  -5   9   0   37.20    3.40
  -5   9   0   23.50    3.30
   3  -9   0    4.00    1.60
  -3   9   0    2.20    1.20
  -3   9   0    5.10    1.50
   1  -9   0    7.40    1.90
  -1   9   0    8.30    1.90
  -1   9   0   10.00    2.00
  -1  -9   0   11.10    2.30
   1   9   0    9.40    2.00
   1   9   0   12.40    2.20
  -3  -9   0    5.10    1.60
   3   9   0    6.10    1.90
   3   9   0    4.70    1.50
  -5  -9   0   30.70    3.60
   5   9   0   36.80    3.60
   5   9   0   39.60    3.60
  -7  -9   0   19.30    3.00
   7   9   0   27.70    3.40
   7   9   0   31.60    3.70
  -9  -9   0  210.28   13.50
   9   9   0  202.18   13.30
   9   9   0  207.18   13.20
 -11  -9   0   10.00    2.20
  11   9   0   12.90    2.60
  11   9   0   13.10    2.40
 -13  -9   0    3.30    1.70
  13   9   0    3.30    1.60
 -15  -9   0  262.67   17.00
  15   9   0  270.57   17.00
 -17  -9   0   48.50    4.90
  17   9   0   52.99    5.00
  19   9   0   11.70    2.50
  21   9   0    1.70    1.80
  23   9   0   41.10    5.10
  20 -10   0    6.80    2.50
 -20  10   0    6.80    2.20
 -20  10   0    9.10    2.50
  18 -10   0   86.29    7.50
 -18  10   0  104.89    7.50
 -18  10   0   83.69    7.20
  16 -10   0   17.70    3.30
 -16  10   0   18.40    3.10
 -16  10   0   13.90    2.80
  14 -10   0    0.50    1.60
 -14  10   0    1.90    1.40
 -14  10   0    2.40    1.40
  12 -10   0   19.30    3.20
 -12  10   0   23.70    3.30
  10 -10   0    1.70    1.70
 -10  10   0    2.70    1.50
   8 -10   0   12.80    2.60
  -8  10   0   14.80    2.60
  -8  10   0    9.50    2.30
   6 -10   0  103.29    8.20
  -6  10   0  118.09    8.10
  -6  10   0  113.49    8.20
   4 -10   0    3.30    1.70
  -4  10   0    2.80    1.50
  -4  10   0    2.40    1.60
   2 -10   0   58.79    5.10
  -2  10   0   45.90    4.50
  -2  10   0   55.59    4.90
   0 -10   0  305.17   18.60
   0  10   0  287.07   18.30
  -2 -10   0   60.09    5.20
   2  10   0   47.20    4.60
   2  10   0   57.99    5.00
  -4 -10   0    3.60    1.80
   4  10   0    2.80    1.70
   4  10   0    2.30    1.50
  -6 -10   0  120.39    8.40
   6  10   0  105.69    7.90
   6  10   0  111.39    8.20
  -8 -10   0   11.90    2.50
   8  10   0   16.20    2.90
   8  10   0   12.60    2.80
 -10 -10   0    5.10    1.90
  10  10   0    3.80    1.60
 -12 -10   0   19.70    3.30
  12  10   0   27.60    3.70
 -14 -10   0   -0.10    1.50
  14  10   0    2.00    1.70
 -16 -10   0   18.00    4.60
  16  10   0   14.30    2.90
  18  10   0   94.09    7.60
  20  10   0    7.50    2.30
  17 -11   0    6.20    2.60
 -17  11   0    3.70    2.10
  15 -11   0   -0.70    1.50
 -15  11   0    1.00    1.60
  13 -11   0   45.40    5.40
 -13  11   0   45.00    5.20
  11 -11   0   21.30    3.60
 -11  11   0   19.00    3.20
   9 -11   0    5.80    2.00
  -9  11   0    6.40    2.00
   7 -11   0    0.00    1.40
  -7  11   0    0.90    1.50
   5 -11   0   47.40    4.80
  -5  11   0   43.10    4.40
   3 -11   0   12.60    2.60
  -3  11   0   15.20    2.90
  -3  11   0   15.50    2.90
   1 -11   0    3.80    2.00
  -1  11   0    2.60    1.70
  -1  11   0    4.50    1.90
  -1 -11   0    3.20    1.90
   1  11   0    5.20    2.00
   1  11   0    4.00    1.80
  -3 -11   0   14.80    3.00
   3  11   0   17.20    3.00
   3  11   0   15.30    2.80
  -5 -11   0   41.70    4.60
   5  11   0   40.40    4.40
  -7 -11   0    2.10    1.50
   7  11   0    1.70    1.70
  -9 -11   0    6.20    2.30
   9  11   0    6.70    2.00
 -11 -11   0   17.90    3.30
  11  11   0   22.40    3.60
 -13 -11   0   46.60    5.50
  13  11   0   36.50    4.70
  15  11   0    0.40    1.40
  17  11   0    8.70    2.60
  12 -12   0   -0.20    1.70
 -12  12   0   -0.80    1.50
  10 -12   0   26.40    4.20
 -10  12   0   23.80    3.70
   8 -12   0   17.80    3.50
  -8  12   0   16.90    3.10
   6 -12   0   -0.10    1.60
  -6  12   0   -0.60    1.30
   4 -12   0   26.00    4.00
  -4  12   0   25.70    3.80
   2 -12   0    8.30    2.60
   0 -12   0   22.10    3.80
  -2 -12   0    6.10    2.40
  -4 -12   0   23.40    3.90
   4  12   0   26.60    4.00
  -6 -12   0    1.10    1.80
   6  12   0    0.10    1.60
  -8 -12   0   14.90    3.10
   8  12   0   22.20    3.70
 -10 -12   0   19.70    3.50
  10  12   0   32.10    4.60
  12  12   0    2.00    2.00
  12  12  -1    8.20    2.60
  10  12  -1   -0.50    1.70
   8  12  -1   59.09    5.80
   6  12  -1  164.68   11.60
   4  12  -1   18.00    3.30
   2  12  -1   -0.10    1.60
   0  12  -1   17.90    3.40
   0 -12   1   14.00    3.10
  -2  12  -1   71.29    6.40
   2 -12   1   70.99    6.60
  -4  12  -1   50.29    4.80
   4 -12   1   37.10    4.90
  -6  12  -1    4.50    2.10
   6 -12   1    3.60    2.00
   8 -12   1    7.80    2.50
  10 -12   1    2.60    2.20
  17  11  -1    3.70    2.20
  15  11  -1  110.89    8.60
  13  11  -1   12.70    2.70
  11  11  -1   17.60    3.30
   9  11  -1    0.00    1.50
   7  11  -1   78.79    6.70
   5  11  -1    5.50    2.00
  -5 -11   1    4.20    1.90
   3  11  -1   44.70    4.70
  -3 -11   1   53.39    5.10
   1  11  -1   50.29    4.90
  -1 -11   1   46.10    4.90
  -1  11  -1    7.20    2.10
   1 -11   1    9.00    2.50
  -3  11  -1  197.48   13.70
   3 -11   1  218.28   14.10
  -5  11  -1    2.20    1.50
   5 -11   1    2.80    1.80
  -7  11  -1   14.00    2.80
   7 -11   1   18.70    3.30
  -9  11  -1   60.99    5.60
   9 -11   1   54.29    5.60
 -11  11  -1   75.19    6.70
  11 -11   1   56.49    6.00
  13 -11   1    7.10    2.60
  15 -11   1    2.90    2.00
  22  10  -1    0.10    1.70
  20  10  -1   55.09    5.50
  18  10  -1   13.80    3.00
  16  10  -1   16.40    3.00
  14  10  -1   -0.60    1.20
  12  10  -1   42.60    4.40
  10  10  -1   36.90    4.00
   8  10  -1    2.10    1.60
  -8 -10   1    5.00    1.90
   6  10  -1   76.39    6.20
  -6 -10   1   77.29    6.30
   4  10  -1    0.30    1.20
  -4 -10   1   -0.80    1.10
   2  10  -1   12.60    2.50
  -2 -10   1   10.60    2.40
   0  10  -1    6.90    1.90
   0 -10   1    6.70    2.00
  -2  10  -1   28.70    3.70
   2 -10   1   20.00    3.20
  -4  10  -1   11.00    2.40
  -4  10  -1   13.60    2.50
   4 -10   1   11.80    2.60
  -6  10  -1   18.50    2.90
  -6  10  -1   10.50    2.20
   6 -10   1   16.90    2.90
  -8  10  -1   43.00    4.20
  -8  10  -1   37.20    4.10
   8 -10   1   38.10    4.20
 -10  10  -1   -0.30    1.20
 -10  10  -1    0.00    1.20
  10 -10   1    0.70    1.40
 -12  10  -1   46.90    4.60
 -12  10  -1   53.49    4.70
  12 -10   1   43.40    4.90
 -14  10  -1    5.30    2.10
 -14  10  -1    3.60    1.90
  14 -10   1    5.40    2.30
 -16  10  -1   18.40    3.10
  16 -10   1   13.90    3.00
  18 -10   1   18.60    3.60
  20 -10   1   11.90    2.80
  25   9  -1   18.80    3.60
  23   9  -1   -1.30    1.50
  21   9  -1    5.60    2.10
  19   9  -1    2.10    1.70
  17   9  -1   44.50    4.60
  15   9  -1    7.50    2.10
  13   9  -1   17.10    2.90
  11   9  -1   23.40    3.30
 -11  -9   1   19.20    3.10
   9   9  -1    7.70    2.00
  -9  -9   1    8.80    2.10
   7   9  -1    3.80    1.60
  -7  -9   1    2.90    1.60
   5   9  -1    8.30    2.00
  -5  -9   1    4.20    1.60
   3   9  -1   37.10    3.90
   3   9  -1   52.69    4.20
  -3  -9   1   45.00    4.10
   1   9  -1    0.80    1.10
   1   9  -1    1.00    1.10
  -1  -9   1    1.10    1.20
  -1   9  -1    3.70    1.40
  -1   9  -1    3.70    1.50
   1  -9   1    2.90    1.50
  -3   9  -1    6.10    1.80
  -3   9  -1    7.10    1.80
   3  -9   1    3.80    1.70
  -5   9  -1   40.70    3.90
  -5   9  -1   39.70    3.90
   5  -9   1   46.10    4.30
  -7   9  -1   15.60    2.60
  -7   9  -1   14.50    2.40
   7  -9   1   13.10    2.50
  -9   9  -1    8.30    1.90
  -9   9  -1   12.50    2.30
   9  -9   1    8.50    2.10
 -11   9  -1    4.80    1.60
 -11   9  -1    5.50    1.80
 -11   9  -1    4.60    1.70
  11  -9   1    5.80    2.00
 -13   9  -1   67.19    5.60
 -13   9  -1   73.39    5.80
  13  -9   1   60.49    5.70
 -15   9  -1    2.10    1.50
 -15   9  -1    1.30    1.30
  15  -9   1    2.50    1.60
 -17   9  -1    1.90    1.80
 -17   9  -1    2.50    1.60
  17  -9   1    3.50    1.90
 -19   9  -1    3.70    1.70
  19  -9   1    2.80    2.00
 -21   9  -1    4.40    2.20
  21  -9   1    3.80    2.00
 -23   9  -1    1.60    1.80
  23  -9   1   -0.90    1.70
  26   8  -1   32.30    4.50
  24   8  -1  122.59    9.10
  22   8  -1   20.10    3.30
  20   8  -1   15.00    2.80
  18   8  -1    5.50    1.90
  16   8  -1    6.00    1.70
  14   8  -1    4.40    1.70
 -14  -8   1    4.10    1.60
  12   8  -1   18.00    2.60
 -12  -8   1   15.40    2.50
  10   8  -1    1.00    1.20
 -10  -8   1    1.30    1.30
   8   8  -1    8.90    1.80
   8   8  -1    7.90    1.90
  -8  -8   1    6.80    1.70
   6   8  -1   51.69    4.20
   6   8  -1   58.29    4.60
  -6  -8   1   51.59    4.40
   4   8  -1   55.69    4.70
   4   8  -1   55.99    4.50
  -4  -8   1   57.79    4.70
   2   8  -1  547.05   32.90
   2   8  -1  549.25   32.80
  -2  -8   1  594.84   33.10
   0   8  -1  206.78   11.90
   0  -8   1  165.38   11.70
  -2   8  -1   12.80    2.20
  -2   8  -1   10.80    2.00
   2  -8   1    9.70    1.90
  -4   8  -1   13.20    2.20
  -4   8  -1    9.60    1.90
   4  -8   1    9.00    2.00
  -6   8  -1   10.80    2.00
  -6   8  -1   13.10    2.20
   6  -8   1   24.50    3.00
  -8   8  -1   27.90    3.30
  -8   8  -1   28.30    3.30
   8  -8   1   21.40    3.00
 -10   8  -1   53.09    4.40
 -10   8  -1   51.69    4.50
  10  -8   1   50.89    4.70
 -12   8  -1   69.09    5.80
 -12   8  -1   90.59    6.30
 -12   8  -1   77.99    6.10
  12  -8   1   83.39    6.40
 -14   8  -1    1.90    1.30
 -14   8  -1    1.80    1.30
 -14   8  -1    3.00    1.40
  14  -8   1    4.20    1.70
 -16   8  -1   13.60    2.50
 -16   8  -1    9.50    2.10
 -16   8  -1   15.00    2.50
  16  -8   1   15.10    2.80
 -18   8  -1   63.09    5.40
 -18   8  -1   72.09    5.60
 -18   8  -1   64.89    5.60
  18  -8   1   64.29    5.80
 -20   8  -1  104.39   10.10
 -20   8  -1  103.49    8.20
  20  -8   1  130.49    8.80
 -22   8  -1   85.49    6.70
  22  -8   1   71.29    6.60
 -24   8  -1    1.90    1.90
  24  -8   1    0.50    1.70
 -26   8  -1    8.10    2.60
  26  -8   1    5.40    2.30
  29   7  -1    2.50    2.00
  27   7  -1   34.20    4.50
  25   7  -1   11.20    2.50
  23   7  -1   17.30    3.10
  21   7  -1  175.88   11.80
  19   7  -1    1.30    1.20
  17   7  -1   27.20    3.50
  15   7  -1  470.55   30.50
 -15  -7   1  567.14   30.70
  13   7  -1   95.59    6.80
 -13  -7   1   90.99    6.70
  11   7  -1    2.40    1.20
  11   7  -1    2.30    1.20
 -11  -7   1    3.60    1.40
   9   7  -1   48.50    3.80
   9   7  -1   47.40    3.90
  -9  -7   1   39.70    3.80
   7   7  -1  182.38   12.30
   7   7  -1  217.58   12.60
  -7  -7   1  204.28   12.60
   5   7  -1   94.19    6.60
   5   7  -1  104.19    6.60
  -5  -7   1   89.79    6.60
   3   7  -1  445.76   28.10
   3   7  -1  471.85   28.00
  -3  -7   1  527.35   28.30
   1   7  -1  261.27   15.20
   1   7  -1  269.07   15.10
  -1  -7   1  215.18   15.00
  -1   7  -1   86.29    5.70
  -1   7  -1   80.09    5.50
   1  -7   1   68.59    5.50
  -3   7  -1  475.85   28.90
  -3   7  -1  575.84   29.20
   3  -7   1  442.76   29.00
  -5   7  -1    2.40    1.00
  -5   7  -1    1.90    1.00
   5  -7   1    1.90    1.10
  -7   7  -1    8.50    1.60
  -7   7  -1   11.60    2.00
   7  -7   1    7.30    1.70
  -9   7  -1  192.08   10.90
  -9   7  -1  172.58   10.80
   9  -7   1  141.19   10.60
 -11   7  -1  405.86   22.00
 -11   7  -1  318.57   21.80
 -11   7  -1  420.36   22.20
  11  -7   1  329.07   22.00
 -13   7  -1   28.60    3.10
 -13   7  -1   26.70    3.30
 -13   7  -1   29.20    3.40
  13  -7   1   27.30    3.50
 -15   7  -1    4.10    1.30
 -15   7  -1    5.50    1.60
 -15   7  -1    5.60    1.50
  15  -7   1    4.90    1.70
 -17   7  -1  169.78   11.20
 -17   7  -1  185.78   11.50
 -17   7  -1  178.98   11.20
  17  -7   1  152.38   11.30
 -19   7  -1    3.60    1.70
 -19   7  -1    4.00    1.60
 -19   7  -1    4.10    1.50
  19  -7   1    3.00    1.50
 -21   7  -1   69.49    6.00
 -21   7  -1   75.99    6.10
 -21   7  -1   87.99    6.50
  21  -7   1   72.39    6.40
 -23   7  -1   45.60    4.40
 -23   7  -1   51.59    4.70
  23  -7   1   33.30    4.50
 -25   7  -1    2.20    1.70
  25  -7   1    0.60    1.70
 -27   7  -1  136.49   10.10
  27  -7   1  144.99   10.50
  30   6  -1   82.49    7.00
  28   6  -1    9.20    2.30
  26   6  -1    2.00    1.60
  24   6  -1   69.09    5.80
  22   6  -1   32.40    3.60
  20   6  -1    2.60    1.40
  18   6  -1    8.00    1.90
  18   6  -1    8.10    1.30
  16   6  -1   49.99    3.40
  16   6  -1   45.50    4.10
 -16  -6   1   49.99    4.20
  14   6  -1    3.80    0.90
  14   6  -1    2.50    1.20
 -14  -6   1    2.40    1.10
  12   6  -1  193.48   12.40
  12   6  -1  213.08   12.70
  12   6  -1  210.18   11.90
 -12  -6   1  195.08   12.60
  10   6  -1   91.39    6.10
  10   6  -1  102.59    6.60
  10   6  -1   93.69    6.60
  10   6  -1  109.49    6.10
 -10  -6   1   91.99    6.60
   8   6  -1   69.29    4.60
   8   6  -1   64.59    5.00
   8   6  -1   78.39    4.60
   8   6  -1   74.09    5.00
  -8  -6   1   66.79    5.00
   6   6  -1  265.07   14.70
   6   6  -1  270.07   15.10
   6   6  -1  226.78   15.10
   6   6  -1  259.37   14.60
  -6  -6   1  237.68   15.20
   4   6  -1   61.09    4.40
   4   6  -1   57.39    3.80
   4   6  -1   59.09    4.00
   4   6  -1   55.69    4.20
  -4  -6   1   64.89    4.50
   2   6  -1   -0.10    0.70
   2   6  -1    0.70    0.50
   2   6  -1    0.80    0.70
   2   6  -1    0.10    0.40
  -2  -6   1    0.80    0.80
   0   6  -1  216.58   13.30
   0   6  -1  203.58   12.90
   0   6  -1  236.88   13.50
   0  -6   1  229.28   13.50
  -2   6  -1  248.28   13.90
  -2   6  -1  247.28   14.40
  -2   6  -1  256.27   14.40
  -2   6  -1  226.08   13.90
   2  -6   1  216.38   14.40
  -4   6  -1   13.50    1.90
  -4   6  -1   12.40    1.90
   4  -6   1   18.90    2.30
  -6   6  -1   49.80    3.90
  -6   6  -1   50.59    3.80
   6  -6   1   45.60    3.80
  -8   6  -1   96.09    7.30
  -8   6  -1  115.49    7.50
   8  -6   1  128.99    7.70
 -10   6  -1    9.80    1.60
 -10   6  -1   15.70    2.10
 -10   6  -1   12.30    2.00
  10  -6   1   16.50    2.30
 -12   6  -1  286.77   18.10
 -12   6  -1  301.97   18.20
 -12   6  -1  311.77   18.30
  12  -6   1  313.07   18.50
 -14   6  -1    8.70    1.80
 -14   6  -1    9.00    1.70
 -14   6  -1    9.60    1.80
  14  -6   1   11.90    2.10
 -16   6  -1   15.90    2.40
 -16   6  -1   16.70    2.30
 -16   6  -1   10.20    2.00
  16  -6   1   14.50    2.40
 -18   6  -1  103.69    7.60
 -18   6  -1  115.59    7.80
 -18   6  -1  113.89    7.80
  18  -6   1  106.89    7.90
 -20   6  -1   63.39    5.00
 -20   6  -1   53.59    4.80
 -20   6  -1   58.69    4.90
  20  -6   1   60.39    5.30
 -22   6  -1    6.50    1.80
 -22   6  -1    7.00    1.90
 -22   6  -1   10.20    2.30
  22  -6   1    7.70    2.10
 -24   6  -1    3.60    1.60
 -24   6  -1    4.60    1.90
  24  -6   1    1.70    1.70
 -26   6  -1   84.79    6.80
 -26   6  -1   85.09    7.60
  26  -6   1   77.79    6.80
 -28   6  -1    1.20    1.60
  28  -6   1    0.70    1.90
  31   5  -1    0.20    1.50
  29   5  -1    1.50    1.60
  27   5  -1    1.20    1.30
  25   5  -1   10.60    2.00
  25   5  -1    8.50    2.00
  23   5  -1   45.10    3.20
  23   5  -1   44.30    4.20
  21   5  -1    7.30    1.80
  21   5  -1    5.30    1.00
  19   5  -1    9.30    1.90
  19   5  -1   12.10    1.30
 -19  -5   1   11.60    2.90
  17   5  -1    4.10    1.30
  17   5  -1    6.70    0.90
 -17  -5   1   11.20    1.90
  15   5  -1   54.39    5.00
  15   5  -1   55.19    3.50
  15   5  -1   58.49    3.70
  15   5  -1   55.59    4.30
 -15  -5   1   40.80    3.90
  13   5  -1   34.50    2.20
  13   5  -1   26.00    2.50
  13   5  -1   24.90    2.70
  13   5  -1   29.40    2.30
 -13  -5   1   29.30    2.80
  11   5  -1   30.50    2.60
  11   5  -1   34.70    2.20
  11   5  -1   29.00    2.70
  11   5  -1   29.00    2.30
 -11  -5   1   24.20    2.60
   9   5  -1   16.40    2.00
   9   5  -1    9.90    1.10
   9   5  -1   14.90    1.50
   9   5  -1   12.20    1.20
   9   5  -1   12.10    1.70
  -9  -5   1   14.70    1.90
   7   5  -1  148.69    9.50
   7   5  -1  165.58    9.40
   7   5  -1  167.28    9.40
   7   5  -1  155.98    9.50
   7   5  -1  162.68    9.80
   7   5  -1  183.18   10.10
  -7  -5   1  145.29    9.90
   5   5  -1   81.49    6.20
   5   5  -1  105.89    6.30
   5   5  -1   98.29    5.80
   5   5  -1  108.79    5.90
   5   5  -1   76.09    5.80
  -5  -5   1  107.89    6.40
   3   5  -1    5.90    0.80
   3   5  -1    3.90    0.70
   3   5  -1    3.80    1.00
   3   5  -1    2.20    0.60
   3   5  -1    2.30    0.80
  -3  -5   1    5.50    1.20
   1   5  -1   12.90    1.50
   1   5  -1   16.10    1.60
   1   5  -1   16.40    1.70
   1   5  -1   17.70    1.90
  -1  -5   1   19.20    2.10
  -1  -5   1   17.20    1.70
  -1   5  -1   16.70    2.00
  -1   5  -1   18.70    1.60
   1  -5   1   17.50    1.90
  -3   5  -1   58.69    4.00
  -3   5  -1   44.90    3.70
  -3   5  -1   55.29    3.50
  -3   5  -1   51.79    3.60
   3  -5   1   59.79    4.00
  -5   5  -1   10.50    1.30
  -5   5  -1    8.50    1.00
  -5   5  -1    6.10    1.20
  -5   5  -1    6.40    1.20
  -5   5  -1    6.70    1.00
   5  -5   1    8.80    1.20
   5  -5   1    9.50    1.50
  -7   5  -1   12.60    1.30
  -7   5  -1   17.40    1.70
  -7   5  -1    9.00    1.30
  -7   5  -1   14.00    1.80
   7  -5   1   11.90    1.80
   7  -5   1   19.10    1.80
  -9   5  -1    3.30    1.00
  -9   5  -1    3.80    1.00
  -9   5  -1    4.30    1.10
   9  -5   1    1.90    1.00
 -11   5  -1   33.30    2.90
 -11   5  -1   30.60    2.80
 -11   5  -1   31.20    2.80
  11  -5   1   35.60    3.10
 -13   5  -1   39.80    3.10
 -13   5  -1   31.50    3.00
 -13   5  -1   34.50    3.00
  13  -5   1   31.90    3.10
 -15   5  -1    5.50    1.40
 -15   5  -1    4.70    1.30
 -15   5  -1    3.50    1.20
  15  -5   1    5.50    1.50
 -17   5  -1   11.40    1.90
 -17   5  -1   13.20    2.20
 -17   5  -1   15.70    2.30
  17  -5   1   10.60    2.00
 -19   5  -1    2.70    1.30
 -19   5  -1    2.30    1.20
 -19   5  -1    1.40    1.00
  19  -5   1    3.00    1.40
 -21   5  -1    4.40    1.50
 -21   5  -1    5.30    1.70
 -21   5  -1    4.70    1.60
  21  -5   1    7.90    2.00
 -23   5  -1    4.90    1.60
 -23   5  -1    6.40    1.80
 -23   5  -1    6.20    1.80
  23  -5   1    6.20    2.00
 -25   5  -1    7.80    1.90
 -25   5  -1   13.50    2.60
  25  -5   1    8.50    2.40
 -27   5  -1   16.50    2.80
 -27   5  -1   20.80    3.20
  27  -5   1   16.10    3.20
 -29   5  -1    1.20    1.50
  29  -5   1   -0.10    1.40
 -31   5  -1    1.50    1.70
  31  -5   1    4.10    2.10
  32   4  -1   12.50    1.50
  32   4  -1   12.90    2.80
  30   4  -1    5.10    1.10
  30   4  -1    4.50    1.90
  28   4  -1   19.00    1.80
  28   4  -1   15.80    2.70
  26   4  -1    0.90    0.70
  26   4  -1    0.60    1.30
  24   4  -1    8.30    1.20
  24   4  -1   10.10    2.10
  22   4  -1   13.60    2.30
  22   4  -1   15.00    1.50
  20   4  -1   87.89    5.40
  20   4  -1   84.69    6.20
  18   4  -1   47.60    4.00
  18   4  -1   53.39    3.60
  18   4  -1   51.59    3.40
 -18  -4   1   53.29    4.20
  16   4  -1    3.20    0.60
  16   4  -1    2.70    1.00
  16   4  -1    3.00    1.10
  16   4  -1    3.40    0.80
 -16  -4   1    5.40    1.30
  14   4  -1    5.30    0.80
  14   4  -1    5.30    0.70
  14   4  -1    6.20    1.20
  14   4  -1    5.70    1.20
  14   4  -1    6.60    1.00
 -14  -4   1    4.90    1.20
  12   4  -1   22.90    1.90
  12   4  -1   25.10    1.80
  12   4  -1   22.70    2.20
  12   4  -1   27.00    2.00
  12   4  -1   24.00    2.30
 -12  -4   1   22.60    2.30
  10   4  -1    9.60    1.00
  10   4  -1    6.50    0.80
  10   4  -1    7.10    1.30
  10   4  -1    4.70    0.80
  10   4  -1   11.80    1.20
  10   4  -1    8.80    1.30
 -10  -4   1    9.40    1.50
   8   4  -1  287.07   17.30
   8   4  -1  320.97   17.20
   8   4  -1  281.47   17.00
   8   4  -1  308.77   17.00
   8   4  -1  271.17   17.10
   8   4  -1  285.97   17.40
  -8  -4   1  332.67   17.50
   6   4  -1  299.67   16.10
   6   4  -1  259.37   16.10
   6   4  -1  272.87   16.30
   6   4  -1  258.27   16.00
   6   4  -1  274.07   16.40
  -6  -4   1  322.27   16.50
   4   4  -1   23.90    2.40
   4   4  -1   30.60    2.10
   4   4  -1   35.20    2.20
   4   4  -1   31.90    2.40
  -4  -4   1   38.30    2.60
   2   4  -1   38.90    2.70
   2   4  -1   33.10    2.70
   2   4  -1   30.40    2.40
   2   4  -1   41.10    2.50
  -2  -4   1   37.40    2.80
   0   4  -1   37.50    2.50
   0   4  -1   31.80    2.70
   0   4  -1   41.40    2.60
   0   4  -1   38.20    2.70
   0  -4   1   38.60    2.90
  -2   4  -1  100.69    6.30
  -2   4  -1  103.59    6.50
  -2   4  -1  100.69    6.50
  -2   4  -1  102.19    6.30
  -2   4  -1   95.49    6.10
   2  -4   1  116.89    6.70
   2  -4   1  112.79    6.30
  -4   4  -1  281.97   16.90
  -4   4  -1  300.07   17.20
  -4   4  -1  277.27   17.10
  -4   4  -1  307.17   16.90
   4  -4   1  281.77   17.20
   4  -4   1  319.67   17.00
  -6   4  -1    9.10    1.20
  -6   4  -1   14.60    1.70
  -6   4  -1   13.60    1.70
   6  -4   1   15.90    1.80
   6  -4   1   16.70    1.50
  -8   4  -1   16.20    1.80
  -8   4  -1   16.90    1.90
  -8   4  -1   16.20    1.70
  -8   4  -1   17.70    1.50
   8  -4   1   18.30    1.90
   8  -4   1   11.30    1.50
 -10   4  -1    2.10    0.90
 -10   4  -1    2.30    0.80
 -10   4  -1    1.40    0.60
 -10   4  -1    3.10    1.00
  10  -4   1    3.00    1.00
  10  -4   1    1.40    0.50
 -12   4  -1   97.59    7.50
 -12   4  -1  122.49    7.60
 -12   4  -1  127.19    7.60
  12  -4   1  129.29    7.90
 -14   4  -1   22.80    2.30
 -14   4  -1   20.60    2.20
 -14   4  -1   15.00    2.10
  14  -4   1   22.60    2.60
 -16   4  -1  243.68   14.10
 -16   4  -1  213.98   14.00
 -16   4  -1  238.28   14.20
  16  -4   1  223.38   14.20
 -18   4  -1    8.10    1.70
 -18   4  -1    9.00    1.70
 -18   4  -1    5.30    1.50
  18  -4   1    6.30    1.70
 -20   4  -1    4.40    1.40
 -20   4  -1    2.70    1.30
 -20   4  -1    2.20    1.20
  20  -4   1    3.10    1.30
 -22   4  -1   22.90    3.10
 -22   4  -1   13.80    2.50
 -22   4  -1   19.60    2.80
  22  -4   1   22.90    3.10
 -24   4  -1    1.20    1.20
 -24   4  -1    3.00    1.60
 -24   4  -1    1.80    1.50
 -24   4  -1    2.00    1.60
  24  -4   1    1.90    1.50
 -26   4  -1   26.70    3.60
 -26   4  -1   23.30    3.20
  26  -4   1   23.80    3.60
 -28   4  -1    2.30    1.70
 -28   4  -1    1.70    1.50
  28  -4   1    3.50    2.00
 -30   4  -1    5.00    1.90
  30  -4   1    5.50    2.20
 -32   4  -1    5.60    2.10
  32  -4   1    6.40    2.60
  33   3  -1   98.99    6.50
  33   3  -1  102.19    8.10
 -33  -3   1  111.19    8.10
  31   3  -1   38.60    4.10
  31   3  -1   40.70    2.80
 -31  -3   1   27.40    3.80
  29   3  -1    1.50    1.50
  29   3  -1    2.00    0.70
 -29  -3   1    1.70    1.40
  27   3  -1    1.70    0.70
  27   3  -1    1.30    1.40
 -27  -3   1    1.40    1.30
  25   3  -1  103.89    8.40
  25   3  -1  132.79    7.70
 -25  -3   1  143.89    8.80
  23   3  -1  119.79    8.50
  23   3  -1  121.19    7.60
 -23  -3   1  138.79    8.60
  21   3  -1  561.24   33.30
  21   3  -1  588.94   33.10
  21   3  -1  573.44   34.00
 -21  -3   1  610.64   33.90
  19   3  -1   19.70    1.40
  19   3  -1   18.80    2.30
  19   3  -1   11.60    1.40
 -19  -3   1   13.50    1.90
 -19  -3   1   14.10    2.10
  17   3  -1   10.10    1.00
  17   3  -1    6.90    1.40
  17   3  -1    6.80    1.40
  17   3  -1   10.30    1.30
  17   3  -1    9.10    1.00
 -17  -3   1   12.70    1.90
 -17  -3   1    9.80    1.60
  15   3  -1  576.24   30.10
  15   3  -1  559.34   30.80
  15   3  -1  529.45   30.60
  15   3  -1  485.55   30.20
  15   3  -1  478.15   30.20
  15   3  -1  559.64   30.10
 -15  -3   1  529.15   30.70
 -15  -3   1  536.55   30.70
  13   3  -1  100.39    6.20
  13   3  -1   95.79    5.70
  13   3  -1  103.59    6.30
  13   3  -1  102.29    5.90
  13   3  -1   98.29    5.70
  13   3  -1   83.29    5.80
 -13  -3   1   90.69    6.20
  11   3  -1    7.60    0.80
  11   3  -1    9.90    1.40
  11   3  -1    9.10    1.10
  11   3  -1    7.40    1.20
  11   3  -1    9.70    0.90
  11   3  -1    9.70    1.10
 -11  -3   1    5.20    1.10
   9   3  -1   34.00    2.30
   9   3  -1   30.70    2.20
   9   3  -1   32.50    2.20
   9   3  -1   33.50    2.60
   9   3  -1   33.30    2.50
   9   3  -1   38.30    2.40
  -9  -3   1   35.60    2.60
   7   3  -1  692.13   36.30
   7   3  -1  615.64   36.40
   7   3  -1  649.04   36.40
   7   3  -1  624.64   36.60
   7   3  -1  635.64   36.30
  -7  -3   1  646.64   36.60
   5   3  -1   51.79    3.40
   5   3  -1   51.79    3.50
   5   3  -1   56.29    3.20
   5   3  -1   51.59    3.20
   5   3  -1   46.30    3.20
  -5  -3   1   51.59    3.50
   3   3  -1  298.77   17.30
   3   3  -1  304.27   17.30
   3   3  -1  327.67   17.50
   3   3  -1  298.07   17.50
   3   3  -1  286.77   17.20
  -3  -3   1  306.37   17.50
   1   3  -1  203.08   11.90
   1   3  -1  223.58   12.20
   1   3  -1  198.48   12.10
   1   3  -1  183.38   11.80
   1   3  -1  215.48   11.90
  -1  -3   1  225.68   12.20
  -1   3  -1  347.17   20.70
  -1   3  -1  400.06   20.80
  -1   3  -1  345.57   20.90
   1  -3   1  367.36   21.00
  -3   3  -1 1621.94   98.19
  -3   3  -1 1807.72   98.49
  -3   3  -1 1624.34   98.19
  -3   3  -1 1894.51   98.39
  -3   3  -1 1743.13   98.19
   3  -3   1 1808.62   98.49
  -5   3  -1   32.10    2.30
  -5   3  -1   35.70    2.40
  -5   3  -1   27.50    2.40
  -5   3  -1   34.50    2.20
   5  -3   1   24.60    2.30
  -7   3  -1   13.70    1.60
  -7   3  -1   18.80    1.40
  -7   3  -1   15.70    1.60
  -7   3  -1   14.80    1.60
   7  -3   1   15.30    1.60
  -9   3  -1  180.98   11.70
  -9   3  -1  199.58   12.00
  -9   3  -1  200.88   11.90
  -9   3  -1  211.88   12.00
   9  -3   1  208.98   12.10
 -11   3  -1  484.55   29.50
 -11   3  -1  504.45   29.30
 -11   3  -1  501.65   29.60
 -11   3  -1  444.56   29.50
  11  -3   1  587.54   29.40
  11  -3   1  567.34   29.80
  11  -3   1  509.45   29.40
 -13   3  -1   13.90    1.70
 -13   3  -1   13.10    1.80
 -13   3  -1    7.70    1.40
  13  -3   1   13.60    1.60
  13  -3   1   11.20    1.70
  13  -3   1    6.40    1.00
 -15   3  -1    4.00    1.20
 -15   3  -1    7.60    1.50
 -15   3  -1    7.10    1.50
  15  -3   1    3.20    1.10
 -17   3  -1  553.24   37.50
 -17   3  -1  635.84   37.50
 -17   3  -1  719.03   37.70
  17  -3   1  695.73   37.80
 -19   3  -1   64.39    4.60
 -19   3  -1   50.49    4.40
  19  -3   1   52.59    4.50
 -21   3  -1  168.18   11.70
 -21   3  -1  187.98   11.90
 -21   3  -1  186.48   12.00
 -21   3  -1  177.48   11.90
  21  -3   1  212.98   12.20
 -23   3  -1    1.00    1.20
 -23   3  -1    0.50    1.00
 -23   3  -1    0.80    1.10
 -23   3  -1    1.10    1.20
  23  -3   1    2.00    1.40
 -25   3  -1    4.60    1.60
 -25   3  -1    7.00    1.90
 -25   3  -1    5.80    1.70
  25  -3   1    8.50    2.30
 -27   3  -1  191.18   12.10
 -27   3  -1  179.68   12.00
  27  -3   1  175.18   12.30
 -29   3  -1  106.79    7.90
 -29   3  -1   95.89    7.80
  29  -3   1  115.79    8.40
 -31   3  -1   15.10    3.00
  31  -3   1   34.20    4.40
  34   2  -1    1.90    1.80
  34   2  -1    0.10    0.70
  32   2  -1   23.00    3.50
  32   2  -1   17.30    1.90
 -32  -2   1   19.90    3.10
  30   2  -1  220.18   14.30
  30   2  -1  226.48   13.00
 -30  -2   1  213.38   14.10
  28   2  -1   15.10    1.60
  28   2  -1   15.70    2.70
 -28  -2   1   11.00    2.30
  26   2  -1   57.19    3.80
  26   2  -1   56.69    4.70
 -26  -2   1   56.29    4.70
  24   2  -1   88.49    6.50
  24   2  -1   86.39    5.50
 -24  -2   1   93.89    6.40
  22   2  -1   75.49    5.70
  22   2  -1   78.59    5.00
  22   2  -1   76.79    5.30
 -22  -2   1   92.49    5.90
  20   2  -1   15.80    1.70
  20   2  -1   19.90    1.60
  20   2  -1   20.10    2.50
 -20  -2   1   18.80    2.30
 -20  -2   1   21.30    2.30
  18   2  -1   37.80    2.70
  18   2  -1   40.40    3.20
  18   2  -1   28.30    2.70
  18   2  -1   36.80    2.50
  18   2  -1   39.50    2.50
 -18  -2   1   43.20    3.20
 -18  -2   1   31.30    2.90
  16   2  -1  249.97   16.10
  16   2  -1  284.97   15.60
  16   2  -1  273.77   16.10
  16   2  -1  269.77   15.80
  16   2  -1  273.87   15.60
  16   2  -1  294.67   15.80
 -16  -2   1  250.27   16.10
 -16  -2   1  286.97   16.20
  14   2  -1   11.70    1.50
  14   2  -1   11.50    1.00
  14   2  -1   17.50    1.50
  14   2  -1   14.30    1.70
  14   2  -1    9.20    1.00
  14   2  -1   15.10    1.30
 -14  -2   1   13.30    1.60
 -14  -2   1   11.20    1.50
  12   2  -1  409.16   22.10
  12   2  -1  368.46   22.20
  12   2  -1  385.66   21.90
  12   2  -1  405.06   21.90
  12   2  -1  369.86   22.00
  12   2  -1  428.96   22.40
 -12  -2   1  377.36   22.30
 -12  -2   1  354.16   22.30
  10   2  -1  163.48    9.60
  10   2  -1  150.38    9.80
  10   2  -1  184.28    9.50
  10   2  -1  162.78    9.50
  10   2  -1  177.28    9.60
  10   2  -1  162.88    9.80
 -10  -2   1  146.89    9.80
 -10  -2   1  177.68    9.90
   8   2  -1  180.78   11.70
   8   2  -1  187.18   11.40
   8   2  -1  210.98   11.70
   8   2  -1  192.28   11.40
   8   2  -1  219.78   11.50
   8   2  -1  230.98   11.50
  -8  -2   1  199.48   11.70
  -8  -2   1  182.98   11.60
   6   2  -1 2042.00  110.39
   6   2  -1 1688.33  110.19
   6   2  -1 2047.50  110.19
  -6  -2   1 2085.59  110.39
   4   2  -1  358.96   21.30
   4   2  -1  409.66   21.40
   4   2  -1  354.96   21.30
   4   2  -1  413.76   21.50
  -4  -2   1  351.66   21.50
   2   2  -1  554.64   27.10
   2   2  -1  486.35   27.00
   2   2  -1  470.75   27.00
   2   2  -1  435.46   27.10
  -2  -2   1  445.06   27.10
   0   2  -1  789.82   43.30
   0   2  -1  731.53   43.10
   0   2  -1  710.93   43.10
   0  -2   1  837.82   43.30
  -2   2  -1 1492.85   83.29
  -2   2  -1 1534.45   83.49
  -2   2  -1 1523.25   83.49
  -2   2  -1 1564.44   83.39
   2  -2   1 1315.87   83.49
  -4   2  -1  116.29    6.80
  -4   2  -1  118.19    7.00
  -4   2  -1  121.89    6.80
  -4   2  -1  105.39    6.90
  -4   2  -1  117.29    7.00
   4  -2   1  123.49    7.10
  -6   2  -1  286.67   15.90
  -6   2  -1  292.97   16.00
  -6   2  -1  286.47   15.80
  -6   2  -1  267.77   15.90
   6  -2   1  242.78   15.90
  -8   2  -1  589.84   32.60
  -8   2  -1  521.05   32.40
  -8   2  -1  567.94   32.60
  -8   2  -1  580.14   32.70
   8  -2   1  614.84   32.40
   8  -2   1  556.84   32.60
 -10   2  -1  209.78   11.80
 -10   2  -1  165.48   11.40
 -10   2  -1  197.08   11.70
 -10   2  -1  199.08   11.70
  10  -2   1  202.48   11.50
  10  -2   1  201.68   11.80
 -12   2  -1  630.24   36.20
 -12   2  -1  614.94   36.50
 -12   2  -1  649.04   36.60
  12  -2   1  677.03   36.30
  12  -2   1  620.04   36.60
  12  -2   1  640.74   36.30
 -14   2  -1   59.19    4.10
 -14   2  -1   47.10    3.90
 -14   2  -1   60.89    4.20
 -14   2  -1   53.39    4.10
  14  -2   1   63.99    4.30
 -16   2  -1   16.50    2.10
 -16   2  -1   18.50    2.20
 -16   2  -1   17.00    2.20
  16  -2   1   17.20    2.20
 -18   2  -1  290.57   17.60
 -18   2  -1  260.17   17.50
 -18   2  -1  324.27   17.60
 -18   2  -1  271.77   17.50
  18  -2   1  317.87   17.80
 -20   2  -1  152.28    9.90
 -20   2  -1  156.38   10.10
 -20   2  -1  159.28   10.10
 -20   2  -1  140.59    9.90
  20  -2   1  168.18   10.30
 -22   2  -1    9.10    1.80
 -22   2  -1   12.00    2.20
 -22   2  -1   10.30    1.90
  22  -2   1    8.90    2.00
 -24   2  -1   17.20    2.60
 -24   2  -1    8.20    1.90
 -24   2  -1   13.80    2.30
  24  -2   1    9.80    2.10
 -26   2  -1  139.89    9.40
 -26   2  -1  151.78    9.40
 -26   2  -1  134.69    9.20
  26  -2   1  112.09    9.30
 -28   2  -1    5.80    1.80
 -28   2  -1    3.40    1.60
  28  -2   1    3.60    1.70
 -30   2  -1   24.50    3.50
  30  -2   1   28.10    4.10
  32  -2   1   38.50    5.00
  35   1  -1    1.90    0.80
  35   1  -1    1.60    1.80
  33   1  -1   18.90    1.80
  33   1  -1   15.00    2.90
 -33  -1   1   23.20    3.30
  31   1  -1   38.30    4.20
  31   1  -1   39.00    2.90
 -31  -1   1   45.10    4.30
  29   1  -1    8.80    2.20
  29   1  -1    8.00    1.20
 -29  -1   1   11.40    2.30
  27   1  -1    9.90    1.30
  27   1  -1   11.00    2.30
 -27  -1   1   11.90    2.10
  25   1  -1   19.70    1.70
  25   1  -1   17.40    2.70
 -25  -1   1   18.50    2.50
  23   1  -1    3.10    0.90
  23   1  -1    2.80    0.70
  23   1  -1    3.50    1.30
 -23  -1   1    1.90    1.10
  21   1  -1  105.09    7.50
  21   1  -1  106.59    6.70
  21   1  -1  120.69    7.00
 -21  -1   1  117.19    7.50
  19   1  -1    3.70    0.80
  19   1  -1    3.30    0.60
  19   1  -1    4.70    1.10
  19   1  -1    3.20    1.10
  19   1  -1    2.80    0.60
 -19  -1   1    2.90    1.10
 -19  -1   1    3.40    1.10
  17   1  -1  104.39    6.10
  17   1  -1   88.89    6.30
  17   1  -1  101.59    6.10
  17   1  -1  100.79    6.50
  17   1  -1  108.49    6.30
  17   1  -1  109.09    6.80
  17   1  -1  109.29    6.30
 -17  -1   1  100.79    6.60
 -17  -1   1   96.89    6.60
  15   1  -1  498.95   28.20
  15   1  -1  539.75   28.40
  15   1  -1  511.05   28.30
  15   1  -1  464.55   28.60
  15   1  -1  486.95   28.40
  15   1  -1  458.55   28.70
  15   1  -1  510.05   28.50
 -15  -1   1  543.45   28.80
 -15  -1   1  484.75   28.70
  13   1  -1   44.50    3.10
  13   1  -1   44.80    2.90
  13   1  -1   44.30    3.00
  13   1  -1   50.79    3.30
  13   1  -1   39.00    2.90
  13   1  -1   47.00    2.80
  13   1  -1   47.40    2.80
 -13  -1   1   38.20    3.10
 -13  -1   1   48.40    3.20
  11   1  -1   77.79    4.60
  11   1  -1   73.89    4.80
  11   1  -1   75.69    4.60
  11   1  -1   86.89    4.50
  11   1  -1   81.59    4.90
  11   1  -1   80.59    4.50
 -11  -1   1   66.09    4.80
 -11  -1   1   69.99    4.80
   9   1  -1   35.70    2.40
   9   1  -1   36.90    2.40
   9   1  -1   40.00    2.30
   9   1  -1   36.00    2.40
   9   1  -1   37.70    2.30
   9   1  -1   40.00    2.60
  -9  -1   1   35.40    2.50
  -9  -1   1   37.90    2.60
   7   1  -1  828.32   44.60
   7   1  -1  788.32   44.50
   7   1  -1  764.42   44.60
   7   1  -1  823.92   44.70
   7   1  -1  783.42   44.60
   7   1  -1  782.12   44.50
  -7  -1   1  782.42   44.70
   5   1  -1 1457.95   81.19
   5   1  -1 1506.95   81.29
   5   1  -1 1432.06   81.19
   5   1  -1 1360.46   81.19
  -5  -1   1 1493.05   81.29
   3   1  -1  107.39    6.50
   3   1  -1  109.39    6.60
   3   1  -1  125.89    6.50
   1   1  -1  211.28   11.60
   1   1  -1  207.48   11.50
   1   1  -1  190.68   11.60
   1   1  -1  209.18   11.50
  -1   1  -1  339.57   19.30
  -1   1  -1  326.17   19.20
  -1   1  -1  357.06   19.20
  -3   1  -1  603.94   36.70
  -3   1  -1  612.64   36.70
  -3   1  -1  662.73   36.80
  -3   1  -1  725.23   36.70
  -3   1  -1  636.84   36.70
   3  -1   1  671.03   36.80
  -5   1  -1   72.89    4.40
  -5   1  -1   73.59    4.40
  -5   1  -1   82.29    4.60
  -5   1  -1   77.79    4.60
  -5   1  -1   66.69    4.50
  -5   1  -1   61.69    4.50
   5  -1   1   86.29    4.70
  -7   1  -1   38.60    2.60
  -7   1  -1   42.30    2.80
  -7   1  -1   35.30    2.70
  -7   1  -1   36.00    2.70
   7  -1   1   42.40    2.60
   7  -1   1   47.00    2.90
  -9   1  -1  298.57   16.90
  -9   1  -1  260.17   17.10
  -9   1  -1  293.07   17.10
  -9   1  -1  309.57   17.10
   9  -1   1  312.67   17.20
 -11   1  -1  369.16   22.40
 -11   1  -1  439.56   22.20
 -11   1  -1  324.37   22.30
 -11   1  -1  413.16   22.40
  11  -1   1  419.06   22.50
  11  -1   1  364.16   22.10
 -13   1  -1   78.29    5.20
 -13   1  -1   80.99    5.30
 -13   1  -1   79.09    5.00
 -13   1  -1   76.59    5.20
 -13   1  -1   81.49    5.30
  13  -1   1   86.09    5.00
  13  -1   1   63.09    4.80
  13  -1   1   79.99    5.30
 -15   1  -1    7.30    1.30
 -15   1  -1    4.90    1.20
 -15   1  -1    7.50    1.10
 -15   1  -1    5.40    1.20
 -15   1  -1    7.70    1.30
  15  -1   1    5.10    1.20
  15  -1   1    3.30    0.80
  15  -1   1    8.70    1.00
 -17   1  -1  123.49    7.90
 -17   1  -1  126.29    8.10
 -17   1  -1  129.09    8.00
  17  -1   1  112.99    8.00
 -19   1  -1   14.70    2.00
 -19   1  -1   11.70    1.80
 -19   1  -1    7.70    1.60
  19  -1   1   12.40    2.10
 -21   1  -1   41.40    3.30
 -21   1  -1   36.20    3.30
 -21   1  -1   36.80    3.30
  21  -1   1   23.80    3.20
 -23   1  -1    7.00    1.70
 -23   1  -1    6.70    1.60
 -23   1  -1    6.20    1.60
  23  -1   1    9.90    2.10
 -25   1  -1    2.90    1.40
 -25   1  -1    3.20    1.40
  25  -1   1    2.10    1.60
 -27   1  -1   89.49    6.90
 -27   1  -1   98.69    7.20
  27  -1   1   89.89    7.10
 -29   1  -1   48.60    4.50
  29  -1   1   40.40    4.50
  31  -1   1    0.40    1.50
  33  -1   1   20.60    3.60
  34   0  -1   -0.80    0.60
  34   0  -1   -1.00    1.50
 -34   0   1    0.20    1.60
  32   0  -1   -0.90    1.30
  32   0  -1    0.00    0.60
 -32   0   1   -0.90    1.20
  30   0  -1    0.00    1.40
  30   0  -1   -0.70    0.50
 -30   0   1    1.00    1.40
  28   0  -1    0.30    1.30
  28   0  -1    0.50    0.60
 -28   0   1   -1.00    1.00
  26   0  -1    0.00    1.00
  26   0  -1    0.80    0.60
 -26   0   1   -0.90    0.90
  24   0  -1    0.10    1.00
  24   0  -1    0.30    0.50
  24   0  -1    0.20    0.60
 -24   0   1    0.50    1.00
  22   0  -1    0.10    0.90
  22   0  -1   -0.30    0.50
  22   0  -1    0.00    0.50
 -22   0   1   -0.30    0.80
  20   0  -1    1.20    0.60
  20   0  -1    0.00    0.40
  20   0  -1   -0.30    0.40
  20   0  -1    0.20    0.80
 -20   0   1    0.00    0.70
 -20   0   1    0.20    0.70
  18   0  -1    0.10    0.70
  18   0  -1   -0.30    0.30
  18   0  -1   -0.50    0.60
  18   0  -1   -0.10    0.40
  18   0  -1    0.20    0.40
  18   0  -1    0.20    0.40
  18   0  -1    0.30    0.60
 -18   0   1    0.30    0.70
 -18   0   1   -0.10    0.60
 -18   0   1    0.40    0.70
  16   0  -1   -0.10    0.50
  16   0  -1    0.00    0.60
  16   0  -1   -0.50    0.40
  16   0  -1   -0.30    0.40
  16   0  -1   -0.30    0.30
  16   0  -1   -0.10    0.40
  16   0  -1    0.00    0.30
 -16   0   1    0.00    0.50
 -16   0   1   -0.10    0.50
 -16   0   1    0.30    0.60
  14   0  -1    0.00    0.60
  14   0  -1   -0.30    0.40
  14   0  -1   -0.70    0.30
  14   0  -1    0.50    0.60
  14   0  -1   -0.40    0.40
  14   0  -1   -0.50    0.40
  14   0  -1   -0.40    0.30
 -14   0   1    0.10    0.50
 -14   0   1   -0.10    0.60
 -14   0   1   -0.10    0.50
  12   0  -1   -0.10    0.20
  12   0  -1    0.20    0.40
  12   0  -1    0.10    0.30
  12   0  -1   -0.40    0.50
  12   0  -1   -0.60    0.30
  12   0  -1    0.00    0.30
  12   0  -1   -0.40    0.40
 -12   0   1   -0.30    0.40
 -12   0   1    0.10    0.50
 -12   0   1   -0.20    0.40
  10   0  -1   -0.20    0.20
  10   0  -1    0.20    0.40
  10   0  -1    0.10    0.30
  10   0  -1   -0.10    0.20
  10   0  -1   -0.50    0.40
  10   0  -1   -0.40    0.30
  10   0  -1    0.00    0.30
 -10   0   1   -0.40    0.40
 -10   0   1   -0.20    0.40
 -10   0   1    0.00    0.40
   8   0  -1    0.00    0.40
   8   0  -1   -0.40    0.20
   8   0  -1    0.30    0.30
   8   0  -1   -0.30    0.30
   8   0  -1    0.00    0.20
   8   0  -1   -0.10    0.20
   8   0  -1   -0.10    0.30
  -8   0   1    0.00    0.40
  -8   0   1   -0.40    0.30
   6   0  -1   -0.90    0.10
   6   0  -1   -1.00    0.20
   6   0  -1   -1.10    0.10
   6   0  -1   -0.30    0.30
   6   0  -1   -0.80    0.20
   6   0  -1   -1.00    0.30
  -6   0   1   -1.00    0.30
  -6   0   1   -0.90    0.30
   4   0  -1   -0.20    0.20
   4   0  -1   -0.10    0.10
   4   0  -1   -0.10    0.10
  -4   0   1    0.00    0.20
  -4   0   1    0.10    0.20
   0   0  -1   -0.70    0.10
   0   0  -1   -0.70    0.10
   0   0  -1   -0.60    0.10
   0   0   1   -0.50    0.10
  -2   0  -1   -0.50    0.20
  -2   0  -1   -0.20    0.20
  -2   0  -1    0.00    0.30
  -2   0  -1   -0.10    0.20
  -2   0  -1   -0.10    0.30
  -4   0  -1   -0.80    0.30
  -4   0  -1   -0.60    0.30
  -4   0  -1   -0.90    0.30
  -4   0  -1   -0.50    0.30
  -4   0  -1   -1.00    0.30
  -4   0  -1   -0.50    0.30
   4   0   1   -1.00    0.30
  -6   0  -1   -0.20    0.30
  -6   0  -1    0.10    0.40
  -6   0  -1    0.50    0.30
  -6   0  -1   -0.20    0.40
  -6   0  -1   -0.10    0.30
  -6   0  -1    0.10    0.40
   6   0   1   -0.30    0.40
  -8   0  -1   -0.30    0.40
  -8   0  -1    0.20    0.40
  -8   0  -1    0.10    0.40
  -8   0  -1    0.10    0.30
  -8   0  -1   -0.20    0.40
   8   0   1   -0.10    0.30
   8   0   1   -0.20    0.40
 -10   0  -1   -1.60    0.40
 -10   0  -1   -1.00    0.50
 -10   0  -1   -1.00    0.50
 -10   0  -1   -1.40    0.50
 -10   0  -1   -1.30    0.40
  10   0   1   -1.10    0.40
  10   0   1   -1.60    0.60
 -12   0  -1    0.00    0.40
 -12   0  -1   -0.40    0.40
 -12   0  -1   -0.30    0.50
 -12   0  -1    0.30    0.60
 -12   0  -1   -0.10    0.50
  12   0   1    0.20    0.40
  12   0   1    0.20    0.60
 -14   0  -1   -0.40    0.50
 -14   0  -1    0.00    0.60
 -14   0  -1    0.30    0.60
 -14   0  -1    0.40    0.50
 -14   0  -1   -0.10    0.60
  14   0   1   -0.50    0.60
  14   0   1   -0.30    0.60
  14   0   1    0.20    0.50
 -16   0  -1   -0.20    0.60
 -16   0  -1   -1.00    0.50
 -16   0  -1   -0.30    0.50
  16   0   1    0.40    0.80
 -18   0  -1    0.20    0.80
 -18   0  -1    0.30    0.70
  18   0   1   -0.50    0.80
 -20   0  -1    0.20    0.80
 -20   0  -1   -0.70    0.80
  20   0   1    0.00    1.00
 -22   0  -1   -1.00    0.80
 -22   0  -1    0.00    1.00
  22   0   1   -0.90    1.00
  22   0   1   -0.50    0.70
 -24   0  -1    0.00    0.90
 -24   0  -1    0.00    1.20
  24   0   1    0.20    1.10
 -26   0  -1    0.10    1.30
 -26   0  -1    0.50    1.20
  26   0   1   -2.60    1.00
 -28   0  -1   -1.20    1.10
  28   0   1   -0.70    1.40
 -30   0  -1   -0.70    1.30
  30   0   1    0.30    1.40
  32   0   1    2.00    1.80
  35  -1  -1    1.30    1.80
  35  -1  -1    2.10    0.80
  33  -1  -1   24.30    3.70
  33  -1  -1   20.20    1.90
 -33   1   1   16.60    2.90
  31  -1  -1   32.10    4.20
  31  -1  -1   38.80    2.80
 -31   1   1   42.70    4.20
  29  -1  -1    9.10    2.20
  29  -1  -1    7.80    1.20
 -29   1   1   11.90    2.30
  27  -1  -1   12.60    2.40
  27  -1  -1    9.30    1.20
 -27   1   1    7.30    1.70
  25  -1  -1   20.70    1.70
  25  -1  -1   24.40    3.10
 -25   1   1   17.80    2.50
 -25   1   1   19.40    2.60
  23  -1  -1    4.40    1.30
  23  -1  -1    4.10    0.70
  23  -1  -1    2.60    0.80
 -23   1   1    3.40    1.20
 -23   1   1    2.80    1.10
  21  -1  -1  117.29    7.70
  21  -1  -1  118.69    6.90
  21  -1  -1  117.99    7.10
  21  -1  -1  114.19    6.90
 -21   1   1  105.79    7.50
  19  -1  -1    3.80    1.00
  19  -1  -1    4.70    0.90
  19  -1  -1    2.30    0.60
  19  -1  -1    4.40    0.70
  19  -1  -1    3.30    1.10
 -19   1   1    4.60    1.20
 -19   1   1    3.90    1.10
 -19   1   1    4.30    1.20
  17  -1  -1  106.69    6.80
  17  -1  -1  104.59    6.40
  17  -1  -1   99.99    6.10
  17  -1  -1   97.19    6.30
  17  -1  -1  104.49    6.10
  17  -1  -1  103.99    6.50
 -17   1   1   97.09    6.70
 -17   1   1  103.69    6.70
 -17   1   1  118.19    6.80
  15  -1  -1  481.25   27.80
  15  -1  -1  513.45   27.40
  15  -1  -1  460.35   27.50
  15  -1  -1  478.65   27.40
  15  -1  -1  494.15   27.20
  15  -1  -1  493.65   27.20
 -15   1   1  475.65   27.70
 -15   1   1  495.75   27.70
 -15   1   1  442.56   27.70
  13  -1  -1   41.00    2.90
  13  -1  -1   42.30    3.00
  13  -1  -1   47.30    2.80
  13  -1  -1   45.00    2.80
  13  -1  -1   48.80    3.30
  13  -1  -1   40.10    2.90
 -13   1   1   51.09    3.20
 -13   1   1   39.20    3.10
 -13   1   1   49.60    3.20
  11  -1  -1   79.49    4.60
  11  -1  -1   80.29    5.00
  11  -1  -1   81.19    4.60
  11  -1  -1   81.19    4.80
  11  -1  -1   84.29    4.90
  11  -1  -1   71.49    4.70
 -11   1   1   82.59    5.00
 -11   1   1   80.69    5.00
 -11   1   1   72.39    5.00
 -11   1   1   78.79    5.00
   9  -1  -1   38.10    2.40
   9  -1  -1   42.70    2.50
   9  -1  -1   38.40    2.30
   9  -1  -1   35.40    2.40
   9  -1  -1   37.70    2.30
   9  -1  -1   37.30    2.30
   9  -1  -1   36.50    2.60
  -9   1   1   30.70    2.50
  -9   1   1   37.40    2.60
  -9   1   1   39.10    2.60
  -9   1   1   40.60    2.60
   7  -1  -1  806.72   44.80
   7  -1  -1  827.12   44.70
   7  -1  -1  817.12   44.80
   7  -1  -1  828.42   44.70
   7  -1  -1  785.72   44.80
   7  -1  -1  792.92   45.00
   7  -1  -1  852.11   44.90
   7  -1  -1  762.72   44.80
   7  -1  -1  788.42   44.70
  -7   1   1  729.23   44.90
  -7   1   1  789.32   44.90
   5  -1  -1 1537.55   84.89
   5  -1  -1 1514.55   84.99
   5  -1  -1 1518.75   85.09
   5  -1  -1 1494.05   84.99
   5  -1  -1 1568.24   84.89
   5  -1  -1 1532.25   84.99
  -5   1   1 1453.55   85.09
   3  -1  -1  100.39    5.80
   3  -1  -1  103.09    5.90
   3  -1  -1  100.99    5.80
   3  -1  -1  109.89    5.80
   3  -1  -1  101.09    5.80
  -3   1   1   99.89    5.90
   1  -1  -1  203.48   11.90
   1  -1  -1  229.68   11.80
   1  -1  -1  208.98   11.80
   1  -1  -1  205.98   11.80
  -1   1   1  202.98   11.90
  -1  -1  -1  327.67   18.90
  -1  -1  -1  334.07   19.00
  -1  -1  -1  327.27   19.00
  -1  -1  -1  342.17   18.90
  -1  -1  -1  369.46   18.90
   1   1   1  314.07   19.00
  -3  -1  -1  620.94   34.40
  -3  -1  -1  561.54   34.40
  -3  -1  -1  575.84   34.40
  -3  -1  -1  626.24   34.60
   3   1   1  604.04   34.50
   3   1   1  687.83   34.70
  -5  -1  -1   80.39    4.80
  -5  -1  -1   88.29    4.80
  -5  -1  -1   75.89    4.90
   5   1   1   79.69    4.90
   5   1   1   81.19    5.00
  -7  -1  -1   37.40    2.80
  -7  -1  -1   40.70    2.70
  -7  -1  -1   36.80    2.60
  -7  -1  -1   43.00    2.80
   7   1   1   45.20    2.90
   7   1   1   45.70    2.90
  -9  -1  -1  309.87   16.90
  -9  -1  -1  284.57   16.90
  -9  -1  -1  253.57   17.00
  -9  -1  -1  297.87   17.20
   9   1   1  314.77   16.90
   9   1   1  311.47   17.10
 -11  -1  -1  369.96   22.10
 -11  -1  -1  428.26   22.10
 -11  -1  -1  378.46   21.80
 -11  -1  -1  387.66   21.80
  11   1   1  419.06   21.80
  11   1   1  340.77   21.90
  11   1   1  345.37   22.00
 -13  -1  -1   77.99    4.60
 -13  -1  -1   63.99    4.50
 -13  -1  -1   70.09    4.80
 -13  -1  -1   61.79    4.80
  13   1   1   79.09    5.00
  13   1   1   79.99    4.90
 -15  -1  -1    9.90    1.60
 -15  -1  -1    4.60    0.90
 -15  -1  -1    8.70    1.90
 -15  -1  -1    7.30    1.30
  15   1   1    7.70    1.50
  15   1   1    5.10    1.10
 -17  -1  -1  119.39    8.10
 -17  -1  -1  132.89    8.40
  17   1   1  148.79    8.50
  17   1   1  114.99    8.10
 -19  -1  -1   14.70    2.20
 -19  -1  -1   11.40    1.80
  19   1   1   12.10    1.90
  19   1   1   10.20    1.90
 -21  -1  -1   45.10    3.50
 -21  -1  -1   29.50    3.20
  21   1   1   42.60    3.70
  21   1   1   36.50    3.40
 -23  -1  -1    8.60    1.80
 -23  -1  -1    6.10    1.80
  23   1   1    7.10    1.90
  23   1   1    7.50    1.60
 -25  -1  -1    3.30    1.40
 -25  -1  -1    3.10    1.50
  25   1   1    3.20    1.50
 -27  -1  -1   84.59    6.60
 -27  -1  -1   90.49    6.90
  27   1   1   91.29    7.10
 -29  -1  -1   45.40    4.10
  29   1   1   25.40    3.80
  31   1   1    0.50    1.50
  33   1   1   27.00    4.20
  34  -2  -1   -0.30    1.70
  34  -2  -1    1.50    0.70
  32  -2  -1   20.10    3.40
  32  -2  -1   14.50    1.60
 -32   2   1   15.60    2.80
  30  -2  -1  236.68   14.80
  30  -2  -1  221.48   13.20
 -30   2   1  215.78   14.40
 -30   2   1  227.88   14.50
  28  -2  -1   14.90    2.70
  28  -2  -1   14.20    1.50
 -28   2   1   14.40    2.40
 -28   2   1   11.60    2.20
  26  -2  -1   55.49    5.00
  26  -2  -1   61.09    4.00
 -26   2   1   68.79    5.00
 -26   2   1   57.69    4.80
  24  -2  -1   91.39    6.40
  24  -2  -1   76.59    5.90
  24  -2  -1   90.99    5.30
 -24   2   1   73.89    6.00
 -24   2   1   89.79    6.30
  22  -2  -1   90.89    5.80
  22  -2  -1   88.89    5.50
  22  -2  -1   88.39    6.40
 -22   2   1   96.09    6.30
 -22   2   1   86.99    6.30
  20  -2  -1   20.00    1.70
  20  -2  -1   21.60    1.90
  20  -2  -1   21.80    2.40
  20  -2  -1   19.30    1.60
 -20   2   1   24.30    2.40
 -20   2   1   22.50    2.40
  18  -2  -1   35.60    3.00
  18  -2  -1   39.90    2.60
  18  -2  -1   38.20    2.80
  18  -2  -1   40.90    2.60
  18  -2  -1   39.90    3.30
 -18   2   1   45.20    3.30
 -18   2   1   40.80    3.30
 -18   2   1   37.70    3.20
 -18   2   1   41.60    3.20
  16  -2  -1  280.77   15.80
  16  -2  -1  261.57   16.00
  16  -2  -1  267.07   16.40
  16  -2  -1  325.07   16.20
  16  -2  -1  265.97   16.00
  16  -2  -1  280.07   15.80
 -16   2   1  317.07   16.40
 -16   2   1  247.18   16.30
 -16   2   1  265.77   16.30
 -16   2   1  260.37   16.30
  14  -2  -1   10.40    1.20
  14  -2  -1   11.70    1.00
  14  -2  -1   12.10    1.30
  14  -2  -1   16.20    1.60
  14  -2  -1   13.00    1.10
  14  -2  -1   14.10    1.70
 -14   2   1   12.30    1.60
 -14   2   1   15.30    1.70
 -14   2   1   12.30    1.50
  12  -2  -1  449.56   23.20
  12  -2  -1  402.16   23.00
  12  -2  -1  390.86   23.00
  12  -2  -1  409.76   23.50
  12  -2  -1  418.46   23.20
  12  -2  -1  423.56   23.00
  12  -2  -1  421.36   23.20
  12  -2  -1  352.46   23.20
 -12   2   1  346.77   23.40
 -12   2   1  434.66   23.50
 -12   2   1  431.86   23.40
  10  -2  -1  183.68    9.80
  10  -2  -1  164.48    9.60
  10  -2  -1  160.28    9.80
  10  -2  -1  178.18    9.80
  10  -2  -1  168.78    9.80
  10  -2  -1  168.08   10.00
  10  -2  -1  165.38    9.60
  10  -2  -1  168.88    9.60
  10  -2  -1  167.28    9.60
 -10   2   1  155.48    9.90
 -10   2   1  178.78   10.00
 -10   2   1  164.68   10.00
   8  -2  -1  206.18   11.60
   8  -2  -1  195.68   11.60
   8  -2  -1  208.08   11.50
   8  -2  -1  201.28   11.80
   8  -2  -1  200.78   11.60
   8  -2  -1  202.08   11.50
   8  -2  -1  195.08   11.50
  -8   2   1  222.08   11.80
  -8   2   1  187.48   11.70
   6  -2  -1 1734.23   95.99
   6  -2  -1 1579.94   95.99
   6  -2  -1 1696.23   95.99
   6  -2  -1 1815.82   95.99
   6  -2  -1 1775.92   96.19
   6  -2  -1 1793.02   95.89
   6  -2  -1 1800.02   95.89
  -6   2   1 1696.93   96.09
  -6   2   1 1514.45   96.19
   4  -2  -1  345.67   20.00
   4  -2  -1  362.56   20.10
   4  -2  -1  354.76   20.10
   4  -2  -1  354.16   20.00
   4  -2  -1  352.96   20.10
   4  -2  -1  341.07   20.30
  -4   2   1  381.36   20.30
   2  -2  -1  360.56   20.90
   2  -2  -1  367.66   21.00
   2  -2  -1  384.26   21.00
   2  -2  -1  384.26   21.20
   2  -2  -1  340.47   21.00
  -2   2   1  391.66   21.10
   0  -2  -1  615.54   34.60
   0  -2  -1  630.64   34.50
   0  -2  -1  612.34   34.50
   0  -2  -1  587.84   34.50
   0  -2  -1  606.44   34.70
   0   2   1  634.14   34.70
  -2  -2  -1 1369.16   77.99
  -2  -2  -1 1323.97   78.09
  -2  -2  -1 1404.96   77.99
  -2  -2  -1 1543.15   77.99
   2   2   1 1343.07   78.09
   2   2   1 1357.46   78.09
  -4  -2  -1  111.99    6.30
  -4  -2  -1  124.69    6.30
  -4  -2  -1   97.29    6.30
  -4  -2  -1  103.69    6.50
   4   2   1  100.69    6.40
  -6  -2  -1  239.98   14.90
  -6  -2  -1  238.28   14.90
  -6  -2  -1  274.87   14.90
  -6  -2  -1  258.77   15.10
   6   2   1  271.07   15.20
   6   2   1  279.57   15.10
  -8  -2  -1  557.14   30.70
  -8  -2  -1  538.25   30.70
  -8  -2  -1  562.04   31.00
  -8  -2  -1  482.05   30.80
  -8  -2  -1  596.14   31.00
   8   2   1  572.44   31.00
   8   2   1  486.55   30.90
 -10  -2  -1  192.28   11.10
 -10  -2  -1  187.78   11.10
 -10  -2  -1  205.58   11.50
 -10  -2  -1  177.38   11.30
  10   2   1  175.38   11.30
  10   2   1  211.18   11.20
  10   2   1  185.68   11.40
 -12  -2  -1  507.05   33.20
 -12  -2  -1  625.84   33.00
 -12  -2  -1  548.35   33.20
 -12  -2  -1  607.64   33.00
  12   2   1  544.35   33.20
  12   2   1  610.04   33.30
  12   2   1  616.64   33.00
 -14  -2  -1   76.39    5.00
 -14  -2  -1   71.59    4.80
 -14  -2  -1   73.89    4.50
  14   2   1   67.39    4.80
  14   2   1   57.39    4.60
 -16  -2  -1   12.40    1.90
 -16  -2  -1   20.50    2.20
  16   2   1   13.10    1.80
 -18  -2  -1  319.67   19.00
 -18  -2  -1  318.17   18.90
  18   2   1  331.37   18.90
  18   2   1  297.47   18.90
 -20  -2  -1  159.28    9.80
 -20  -2  -1  155.38   10.00
  20   2   1  131.59    9.70
  20   2   1  162.28    9.80
 -22  -2  -1    9.20    1.80
 -22  -2  -1    6.70    1.70
  22   2   1   15.40    2.20
  22   2   1    9.00    2.00
 -24  -2  -1   14.30    2.50
 -24  -2  -1   12.60    2.30
  24   2   1   17.20    2.70
 -26  -2  -1  147.89    9.80
 -26  -2  -1  134.49    9.50
 -28  -2  -1    6.60    3.00
 -28  -2  -1    6.50    1.90
  28   2   1    3.40    1.70
  30   2   1   15.40    2.80
  32   2   1   32.10    4.30
  33  -3  -1   93.69    6.20
  33  -3  -1  110.19    8.20
  33  -3  -1   95.99    6.20
 -33   3   1  105.49    7.80
 -33   3   1   99.09    8.10
  31  -3  -1   34.90    2.70
  31  -3  -1   36.30    4.50
 -31   3   1   28.90    3.80
 -31   3   1   41.10    4.10
  29  -3  -1    1.80    1.50
  29  -3  -1    1.90    0.70
 -29   3   1    2.00    1.40
 -29   3   1    1.60    1.50
  27  -3  -1    1.30    1.30
  27  -3  -1    1.50    0.70
 -27   3   1    0.80    1.30
 -27   3   1    1.90    1.20
  25  -3  -1  138.39    8.80
  25  -3  -1  127.69    7.60
 -25   3   1  120.59    8.60
 -25   3   1  114.79    8.40
  23  -3  -1  131.89    7.90
  23  -3  -1  134.99    8.30
  23  -3  -1  134.59    9.00
 -23   3   1  123.29    8.70
 -23   3   1  137.99    8.80
  21  -3  -1  643.44   35.70
  21  -3  -1  627.84   34.70
  21  -3  -1  586.64   35.00
 -21   3   1  651.23   35.60
 -21   3   1  556.34   35.40
  19  -3  -1   18.70    1.90
  19  -3  -1   20.00    2.50
  19  -3  -1   18.00    1.50
  19  -3  -1   17.30    1.50
 -19   3   1   23.00    2.50
 -19   3   1   15.80    2.20
 -19   3   1   22.30    3.50
 -19   3   1   21.50    3.80
  17  -3  -1    8.50    1.20
  17  -3  -1    7.20    0.90
  17  -3  -1   11.20    1.40
  17  -3  -1   10.10    1.70
  17  -3  -1    9.00    1.00
 -17   3   1    7.70    1.40
 -17   3   1    6.90    1.30
 -17   3   1    9.80    1.50
  15  -3  -1  574.74   31.40
  15  -3  -1  583.44   31.70
  15  -3  -1  490.15   31.50
  15  -3  -1  555.24   31.60
  15  -3  -1  556.54   31.40
  15  -3  -1  567.24   31.40
  15  -3  -1  525.85   32.00
  15  -3  -1  513.05   31.50
  15  -3  -1  592.34   31.60
 -15   3   1  607.14   32.00
 -15   3   1  607.64   32.10
 -15   3   1  490.55   31.80
  13  -3  -1  103.29    6.30
  13  -3  -1  106.29    6.10
  13  -3  -1  105.09    6.30
  13  -3  -1  106.89    6.10
  13  -3  -1   93.29    6.60
  13  -3  -1  100.89    6.00
  13  -3  -1  100.49    6.40
  13  -3  -1  103.69    6.10
 -13   3   1  116.09    6.60
 -13   3   1  107.19    6.60
 -13   3   1   93.39    6.50
  11  -3  -1    8.90    1.00
  11  -3  -1    9.00    0.80
  11  -3  -1    7.90    0.80
  11  -3  -1    5.90    0.70
  11  -3  -1    6.90    1.20
  11  -3  -1    9.40    1.00
  11  -3  -1    8.30    1.00
 -11   3   1    5.80    1.10
 -11   3   1    8.00    1.20
 -11   3   1    8.60    1.20
   9  -3  -1   32.10    2.10
   9  -3  -1   34.80    2.30
   9  -3  -1   32.20    2.60
   9  -3  -1   31.20    2.30
   9  -3  -1   34.50    2.20
   9  -3  -1   32.20    2.10
  -9   3   1   41.30    2.60
  -9   3   1   34.60    2.60
   7  -3  -1  739.73   38.80
   7  -3  -1  683.33   38.60
   7  -3  -1  719.13   38.70
   7  -3  -1  699.73   38.70
   7  -3  -1  719.03   39.10
   7  -3  -1  711.83   38.60
   7  -3  -1  659.13   38.80
  -7   3   1  636.34   38.90
  -7   3   1  614.34   38.90
   5  -3  -1   46.30    2.80
   5  -3  -1   48.70    2.80
   5  -3  -1   45.60    3.10
   5  -3  -1   43.70    2.90
   5  -3  -1   44.50    2.90
  -5   3   1   48.50    3.10
  -5   3   1   44.10    3.10
   3  -3  -1  298.97   16.40
   3  -3  -1  274.37   16.30
   3  -3  -1  289.57   16.30
   3  -3  -1  281.27   16.40
   3  -3  -1  264.47   16.60
  -3   3   1  308.97   16.60
  -3   3   1  299.37   16.60
   1  -3  -1  146.99    9.10
   1  -3  -1  153.58    9.40
   1  -3  -1  168.48    9.20
   1  -3  -1  144.39    9.20
   1  -3  -1  163.18    9.20
  -1   3   1  183.18    9.50
  -1   3   1  162.28    9.40
  -1  -3  -1  262.47   15.90
  -1  -3  -1  283.07   15.80
  -1  -3  -1  279.07   15.90
  -1  -3  -1  287.87   15.90
  -1  -3  -1  282.07   16.10
   1   3   1  313.67   16.20
   1   3   1  244.78   16.00
  -3  -3  -1 1656.43   92.69
  -3  -3  -1 1675.83   92.69
  -3  -3  -1 1679.93   92.59
  -3  -3  -1 1543.35   92.89
  -3  -3  -1 1601.64   92.69
   3   3   1 1737.63   92.89
   3   3   1 1661.53   92.89
  -5  -3  -1   34.50    2.20
  -5  -3  -1   27.70    2.10
  -5  -3  -1   28.70    2.00
  -5  -3  -1   30.40    2.10
  -5  -3  -1   32.10    2.40
   5   3   1   30.20    2.30
   5   3   1   31.30    2.40
  -7  -3  -1   17.80    1.70
  -7  -3  -1   19.70    1.50
  -7  -3  -1   16.80    1.40
  -7  -3  -1   14.60    1.20
  -7  -3  -1   17.20    1.40
   7   3   1   13.70    1.50
   7   3   1   16.10    1.60
   7   3   1   13.70    1.60
  -9  -3  -1  225.38   12.50
  -9  -3  -1  226.58   12.90
  -9  -3  -1  185.68   12.50
   9   3   1  219.48   12.90
   9   3   1  216.98   12.80
   9   3   1  217.28   12.50
 -11  -3  -1  536.15   29.60
 -11  -3  -1  576.14   30.00
 -11  -3  -1  548.05   29.50
 -11  -3  -1  517.35   29.60
  11   3   1  499.05   29.60
  11   3   1  500.25   29.80
  11   3   1  458.85   29.90
 -13  -3  -1   11.50    1.40
 -13  -3  -1   10.60    1.60
 -13  -3  -1   13.90    1.50
  13   3   1   13.10    1.80
  13   3   1    9.50    1.50
 -15  -3  -1    5.40    1.30
 -15  -3  -1    7.30    1.40
  15   3   1    3.80    1.10
  15   3   1    5.90    1.20
 -17  -3  -1  688.63   38.60
 -17  -3  -1  628.14   38.40
  17   3   1  673.03   38.60
  17   3   1  677.93   38.40
 -19  -3  -1   45.80    4.00
 -19  -3  -1   52.59    4.00
  19   3   1   42.70    3.70
 -21  -3  -1  200.58   12.40
 -21  -3  -1  175.88   12.40
  21   3   1  200.08   12.40
  21   3   1  212.28   12.70
 -23  -3  -1    1.40    1.10
 -23  -3  -1    1.40    1.30
  23   3   1    0.80    1.00
  23   3   1    2.00    1.40
 -25  -3  -1    8.10    2.10
 -25  -3  -1    7.00    1.80
  25   3   1    5.90    1.80
 -27  -3  -1  169.48   11.50
 -27  -3  -1  179.98   11.40
  27   3   1  158.78   11.40
  29   3   1   93.39    7.40
  31   3   1   22.60    3.70
  32  -4  -1   14.50    2.90
  32  -4  -1   10.80    1.30
  32  -4  -1   10.10    1.30
 -32   4   1   15.00    2.70
 -32   4   1   10.00    2.40
  30  -4  -1    4.90    0.90
  30  -4  -1    5.60    2.00
  30  -4  -1    3.80    0.90
 -30   4   1    5.30    1.90
 -30   4   1    9.00    2.20
  28  -4  -1   18.90    1.80
  28  -4  -1   18.20    1.80
  28  -4  -1   21.20    3.20
 -28   4   1   22.50    3.10
 -28   4   1   19.70    3.10
  26  -4  -1    1.70    1.30
  26  -4  -1    2.50    0.80
  26  -4  -1    2.80    0.70
 -26   4   1    1.60    1.30
 -26   4   1    2.40    1.40
  24  -4  -1    8.40    1.10
  24  -4  -1    7.60    1.10
  24  -4  -1    7.00    1.80
 -24   4   1   12.30    2.10
 -24   4   1    6.40    1.70
  22  -4  -1   13.40    2.30
  22  -4  -1   14.00    1.40
  22  -4  -1   14.80    1.50
 -22   4   1   17.70    2.40
 -22   4   1   17.90    2.60
  20  -4  -1   91.49    5.90
  20  -4  -1  104.49    6.30
  20  -4  -1   91.49    5.90
  20  -4  -1   97.69    6.90
 -20   4   1   93.89    6.70
 -20   4   1  111.29    6.80
  18  -4  -1   56.69    3.40
  18  -4  -1   53.49    3.70
  18  -4  -1   51.89    3.50
  18  -4  -1   61.39    4.40
  18  -4  -1   53.19    3.40
 -18   4   1   53.19    4.20
 -18   4   1   42.60    3.90
  16  -4  -1    5.60    1.00
  16  -4  -1    4.50    0.70
  16  -4  -1    3.90    1.20
  16  -4  -1    3.40    0.60
 -16   4   1    4.60    1.20
 -16   4   1    4.30    1.10
 -16   4   1    2.90    1.00
  14  -4  -1    5.80    0.80
  14  -4  -1    7.10    1.40
  14  -4  -1    5.00    0.90
  14  -4  -1    5.30    0.70
  14  -4  -1    6.60    0.80
  14  -4  -1    5.90    1.00
 -14   4   1    7.10    1.30
 -14   4   1    5.00    1.10
 -14   4   1    6.20    1.30
  12  -4  -1   23.40    1.80
  12  -4  -1   21.20    1.60
  12  -4  -1   22.00    1.80
  12  -4  -1   23.50    1.60
  12  -4  -1   22.60    1.60
  12  -4  -1   28.50    2.40
 -12   4   1   22.40    2.10
 -12   4   1   21.60    2.10
 -12   4   1   21.10    2.10
  10  -4  -1    9.20    0.90
  10  -4  -1    7.00    1.00
  10  -4  -1    8.20    1.40
  10  -4  -1    5.10    0.70
  10  -4  -1    8.20    1.00
  10  -4  -1    7.90    0.80
  10  -4  -1    6.70    0.90
 -10   4   1    9.40    1.30
 -10   4   1    7.70    1.30
   8  -4  -1  296.27   16.80
   8  -4  -1  281.07   16.90
   8  -4  -1  291.57   16.80
   8  -4  -1  292.17   16.80
   8  -4  -1  288.07   17.30
   8  -4  -1  329.17   16.90
   8  -4  -1  272.97   16.90
  -8   4   1  302.87   17.20
  -8   4   1  295.67   17.20
   6  -4  -1  270.47   15.00
   6  -4  -1  241.08   15.10
   6  -4  -1  264.17   15.10
   6  -4  -1  241.18   15.40
   6  -4  -1  260.97   15.00
  -6   4   1  278.87   15.40
  -6   4   1  285.87   15.40
   4  -4  -1   29.60    2.30
   4  -4  -1   28.40    1.90
   4  -4  -1   29.50    2.00
   4  -4  -1   29.90    1.90
   4  -4  -1   24.10    2.00
  -4   4   1   23.60    2.20
  -4   4   1   35.20    2.40
   2  -4  -1   30.00    2.40
   2  -4  -1   27.00    2.00
   2  -4  -1   31.70    2.00
   2  -4  -1   25.50    2.10
   2  -4  -1   30.80    2.10
  -2   4   1   27.40    2.30
  -2   4   1   34.50    2.40
   0  -4  -1   34.30    2.70
   0  -4  -1   37.20    2.40
   0  -4  -1   35.90    2.30
   0   4   1   33.70    2.60
   0   4   1   34.20    2.60
  -2  -4  -1   84.39    5.50
  -2  -4  -1   99.79    5.60
  -2  -4  -1   97.29    5.60
  -2  -4  -1   88.29    5.80
  -2  -4  -1   83.69    5.60
   2   4   1   99.69    5.90
   2   4   1   95.99    5.80
  -4  -4  -1  319.47   17.50
  -4  -4  -1  307.17   17.50
  -4  -4  -1  295.27   17.40
  -4  -4  -1  297.37   17.50
  -4  -4  -1  303.27   17.80
   4   4   1  310.77   17.70
   4   4   1  300.67   17.80
  -6  -4  -1   16.00    1.30
  -6  -4  -1   16.80    1.50
  -6  -4  -1   10.80    1.50
  -6  -4  -1   15.50    1.40
  -6  -4  -1    8.80    1.10
   6   4   1   15.40    1.70
  -8  -4  -1   16.90    1.60
  -8  -4  -1    9.70    1.20
  -8  -4  -1   12.80    1.70
  -8  -4  -1   20.40    1.60
   8   4   1   13.30    1.40
   8   4   1   11.70    1.60
   8   4   1   17.10    1.80
 -10  -4  -1    3.40    1.10
 -10  -4  -1    3.10    0.80
 -10  -4  -1    1.90    0.60
 -10  -4  -1    4.90    0.90
  10   4   1    0.90    0.60
  10   4   1    3.40    1.00
  10   4   1    2.60    0.90
 -12  -4  -1  106.99    7.20
 -12  -4  -1  121.69    7.70
  12   4   1  119.99    7.60
  12   4   1  121.39    7.70
 -14  -4  -1   16.30    2.30
  14   4   1   24.00    2.20
  14   4   1   14.60    2.10
 -16  -4  -1  228.48   14.20
  16   4   1  212.18   14.00
  16   4   1  247.38   14.10
 -18  -4  -1    5.40    1.60
  18   4   1    3.90    1.20
  18   4   1    4.60    1.30
 -20  -4  -1    1.70    1.20
  20   4   1    3.30    1.30
  20   4   1    2.70    1.10
 -22  -4  -1   18.70    2.80
  22   4   1   14.80    2.50
  22   4   1   18.40    2.50
 -24  -4  -1    2.10    1.60
  24   4   1    2.40    1.50
 -26  -4  -1   26.60    3.60
  26   4   1   21.40    3.30
  28   4   1    1.30    1.70
  30   4   1    4.60    2.20
  32   4   1    5.30    2.30
  31  -5  -1    0.50    0.60
  31  -5  -1    1.90    1.80
 -31   5   1    0.80    1.70
 -31   5   1    1.20    1.40
  29  -5  -1    1.90    0.70
  29  -5  -1    0.30    1.30
 -29   5   1    3.00    1.60
 -29   5   1    1.70    1.60
  27  -5  -1    0.10    0.60
  27  -5  -1    1.30    1.50
 -27   5   1    2.40    1.50
 -27   5   1    1.30    1.30
  25  -5  -1   11.20    2.40
  25  -5  -1   13.80    1.50
 -25   5   1   11.60    2.30
 -25   5   1   14.10    2.40
  23  -5  -1   38.60    3.90
  23  -5  -1   41.30    2.90
 -23   5   1   40.40    3.90
 -23   5   1   45.00    3.90
  21  -5  -1    7.50    1.00
  21  -5  -1    8.30    1.90
 -21   5   1    9.20    1.80
 -21   5   1    6.10    1.50
  19  -5  -1   11.10    1.20
  19  -5  -1   12.10    2.20
  19  -5  -1    9.80    1.40
 -19   5   1   12.00    1.90
 -19   5   1   13.80    2.10
  17  -5  -1    8.00    1.00
  17  -5  -1    9.30    1.40
  17  -5  -1   13.40    2.10
 -17   5   1   12.30    1.90
 -17   5   1    9.30    1.70
  15  -5  -1   48.40    3.30
  15  -5  -1   48.80    4.10
  15  -5  -1   55.19    3.60
  15  -5  -1   53.09    3.60
  15  -5  -1   49.80    3.40
 -15   5   1   52.69    4.00
 -15   5   1   55.99    4.10
 -15   5   1   51.89    4.00
  13  -5  -1   31.90    2.30
  13  -5  -1   27.50    2.00
  13  -5  -1   27.10    2.20
  13  -5  -1   29.40    2.70
  13  -5  -1   29.40    2.00
  13  -5  -1   24.20    2.00
 -13   5   1   30.40    2.60
 -13   5   1   26.60    2.60
  11  -5  -1   22.90    1.90
  11  -5  -1   30.00    2.10
  11  -5  -1   29.80    2.00
  11  -5  -1   27.80    2.60
  11  -5  -1   20.90    2.00
  11  -5  -1   24.10    1.90
 -11   5   1   30.20    2.50
 -11   5   1   29.20    2.50
   9  -5  -1   14.60    1.90
   9  -5  -1   13.70    1.10
   9  -5  -1   14.50    1.40
   9  -5  -1   10.00    1.30
   9  -5  -1   12.80    1.20
   9  -5  -1   14.30    1.20
  -9   5   1   11.60    1.70
  -9   5   1   14.00    1.80
   7  -5  -1  166.48    9.40
   7  -5  -1  175.78    9.40
   7  -5  -1  159.18    9.40
   7  -5  -1  157.88    9.50
   7  -5  -1  151.28    9.50
   7  -5  -1  168.38   10.00
  -7   5   1  164.98    9.90
  -7   5   1  141.89    9.80
   5  -5  -1   89.79    5.30
   5  -5  -1   87.79    5.20
   5  -5  -1   97.89    5.90
   5  -5  -1   80.99    5.40
   5  -5  -1   80.49    5.40
  -5   5   1   95.89    5.80
  -5   5   1   80.29    5.60
   3  -5  -1    2.80    0.60
   3  -5  -1    4.20    0.80
   3  -5  -1    3.00    0.60
   3  -5  -1    3.10    0.60
   3  -5  -1    3.70    1.00
  -3   5   1    5.00    1.00
  -3   5   1    5.60    1.10
   1  -5  -1   15.50    1.50
   1  -5  -1   13.50    1.20
   1  -5  -1    9.50    1.50
   1  -5  -1   14.70    1.20
   1  -5  -1   16.80    1.40
  -1   5   1   16.20    1.90
  -1   5   1   14.90    1.80
  -1  -5  -1   16.50    1.50
  -1  -5  -1   16.90    2.00
   1   5   1   14.70    1.60
   1   5   1   15.40    1.90
  -3  -5  -1   42.20    3.30
  -3  -5  -1   55.69    3.50
  -3  -5  -1   51.39    3.80
   3   5   1   52.09    3.80
   3   5   1   54.69    3.70
  -5  -5  -1   10.30    1.00
  -5  -5  -1    6.30    1.20
  -5  -5  -1    5.60    0.90
  -5  -5  -1   11.40    1.30
   5   5   1    8.90    1.40
   5   5   1    6.20    1.30
   5   5   1    5.90    1.00
  -7  -5  -1   16.80    2.10
  -7  -5  -1   17.50    1.80
  -7  -5  -1   15.70    1.40
  -7  -5  -1   20.40    1.90
   7   5   1   10.70    1.70
   7   5   1   16.50    2.00
  -9  -5  -1    3.20    1.00
  -9  -5  -1    4.50    1.00
  -9  -5  -1    2.90    0.60
  -9  -5  -1    2.80    0.90
   9   5   1    3.40    1.00
   9   5   1    1.70    0.80
 -11  -5  -1   29.30    2.90
 -11  -5  -1   34.80    2.60
  11   5   1   32.50    2.80
  11   5   1   34.40    3.00
 -13  -5  -1   37.30    3.30
  13   5   1   38.40    3.10
  13   5   1   28.20    3.00
 -15  -5  -1    5.50    1.50
  15   5   1    5.30    1.40
  15   5   1    8.10    1.60
 -17  -5  -1   10.70    2.00
  17   5   1   11.80    1.90
  17   5   1   12.60    2.10
 -19  -5  -1    3.60    1.40
  19   5   1    4.20    1.50
  19   5   1    1.80    1.10
 -21  -5  -1    4.50    1.70
  21   5   1    5.40    1.70
  21   5   1    5.10    1.60
 -23  -5  -1    6.60    2.00
  23   5   1    4.70    1.60
 -25  -5  -1   10.60    2.40
  25   5   1    7.20    1.90
  27   5   1   21.80    3.40
  29   5   1    0.10    1.40
  31   5   1    3.50    1.90
  30  -6  -1   85.79    7.10
  30  -6  -1   74.09    5.30
 -30   6   1   94.39    7.10
  28  -6  -1   10.40    2.50
  28  -6  -1    8.00    1.20
 -28   6   1    6.70    2.10
 -28   6   1    7.80    2.10
  26  -6  -1    2.40    0.80
  26  -6  -1    1.30    1.70
 -26   6   1    2.80    1.50
 -26   6   1    3.80    1.50
  24  -6  -1   63.79    5.50
  24  -6  -1   63.59    4.20
 -24   6   1   61.69    5.30
 -24   6   1   67.79    5.30
  22  -6  -1   32.40    2.50
  22  -6  -1   33.20    3.70
 -22   6   1   27.40    3.50
 -22   6   1   37.80    3.50
  20  -6  -1    1.80    0.60
  20  -6  -1    1.10    1.30
 -20   6   1    1.70    1.20
 -20   6   1    1.10    1.00
  18  -6  -1    9.70    1.10
  18  -6  -1    7.30    1.70
 -18   6   1    5.10    1.50
 -18   6   1    8.60    1.80
  16  -6  -1   51.19    3.70
  16  -6  -1   51.79    4.30
  16  -6  -1   51.49    3.40
 -16   6   1   52.09    4.20
 -16   6   1   52.79    4.20
  14  -6  -1    2.60    1.20
  14  -6  -1    3.60    0.70
  14  -6  -1    2.00    0.70
 -14   6   1    1.50    1.10
 -14   6   1    2.70    1.10
  12  -6  -1  201.18   12.40
  12  -6  -1  201.98   11.60
  12  -6  -1  190.98   11.90
  12  -6  -1  208.68   11.70
 -12   6   1  203.08   12.30
 -12   6   1  189.78   12.20
  10  -6  -1  104.29    6.20
  10  -6  -1  101.59    6.90
  10  -6  -1  111.19    6.50
 -10   6   1  106.69    6.90
 -10   6   1   91.49    6.80
   8  -6  -1   63.29    4.30
   8  -6  -1   81.79    5.20
   8  -6  -1   71.19    4.50
   8  -6  -1   64.49    4.30
  -8   6   1   77.59    5.00
  -8   6   1   61.69    4.80
   6  -6  -1  256.87   14.60
   6  -6  -1  247.98   14.70
   6  -6  -1  246.98   14.50
   6  -6  -1  246.18   15.20
  -6   6   1  268.57   15.20
  -6   6   1  246.88   15.10
   4  -6  -1   55.49    3.50
   4  -6  -1   51.19    3.60
   4  -6  -1   50.39    4.00
   4  -6  -1   53.39    3.50
  -4   6   1   54.19    4.00
  -4   6   1   57.49    4.10
   2  -6  -1   -0.10    0.50
   2  -6  -1    0.40    0.70
   2  -6  -1    0.30    0.40
   2  -6  -1    0.10    0.40
  -2   6   1    0.20    0.70
  -2   6   1    0.10    0.60
   0  -6  -1  226.18   13.80
   0  -6  -1  240.08   13.20
   0  -6  -1  208.28   13.30
   0   6   1  210.28   13.60
   0   6   1  254.87   13.90
  -2  -6  -1  224.98   13.50
  -2  -6  -1  215.48   13.60
  -2  -6  -1  244.08   14.10
   2   6   1  217.08   13.90
   2   6   1  264.57   14.20
  -4  -6  -1   14.90    2.00
  -4  -6  -1   11.90    1.50
  -4  -6  -1   11.10    1.20
   4   6   1   13.40    1.80
   4   6   1   15.50    2.00
  -6  -6  -1   54.29    3.30
  -6  -6  -1   49.00    3.30
  -6  -6  -1   42.60    3.00
  -6  -6  -1   44.40    3.60
   6   6   1   36.00    3.30
   6   6   1   41.50    3.50
  -8  -6  -1  119.79    7.60
  -8  -6  -1  119.19    7.10
   8   6   1   94.59    7.30
   8   6   1  120.89    7.50
 -10  -6  -1   13.10    2.10
  10   6   1   16.40    2.20
  10   6   1   14.40    2.10
 -12  -6  -1  314.17   18.10
  12   6   1  312.47   18.00
  12   6   1  269.37   17.90
 -14  -6  -1   11.00    2.00
  14   6   1    8.30    1.70
  14   6   1    8.50    1.80
 -16  -6  -1   13.90    2.40
  16   6   1   13.90    2.20
  16   6   1   10.60    2.10
 -18  -6  -1  131.09    8.10
  18   6   1   93.09    7.60
  18   6   1  104.59    7.50
 -20  -6  -1   64.19    5.20
  20   6   1   51.49    4.80
  20   6   1   54.59    4.70
 -22  -6  -1   13.10    2.60
  22   6   1    7.20    2.00
 -24  -6  -1    2.50    1.80
  24   6   1    1.80    1.50
  26   6   1   69.39    6.00
  28   6   1    2.10    1.90
  29  -7  -1    1.80    0.80
  29  -7  -1    2.80    1.90
 -29   7   1    1.30    1.70
  27  -7  -1   28.20    3.90
  27  -7  -1   30.50    2.30
 -27   7   1   27.60    3.60
 -27   7   1   22.20    3.50
  25  -7  -1   12.80    1.60
  25  -7  -1   16.60    3.10
 -25   7   1   17.80    3.10
 -25   7   1   19.80    3.00
  23  -7  -1   21.70    3.30
  23  -7  -1   12.40    1.50
 -23   7   1   16.20    2.60
 -23   7   1   18.60    3.00
  21  -7  -1  161.98   11.10
  21  -7  -1  159.88    9.80
 -21   7   1  163.58   10.90
 -21   7   1  170.18   10.90
  19  -7  -1    3.10    0.80
  19  -7  -1    2.70    1.40
 -19   7   1    2.30    1.20
 -19   7   1    2.40    1.30
  17  -7  -1   24.20    3.30
  17  -7  -1   26.00    2.10
 -17   7   1   30.00    3.40
 -17   7   1   25.50    3.10
  15  -7  -1  565.94   33.00
  15  -7  -1  550.14   31.90
 -15   7   1  563.54   32.80
 -15   7   1  562.84   32.80
  13  -7  -1   73.39    5.80
  13  -7  -1   87.89    5.00
 -13   7   1   70.99    5.60
  11  -7  -1    2.00    1.10
  11  -7  -1    1.60    0.50
 -11   7   1    2.20    1.00
 -11   7   1    2.80    1.10
   9  -7  -1   53.39    4.30
   9  -7  -1   50.49    3.30
   9  -7  -1   48.00    3.50
  -9   7   1   43.30    3.90
  -9   7   1   54.19    4.10
   7  -7  -1  190.48   11.50
   7  -7  -1  198.48   11.80
   7  -7  -1  225.38   12.50
  -7   7   1  201.08   12.20
  -7   7   1  173.78   12.10
   5  -7  -1   99.69    6.00
   5  -7  -1   97.49    6.20
   5  -7  -1  110.29    6.90
  -5   7   1   94.39    6.60
  -5   7   1   87.49    6.50
   3  -7  -1  504.45   26.70
   3  -7  -1  441.16   26.00
   3  -7  -1  483.95   25.80
  -3   7   1  423.16   26.40
  -3   7   1  408.26   26.30
   1  -7  -1  266.57   15.60
   1  -7  -1  248.58   15.00
   1  -7  -1  258.37   14.80
  -1   7   1  260.37   15.40
  -1   7   1  242.88   15.40
  -1  -7  -1   82.39    6.10
  -1  -7  -1   90.39    5.40
   1   7   1   76.99    5.90
   1   7   1   98.49    6.20
  -3  -7  -1  615.94   32.60
  -3  -7  -1  534.65   32.70
   3   7   1  513.05   32.60
   3   7   1  593.14   32.70
  -5  -7  -1    2.00    1.20
   5   7   1    2.10    1.10
   5   7   1    3.10    1.10
  -7  -7  -1   13.60    2.10
   7   7   1    8.30    1.60
   7   7   1    6.70    1.60
  -9  -7  -1  154.38   10.20
   9   7   1  143.79   10.10
   9   7   1  174.28   10.20
 -11  -7  -1  413.36   24.30
  11   7   1  385.06   24.10
  11   7   1  423.06   24.40
 -13  -7  -1   18.30    2.80
  13   7   1   25.00    2.60
  13   7   1   22.50    2.90
 -15  -7  -1    7.60    1.90
  15   7   1    4.60    1.50
  15   7   1    2.80    1.50
 -17  -7  -1  147.19   10.60
  17   7   1  156.38   10.70
  17   7   1  172.78   10.60
 -19  -7  -1    4.60    1.70
  19   7   1    3.90    1.50
  19   7   1    4.20    1.80
 -21  -7  -1   76.99    6.60
  21   7   1   87.79    6.80
 -23  -7  -1   41.20    4.40
  23   7   1   40.10    4.50
 -25  -7  -1   -0.50    2.00
  25   7   1    0.90    1.80
  27   7   1  164.58   11.80
  26  -8  -1   36.10    4.50
  26  -8  -1   31.00    2.50
 -26   8   1   32.60    4.30
 -26   8   1   24.10    3.60
  24  -8  -1  111.99    8.70
  24  -8  -1  122.09    7.30
 -24   8   1  112.09    8.60
 -24   8   1  119.69    8.60
  22  -8  -1   17.80    1.70
  22  -8  -1   16.40    2.90
 -22   8   1   13.60    2.50
 -22   8   1   16.30    2.70
  20  -8  -1   14.60    2.80
  20  -8  -1   11.10    1.40
 -20   8   1   19.90    2.90
 -20   8   1   16.70    2.70
  18  -8  -1    4.50    1.80
  18  -8  -1    3.00    0.80
 -18   8   1    4.30    1.50
 -18   8   1    2.10    1.50
  16  -8  -1    6.60    1.90
  16  -8  -1    3.20    0.80
 -16   8   1    5.00    1.70
 -16   8   1    5.40    1.60
  14  -8  -1    5.30    1.80
  14  -8  -1    2.30    0.70
 -14   8   1    4.90    1.50
  12  -8  -1   14.30    1.50
  12  -8  -1   20.30    2.90
 -12   8   1   15.80    2.40
  10  -8  -1    1.00    0.60
  10  -8  -1    1.20    1.20
 -10   8   1    1.70    1.20
   8  -8  -1    8.20    1.20
   8  -8  -1   10.10    2.10
  -8   8   1    8.60    1.80
  -8   8   1    7.20    1.70
   6  -8  -1   50.69    4.60
   6  -8  -1   58.19    3.90
  -6   8   1   62.59    4.70
  -6   8   1   62.19    4.80
   4  -8  -1   52.69    4.40
   4  -8  -1   50.39    3.60
  -4   8   1   51.89    4.20
  -4   8   1   54.29    4.30
   2  -8  -1  500.05   31.30
  -2   8   1  590.54   31.40
  -2   8   1  515.25   31.20
   0  -8  -1  172.88   11.90
   0   8   1  182.28   11.80
   0   8   1  210.28   12.10
  -2  -8  -1    9.80    2.00
   2   8   1   16.20    2.40
   2   8   1   10.90    2.00
  -4  -8  -1   10.40    2.10
   4   8   1    8.40    1.80
   4   8   1   13.90    2.20
  -6  -8  -1   20.60    2.80
   6   8   1   19.80    2.70
   6   8   1   17.60    2.60
  -8  -8  -1   19.10    2.80
   8   8   1   22.00    2.80
   8   8   1   30.20    3.40
 -10  -8  -1   56.69    4.70
  10   8   1   46.10    4.20
  10   8   1   51.69    4.50
 -12  -8  -1   81.29    6.20
  12   8   1   69.09    6.00
  12   8   1   87.69    6.10
 -14  -8  -1    3.10    1.60
  14   8   1    1.80    1.20
  14   8   1    3.50    1.60
 -16  -8  -1   13.70    2.60
  16   8   1    7.50    1.90
  16   8   1   13.90    2.60
 -18  -8  -1   59.39    5.60
  18   8   1   65.79    5.60
 -20  -8  -1  123.69    9.10
  20   8   1  121.29    9.00
 -22  -8  -1   77.99    6.70
  22   8   1   73.49    6.40
  24   8   1    0.70    1.60
  26   8   1    7.20    2.40
  25  -9  -1   19.40    1.90
  25  -9  -1   15.50    3.30
 -25   9   1   18.50    3.30
  23  -9  -1   -0.50    1.60
  23  -9  -1    0.20    0.60
 -23   9   1    2.70    1.60
 -23   9   1    0.80    1.40
  21  -9  -1    2.50    0.80
  21  -9  -1    4.40    2.10
 -21   9   1    1.30    1.40
 -21   9   1    2.40    1.60
  19  -9  -1    1.30    1.70
  19  -9  -1    1.90    0.80
 -19   9   1    2.40    1.60
 -19   9   1    2.00    1.50
  17  -9  -1   39.20    4.20
 -17   9   1   29.90    3.90
 -17   9   1   38.90    3.80
  15  -9  -1    7.60    2.20
 -15   9   1    7.00    1.90
  13  -9  -1   19.60    3.10
 -13   9   1   16.60    2.60
  11  -9  -1   17.00    2.80
 -11   9   1   20.40    2.80
   9  -9  -1    7.00    2.00
  -9   9   1    5.90    1.80
   7  -9  -1    1.90    1.40
  -7   9   1    3.10    1.30
   5  -9  -1    8.60    2.10
  -5   9   1    8.10    1.90
   3  -9  -1   45.30    4.30
  -3   9   1   48.90    4.20
  -3   9   1   43.50    4.10
   1  -9  -1    0.50    1.10
  -1   9   1    1.80    1.20
  -1   9   1    0.40    1.20
  -1  -9  -1    6.10    1.70
   1   9   1    5.20    1.60
   1   9   1    3.30    1.40
  -3  -9  -1    7.20    1.80
   3   9   1   11.10    2.00
   3   9   1    7.30    1.90
  -5  -9  -1   47.20    4.50
   5   9   1   45.70    4.30
   5   9   1   57.39    4.60
  -7  -9  -1   14.10    2.60
   7   9   1   21.20    2.90
   7   9   1   13.40    2.30
  -9  -9  -1   11.60    2.40
   9   9   1   12.40    2.30
   9   9   1   14.30    2.60
 -11  -9  -1    6.40    1.90
  11   9   1    3.70    1.50
  11   9   1    2.00    1.40
 -13  -9  -1   60.99    5.50
  13   9   1   66.99    5.60
  13   9   1   65.49    5.40
 -15  -9  -1    5.00    2.00
  15   9   1    1.80    1.40
  15   9   1    1.30    1.30
 -17  -9  -1    3.50    1.70
  17   9   1    4.50    1.90
 -19  -9  -1    3.30    1.90
  19   9   1    1.10    1.60
 -21  -9  -1    2.20    2.00
  21   9   1    3.70    2.10
  23   9   1    0.10    1.50
  22 -10  -1    0.50    1.00
  22 -10  -1   -0.50    1.80
 -22  10   1    0.90    1.50
  20 -10  -1   62.99    5.80
 -20  10   1   49.20    5.10
 -20  10   1   52.99    5.10
  18 -10  -1   16.60    3.30
 -18  10   1   10.00    2.30
 -18  10   1   11.40    2.50
  16 -10  -1   13.30    2.90
 -16  10   1   18.90    3.10
 -16  10   1   18.10    2.90
  14 -10  -1    1.60    1.70
 -14  10   1    0.50    1.50
  12 -10  -1   37.10    4.50
 -12  10   1   41.40    4.00
  10 -10  -1   49.10    4.70
 -10  10   1   43.30    4.40
   8 -10  -1    2.40    1.70
  -8  10   1    2.40    1.40
   6 -10  -1   69.69    6.20
  -6  10   1   83.39    6.20
   4 -10  -1   -1.60    1.20
  -4  10   1   -0.10    1.10
   2 -10  -1    9.80    2.30
  -2  10   1   14.40    2.50
   0 -10  -1    5.70    1.90
   0  10   1    7.70    1.90
  -2 -10  -1   28.10    3.80
   2  10   1   28.60    3.70
  -4 -10  -1   11.90    2.50
   4  10   1   12.80    2.40
   4  10   1   10.40    2.30
  -6 -10  -1   24.30    3.50
   6  10   1   22.00    3.20
   6  10   1   23.00    3.40
  -8 -10  -1   38.90    4.70
   8  10   1   50.39    4.60
   8  10   1   41.40    4.20
 -10 -10  -1   -1.00    1.30
  10  10   1   -0.20    1.30
  10  10   1   -0.20    1.10
 -12 -10  -1   52.99    5.20
  12  10   1   56.09    5.10
  12  10   1   46.50    4.70
 -14 -10  -1    6.20    2.10
  14  10   1    6.40    2.10
 -16 -10  -1   17.10    3.20
  16  10   1   17.70    3.20
 -18 -10  -1   20.50    3.60
  18  10   1   20.00    3.50
 -20 -10  -1   10.20    2.70
  20  10   1   12.90    3.00
  17 -11  -1    4.90    2.20
 -17  11   1    5.50    2.20
 -17  11   1    2.00    2.00
  15 -11  -1  119.19    9.20
 -15  11   1  117.89    8.90
  13 -11  -1   16.00    3.10
 -13  11   1   11.50    2.50
  11 -11  -1   15.20    3.00
 -11  11   1   15.80    2.90
   9 -11  -1    1.20    1.60
  -9  11   1    2.30    1.70
   7 -11  -1   78.79    6.90
  -7  11   1   90.19    6.90
   5 -11  -1    5.40    2.20
  -5  11   1    5.40    1.90
   3 -11  -1   50.39    5.10
  -3  11   1   53.59    5.00
   1 -11  -1   47.30    4.80
  -1  11   1   46.40    4.50
  -1 -11  -1    7.90    2.20
   1  11   1    7.40    2.20
  -3 -11  -1  198.48   14.20
   3  11   1  234.18   14.30
  -5 -11  -1    4.60    2.00
   5  11   1    3.30    1.60
  -7 -11  -1   13.70    2.90
   7  11   1   22.50    3.40
  -9 -11  -1   54.29    5.50
   9  11   1   57.69    5.20
 -11 -11  -1   68.29    6.40
 -13 -11  -1    8.80    2.60
 -15 -11  -1    3.50    2.00
  12 -12  -1    6.60    2.30
 -12  12   1    7.40    2.30
  10 -12  -1   -1.20    1.60
 -10  12   1    1.80    1.80
  -8  12   1   65.79    6.10
   6 -12  -1  147.69   11.30
  -6  12   1  165.68   11.20
   4 -12  -1   16.80    3.40
  -4  12   1   12.80    2.90
   2 -12  -1    0.80    1.80
  -2  12   1    1.60    1.70
   0 -12  -1   10.80    2.70
   0  12   1   16.20    2.90
  -2 -12  -1   77.59    6.90
   2  12   1   74.39    6.50
  -4 -12  -1   65.79    5.90
   4  12   1   48.70    5.20
  -6 -12  -1    5.40    2.20
   6  12   1    3.60    2.10
  -8 -12  -1   10.60    3.00
 -10 -12  -1    6.70    2.50
  10  12  -2    2.10    1.80
   8  12  -2   42.90    5.30
   6  12  -2   -0.70    1.50
   4  12  -2   20.90    3.50
   2  12  -2   25.80    3.90
   0  12  -2   11.20    2.70
  -2  12  -2    8.00    2.40
  -4  12  -2    1.30    1.50
  -6  12  -2   10.90    2.70
  -8  12  -2    2.00    1.90
  17  11  -2   42.60    5.20
  15  11  -2   10.90    2.80
  13  11  -2   -0.20    1.60
  11  11  -2    1.30    1.80
   9  11  -2    6.80    2.20
   7  11  -2   10.80    2.50
   5  11  -2   15.50    3.00
   3  11  -2    4.20    1.90
   1  11  -2   42.60    4.50
  -1  11  -2   44.00    4.60
  -3  11  -2    3.80    1.80
  -5  11  -2    2.70    1.70
  -7  11  -2   37.40    4.60
  -9  11  -2    5.40    2.00
 -11  11  -2    9.40    2.50
 -13  11  -2    9.70    2.70
 -15  11  -2   50.89    5.30
  22  10  -2   62.99    6.10
  20  10  -2    1.90    1.80
  18  10  -2    9.10    2.40
  16  10  -2    6.70    2.20
  14  10  -2    1.70    1.50
  12  10  -2   25.10    3.60
  10  10  -2  101.69    7.80
   8  10  -2    4.50    1.80
   6  10  -2   49.80    4.70
   4  10  -2  175.98   11.70
   2  10  -2   22.20    3.10
   0  10  -2    3.10    1.70
  -2  10  -2  101.09    7.80
   2 -10   2  110.59    8.90
  -4  10  -2   -0.30    1.20
   4 -10   2   -0.20    1.40
  -6  10  -2   17.40    2.90
   6 -10   2   16.20    2.90
  -8  10  -2   36.30    4.00
   8 -10   2   41.60    4.80
 -10  10  -2    9.90    2.40
  10 -10   2    6.10    2.20
 -12  10  -2   38.60    4.70
  12 -10   2   40.50    5.00
 -14  10  -2  159.48   11.20
 -16  10  -2    4.90    2.00
  16 -10   2    2.90    2.10
 -18  10  -2    8.40    2.50
  18 -10   2   11.30    3.00
  25   9  -2    8.90    2.60
  25   9  -2    6.30    1.20
  23   9  -2    3.20    1.90
  23   9  -2    1.90    0.90
  21   9  -2   55.39    4.00
  21   9  -2   52.29    5.30
  19   9  -2  160.98   11.20
  17   9  -2    1.40    1.60
  15   9  -2   18.60    3.10
  13   9  -2  212.98   13.80
  11   9  -2   15.90    2.80
   9   9  -2   32.10    3.90
   7   9  -2    2.50    1.50
   5   9  -2   33.80    3.60
   3   9  -2   68.99    5.40
  -3  -9   2   62.59    5.50
   1   9  -2    2.90    1.40
  -1  -9   2    1.50    1.50
  -1   9  -2   17.50    2.80
   1  -9   2   16.80    2.70
  -3   9  -2   63.89    5.30
   3  -9   2   65.19    5.50
  -5   9  -2  224.98   14.90
   5  -9   2  245.48   15.10
  -7   9  -2    4.30    1.60
   7  -9   2    3.20    1.60
  -9   9  -2   10.80    2.40
   9  -9   2    8.70    2.20
 -11   9  -2  284.47   17.90
 -13   9  -2    2.00    1.40
  13  -9   2    3.30    1.70
 -15   9  -2   43.50    4.50
  15  -9   2   39.40    5.00
 -17   9  -2   10.30    2.50
  17  -9   2    8.20    2.30
 -19   9  -2   20.30    3.30
  19  -9   2   16.80    3.20
 -21   9  -2   10.00    3.00
  21  -9   2   10.50    2.70
  26   8  -2    4.60    1.00
  26   8  -2    6.60    2.30
  24   8  -2    0.40    0.70
  24   8  -2   -0.50    1.40
  22   8  -2   52.79    3.60
  22   8  -2   45.00    4.90
  20   8  -2   20.50    3.30
  20   8  -2   23.10    2.00
  18   8  -2   60.79    5.20
  18   8  -2   57.59    4.00
  16   8  -2   26.60    3.50
  16   8  -2   23.20    2.20
  14   8  -2   12.00    1.40
  14   8  -2    7.70    2.10
  12   8  -2   86.69    6.20
  12   8  -2   72.59    5.00
  10   8  -2   13.90    2.40
  10   8  -2   23.00    2.00
   8   8  -2   53.29    3.80
   8   8  -2   58.79    4.70
   6   8  -2   22.00    2.90
   6   8  -2   13.50    1.60
  -6  -8   2   15.10    2.40
   4   8  -2  398.06   25.30
   4   8  -2  406.86   25.30
  -4  -8   2  471.15   25.50
   2   8  -2   12.90    2.20
  -2  -8   2   21.00    2.80
   0   8  -2   10.30    1.90
   0  -8   2   11.60    2.10
  -2   8  -2   47.70    4.10
   2  -8   2   39.90    3.90
  -4   8  -2    3.80    1.40
   4  -8   2    2.00    1.40
  -6   8  -2   81.89    6.50
   6  -8   2  105.19    7.00
  -8   8  -2    9.40    2.00
   8  -8   2    9.00    2.10
 -10   8  -2   30.10    3.60
  10  -8   2   23.20    3.20
 -12   8  -2   39.30    3.90
  12  -8   2   39.00    4.10
 -14   8  -2   37.10    3.90
  14  -8   2   37.30    4.10
 -16   8  -2    2.30    1.40
  16  -8   2    1.60    1.60
 -18   8  -2    0.40    1.50
  18  -8   2    0.80    1.50
 -20   8  -2  132.79    9.60
  20  -8   2  134.09    9.80
 -22   8  -2    5.50    2.00
  22  -8   2    4.50    2.10
  24  -8   2   12.70    3.10
  29   7  -2    3.70    1.00
  29   7  -2    3.70    2.10
  27   7  -2   12.00    1.40
  27   7  -2   11.90    2.60
  25   7  -2    0.90    1.50
  25   7  -2    0.70    0.60
  23   7  -2    2.00    1.50
  23   7  -2    2.70    0.80
  21   7  -2    1.00    1.40
  21   7  -2    1.50    0.70
  19   7  -2    9.00    2.00
  19   7  -2    6.20    1.00
  17   7  -2   50.99    3.50
  17   7  -2   52.89    4.60
  15   7  -2    2.40    0.70
  15   7  -2    1.70    1.20
  13   7  -2    0.10    0.50
  13   7  -2    1.00    1.10
  11   7  -2    2.00    1.10
  11   7  -2    2.70    0.70
  11   7  -2    2.60    1.20
   9   7  -2   12.60    1.30
   9   7  -2    7.20    1.60
   9   7  -2    6.10    1.10
  -9  -7   2   10.80    2.00
   7   7  -2   41.10    3.00
   7   7  -2   39.70    2.90
   7   7  -2   39.40    3.50
  -7  -7   2   42.90    3.60
   5   7  -2   10.20    1.90
   5   7  -2    8.50    1.20
   5   7  -2   12.60    1.30
  -5  -7   2    7.30    1.60
   3   7  -2   85.49    5.70
   3   7  -2   71.99    4.80
   3   7  -2   82.39    5.10
  -3  -7   2   66.09    5.40
   1   7  -2    5.50    1.30
   1   7  -2    6.70    1.00
   1   7  -2    5.80    1.40
  -1  -7   2    9.40    1.80
  -1   7  -2   40.70    3.50
  -1   7  -2   36.60    3.20
  -1   7  -2   42.90    2.80
   1  -7   2   29.70    3.20
  -3   7  -2   39.70    3.70
   3  -7   2   46.00    3.80
  -5   7  -2   30.20    3.00
  -5   7  -2   36.70    3.30
   5  -7   2   35.60    3.40
  -7   7  -2   59.89    4.70
  -7   7  -2   53.99    4.60
  -7   7  -2   59.29    4.80
   7  -7   2   71.19    5.10
  -9   7  -2    8.40    2.00
  -9   7  -2    5.30    1.50
  -9   7  -2    3.90    1.30
   9  -7   2    4.70    1.50
 -11   7  -2   12.30    2.20
 -11   7  -2    8.50    1.80
  11  -7   2    9.60    2.00
 -13   7  -2    6.10    1.60
 -13   7  -2    7.10    1.80
  13  -7   2    6.90    1.90
 -15   7  -2   21.70    3.00
 -15   7  -2   17.20    2.70
  15  -7   2   18.50    3.00
 -17   7  -2   10.90    2.60
 -17   7  -2   11.20    2.40
  17  -7   2   11.60    2.50
 -19   7  -2    4.90    1.80
  19  -7   2    4.10    1.80
 -21   7  -2    6.50    2.00
  21  -7   2    4.80    1.90
 -23   7  -2    1.40    1.70
  23  -7   2    4.00    2.00
  25  -7   2   10.20    2.70
  30   6  -2    4.00    2.10
  30   6  -2    6.80    1.10
  28   6  -2   75.59    6.20
  28   6  -2   67.79    4.60
  26   6  -2    3.60    0.80
  26   6  -2    4.50    1.70
  24   6  -2    0.20    1.30
  24   6  -2    1.70    0.70
  22   6  -2   21.70    1.80
  22   6  -2   19.40    3.00
  20   6  -2    1.00    0.60
  20   6  -2    3.20    1.50
  18   6  -2   15.00    2.40
  18   6  -2   12.30    1.60
  18   6  -2   16.30    1.50
  16   6  -2   25.10    2.70
  16   6  -2   20.60    1.70
  16   6  -2   19.50    2.10
  14   6  -2   19.80    2.00
  14   6  -2   18.30    2.50
  14   6  -2   17.20    1.50
  12   6  -2    2.90    0.80
  12   6  -2    3.30    0.80
  12   6  -2    4.30    0.70
  12   6  -2    3.60    1.30
  10   6  -2  118.89    6.90
  10   6  -2  105.99    6.60
  10   6  -2  112.39    6.70
  10   6  -2  109.69    7.40
 -10  -6   2  110.69    7.40
   8   6  -2   35.30    2.40
   8   6  -2   35.10    3.10
   8   6  -2   32.70    2.50
   8   6  -2   32.50    2.30
  -8  -6   2   35.70    3.10
   6   6  -2   79.99    5.80
   6   6  -2   82.19    5.40
   6   6  -2   88.29    6.00
   6   6  -2   93.59    5.40
   6   6  -2   94.19    5.60
  -6  -6   2   96.39    6.10
   4   6  -2  477.95   28.60
   4   6  -2  484.05   28.60
   4   6  -2  563.04   29.40
   4   6  -2  523.05   29.20
   4   6  -2  536.85   28.80
  -4  -6   2  443.46   29.20
   2   6  -2   10.60    1.50
   2   6  -2    8.10    1.10
   2   6  -2    7.10    1.30
   2   6  -2   11.00    1.60
   2   6  -2    6.00    0.90
  -2  -6   2    7.40    1.40
   0   6  -2   22.50    1.90
   0   6  -2   19.00    2.10
   0   6  -2   22.20    1.70
   0   6  -2   25.50    2.30
   0  -6   2   16.30    2.20
  -2   6  -2   80.39    4.90
  -2   6  -2   86.39    5.10
  -2   6  -2   88.09    5.10
  -2   6  -2   82.59    5.60
  -2   6  -2   67.39    5.30
   2  -6   2   69.49    5.40
  -4   6  -2    2.90    1.10
  -4   6  -2    3.80    1.10
  -4   6  -2    4.30    0.90
  -4   6  -2    2.40    0.70
   4  -6   2    4.00    1.20
  -6   6  -2    7.20    1.50
  -6   6  -2    9.40    1.60
  -6   6  -2    9.80    1.20
  -6   6  -2   12.20    1.90
   6  -6   2   10.60    1.90
  -8   6  -2   57.49    4.70
  -8   6  -2   71.49    5.00
   8  -6   2   64.59    4.90
 -10   6  -2    8.00    1.70
 -10   6  -2    5.20    1.40
 -10   6  -2    6.50    1.50
  10  -6   2    7.50    1.80
 -12   6  -2   49.70    4.30
 -12   6  -2   54.29    4.50
 -12   6  -2   62.29    4.60
  12  -6   2   65.79    4.80
 -14   6  -2  158.58   10.70
 -14   6  -2  165.58   10.80
 -14   6  -2  164.18   10.90
  14  -6   2  185.28   11.20
 -16   6  -2   17.50    2.70
 -16   6  -2   15.70    2.50
  16  -6   2   15.60    2.70
 -18   6  -2    9.40    2.00
 -18   6  -2    8.80    2.00
  18  -6   2    9.60    2.20
 -20   6  -2   50.09    4.80
 -20   6  -2   51.59    4.80
  20  -6   2   70.29    5.50
 -22   6  -2   11.80    2.50
  22  -6   2    6.20    2.10
 -24   6  -2    0.30    1.50
  24  -6   2    1.30    1.70
 -26   6  -2    4.40    2.10
  26  -6   2    2.50    1.80
  28  -6   2    1.00    1.90
  31   5  -2   63.39    5.80
  31   5  -2   62.19    4.10
  29   5  -2    4.90    1.90
  29   5  -2    5.10    0.90
  27   5  -2   11.00    1.30
  27   5  -2    9.20    2.30
  25   5  -2    2.00    0.70
  25   5  -2    1.60    1.30
  23   5  -2  167.88   11.40
  23   5  -2  179.08   10.20
  21   5  -2  193.58   11.40
  21   5  -2  204.38   12.50
  21   5  -2  188.78   11.70
  19   5  -2  183.78   11.60
  19   5  -2  192.28   11.30
  19   5  -2  196.78   11.40
  19   5  -2  208.28   12.40
  17   5  -2    3.80    0.70
  17   5  -2    2.80    1.20
  17   5  -2    1.80    0.70
  17   5  -2    3.30    0.60
  15   5  -2   99.69    6.80
  15   5  -2  100.69    6.00
  15   5  -2   94.69    6.00
  15   5  -2  108.29    6.30
  13   5  -2  261.77   14.80
  13   5  -2  243.88   14.60
  13   5  -2  255.67   14.60
  13   5  -2  274.37   15.40
 -13  -5   2  236.68   15.20
  11   5  -2   79.99    4.80
  11   5  -2   67.29    5.30
  11   5  -2   79.39    4.70
  11   5  -2   83.79    5.00
  11   5  -2   75.09    4.70
  11   5  -2   88.49    5.20
  11   5  -2   79.39    4.90
 -11  -5   2   71.69    5.30
   9   5  -2   59.39    4.00
   9   5  -2   54.99    3.50
   9   5  -2   54.59    3.50
   9   5  -2   56.19    3.70
   9   5  -2   61.79    4.00
   9   5  -2   59.29    3.50
   9   5  -2   52.79    3.60
   9   5  -2   56.69    4.10
  -9  -5   2   51.99    4.10
   7   5  -2  277.27   16.00
   7   5  -2  261.27   15.30
   7   5  -2  277.37   15.80
   7   5  -2  255.87   15.50
   7   5  -2  257.47   15.50
   7   5  -2  260.77   15.30
  -7  -5   2  288.67   16.00
   5   5  -2    2.90    0.70
   5   5  -2    3.30    0.70
   5   5  -2    2.30    0.50
   5   5  -2    4.00    0.90
   5   5  -2    1.90    0.60
   5   5  -2    3.50    1.00
   5   5  -2    4.60    0.70
  -5  -5   2    4.60    1.10
   3   5  -2  330.77   18.40
   3   5  -2  297.87   18.50
   3   5  -2  295.17   18.30
   3   5  -2  328.37   18.50
   3   5  -2  336.67   18.80
   3   5  -2  335.17   19.00
  -3  -5   2  332.47   19.00
   1   5  -2  371.56   20.70
   1   5  -2  352.66   21.20
   1   5  -2  348.97   20.80
   1   5  -2  371.66   20.70
   1   5  -2  369.96   20.80
   1   5  -2  373.26   21.10
  -1  -5   2  352.36   21.20
  -1   5  -2   75.09    4.70
  -1   5  -2   74.09    4.70
  -1   5  -2   78.89    4.50
  -1   5  -2   68.99    5.00
  -1   5  -2   78.49    4.60
  -1   5  -2   78.19    4.70
   1  -5   2   63.49    5.00
  -3   5  -2   11.60    1.20
  -3   5  -2   10.50    1.50
  -3   5  -2   13.70    1.80
  -3   5  -2   12.10    1.40
  -3   5  -2   10.90    1.10
   3  -5   2    8.70    1.60
  -5   5  -2  506.65   31.00
  -5   5  -2  536.15   31.30
  -5   5  -2  545.85   30.90
  -5   5  -2  528.45   31.30
  -5   5  -2  560.94   31.50
   5  -5   2  587.64   31.60
  -7   5  -2   30.30    2.20
  -7   5  -2   32.40    2.70
  -7   5  -2   27.90    2.60
  -7   5  -2   25.90    2.60
  -7   5  -2   29.10    2.30
   7  -5   2   32.40    2.80
  -9   5  -2   44.50    3.00
  -9   5  -2   46.40    3.50
  -9   5  -2   45.80    3.50
  -9   5  -2   39.40    3.50
   9  -5   2   39.70    3.50
 -11   5  -2  186.28   11.50
 -11   5  -2  189.18   11.60
 -11   5  -2  193.68   11.80
  11  -5   2  178.78   11.70
 -13   5  -2   23.30    2.60
 -13   5  -2   25.50    2.70
 -13   5  -2   26.10    2.70
  13  -5   2   23.40    2.90
 -15   5  -2   42.90    3.60
 -15   5  -2   47.10    3.80
 -15   5  -2   34.60    3.50
  15  -5   2   37.80    3.70
 -17   5  -2   69.99    4.90
 -17   5  -2   48.30    4.60
 -17   5  -2   65.29    5.00
  17  -5   2   55.89    4.80
 -19   5  -2    1.20    1.10
 -19   5  -2    0.40    1.00
  19  -5   2   -0.90    0.90
 -21   5  -2  119.39    8.60
 -21   5  -2  127.39    8.50
  21  -5   2  109.99    8.40
 -23   5  -2  142.49    9.60
 -23   5  -2  127.79    9.40
  23  -5   2  133.39    9.60
 -25   5  -2   12.40    2.70
 -25   5  -2   13.20    2.80
  25  -5   2   14.10    3.00
 -27   5  -2   61.19    5.70
  27  -5   2   63.49    6.00
  29  -5   2  167.98   12.10
  32   4  -2    1.80    0.70
  32   4  -2   -0.20    1.50
  30   4  -2   91.99    7.20
  30   4  -2   94.59    5.80
  28   4  -2   66.49    5.70
  28   4  -2   73.59    4.50
  26   4  -2   52.89    3.60
  26   4  -2   59.39    4.90
  24   4  -2   55.29    3.50
  24   4  -2   57.09    4.60
  24   4  -2   53.69    3.70
  24   4  -2   52.09    3.90
  22   4  -2  318.67   19.00
  22   4  -2  345.77   19.10
  22   4  -2  321.87   19.40
  22   4  -2  348.67   20.10
  20   4  -2   10.00    1.40
  20   4  -2   14.00    2.10
  20   4  -2   11.40    1.10
  20   4  -2   13.10    1.20
  18   4  -2   81.79    5.20
  18   4  -2   85.59    5.00
  18   4  -2   82.49    4.90
  18   4  -2   76.09    5.70
  16   4  -2   50.09    3.70
  16   4  -2   58.29    3.50
  16   4  -2   54.69    3.40
  16   4  -2   57.59    4.20
  14   4  -2   53.69    3.80
  14   4  -2   51.29    3.50
  14   4  -2   59.39    3.60
  14   4  -2   51.59    3.30
  14   4  -2   55.79    4.00
  14   4  -2   51.79    3.30
 -14  -4   2   48.90    3.90
  12   4  -2  254.77   14.50
  12   4  -2  255.27   14.70
  12   4  -2  273.47   15.00
  12   4  -2  265.47   15.10
  12   4  -2  263.57   14.50
  12   4  -2  230.98   14.60
 -12  -4   2  229.58   15.00
  10   4  -2  424.06   24.80
  10   4  -2  447.76   25.20
  10   4  -2  392.36   24.90
  10   4  -2  494.85   25.30
  10   4  -2  426.86   25.00
  10   4  -2  442.46   24.80
  10   4  -2  453.05   25.40
  10   4  -2  433.76   24.80
 -10  -4   2  436.46   25.40
   8   4  -2   81.79    4.80
   8   4  -2   74.99    4.80
   8   4  -2   72.99    5.00
   8   4  -2   75.29    4.60
   8   4  -2   84.49    5.10
   8   4  -2   73.49    4.60
   8   4  -2   75.89    5.10
  -8  -4   2   87.09    5.20
   6   4  -2   78.09    4.80
   6   4  -2   71.69    4.60
   6   4  -2   77.99    4.80
   6   4  -2   78.69    5.00
   6   4  -2   78.59    4.60
   6   4  -2   91.49    5.20
  -6  -4   2   74.09    5.10
   4   4  -2  754.82   44.60
   4   4  -2  844.22   44.60
   4   4  -2  711.23   44.50
   4   4  -2  779.22   44.50
   4   4  -2  827.22   44.70
   4   4  -2  883.31   45.00
   4   4  -2  805.52   44.90
  -4  -4   2  722.63   44.90
   2   4  -2   53.69    3.60
   2   4  -2   59.49    3.60
   2   4  -2   58.29    3.80
   2   4  -2   58.29    3.50
   2   4  -2   55.39    3.90
   2   4  -2   56.39    3.50
  -2  -4   2   56.39    3.90
   0   4  -2    3.50    0.90
   0   4  -2    3.20    0.70
   0   4  -2    2.70    0.60
   0   4  -2    3.70    0.70
   0   4  -2    2.20    0.70
   0   4  -2    3.40    0.50
   0   4  -2    3.20    0.60
   0  -4   2    3.50    0.90
  -2   4  -2 1353.36   79.19
  -2   4  -2 1380.16   78.99
  -2   4  -2 1299.97   78.79
  -2   4  -2 1501.05   78.99
  -2   4  -2 1445.46   78.79
  -2   4  -2 1343.37   79.29
   2  -4   2 1506.65   79.39
  -4   4  -2   41.80    3.40
  -4   4  -2   44.90    3.20
  -4   4  -2   50.09    3.50
  -4   4  -2   51.79    3.10
  -4   4  -2   52.09    3.10
  -4   4  -2   51.69    3.30
   4  -4   2   47.20    3.60
  -6   4  -2  521.15   25.50
  -6   4  -2  421.76   25.30
  -6   4  -2  484.15   25.70
  -6   4  -2  438.56   25.20
  -6   4  -2  405.76   25.50
  -6   4  -2  420.16   25.20
  -6   4  -2  442.56   25.80
   6  -4   2  424.16   25.80
  -8   4  -2   10.90    1.60
  -8   4  -2   14.00    1.50
  -8   4  -2   11.00    1.60
   8  -4   2    6.70    1.40
 -10   4  -2    3.20    1.10
 -10   4  -2    3.40    1.00
 -10   4  -2    1.20    0.60
 -10   4  -2    2.70    0.80
 -10   4  -2    2.40    0.90
  10  -4   2    2.40    0.90
 -12   4  -2  333.97   20.20
 -12   4  -2  336.67   20.20
 -12   4  -2  343.47   20.40
  12  -4   2  356.26   20.40
 -14   4  -2  907.91   53.99
 -14   4  -2  904.11   54.09
 -14   4  -2  963.40   54.19
  14  -4   2 1007.60   54.29
 -16   4  -2    3.20    1.20
 -16   4  -2    3.10    1.30
 -16   4  -2    3.90    1.30
  16  -4   2    4.60    1.40
 -18   4  -2   85.59    5.90
 -18   4  -2   76.99    5.90
 -18   4  -2   67.69    5.60
  18  -4   2   81.49    6.00
 -20   4  -2  244.98   15.30
 -20   4  -2  253.87   15.20
 -20   4  -2  249.28   15.30
  20  -4   2  228.48   15.30
 -22   4  -2    6.60    1.80
 -22   4  -2    7.30    1.90
  22  -4   2    6.70    1.90
 -24   4  -2    7.10    2.10
 -24   4  -2    7.30    2.00
 -24   4  -2    7.30    2.10
  24  -4   2    7.40    2.10
 -26   4  -2    4.80    1.90
 -26   4  -2    5.10    1.80
  26  -4   2    7.40    2.20
 -28   4  -2   69.19    6.30
  28  -4   2   76.39    6.70
  30  -4   2    8.70    2.80
  33   3  -2   10.40    1.20
  33   3  -2   11.50    2.60
  31   3  -2    0.60    1.30
  31   3  -2    1.20    0.60
 -31  -3   2    1.60    1.30
  29   3  -2    2.80    1.50
  29   3  -2    2.40    0.70
 -29  -3   2    4.30    1.60
  27   3  -2   14.70    1.40
  27   3  -2   12.50    2.30
  27   3  -2   10.30    2.10
  27   3  -2   15.60    1.40
 -27  -3   2   17.50    2.60
  25   3  -2   28.30    2.00
  25   3  -2   25.30    1.90
  25   3  -2   27.00    3.00
  25   3  -2   26.10    2.30
 -25  -3   2   25.00    3.00
  23   3  -2   13.00    1.60
  23   3  -2   15.50    1.30
  23   3  -2   14.40    2.20
  23   3  -2   15.80    1.40
 -23  -3   2   14.50    2.20
  21   3  -2  132.99    7.50
  21   3  -2  123.69    7.70
  21   3  -2  127.89    8.40
  21   3  -2  129.59    7.50
 -21  -3   2  116.89    8.20
  19   3  -2   19.10    1.50
  19   3  -2   22.00    1.70
  19   3  -2   16.40    1.40
  19   3  -2   20.40    2.50
 -19  -3   2   22.60    2.50
  17   3  -2   13.50    1.40
  17   3  -2   11.90    1.40
  17   3  -2    9.90    1.70
  17   3  -2   14.10    1.10
  17   3  -2   14.10    1.10
 -17  -3   2   16.90    2.00
  15   3  -2   34.20    2.30
  15   3  -2   28.60    2.20
  15   3  -2   29.90    2.00
  15   3  -2   30.70    2.00
  15   3  -2   31.90    2.60
 -15  -3   2   27.10    2.50
 -15  -3   2   30.10    2.60
  13   3  -2   97.19    5.60
  13   3  -2   96.69    6.60
  13   3  -2   89.59    6.10
  13   3  -2   96.19    5.80
  13   3  -2   92.29    5.50
  13   3  -2   97.69    5.80
  13   3  -2   99.59    6.10
 -13  -3   2   92.79    6.10
  11   3  -2   45.50    3.10
  11   3  -2   44.00    2.70
  11   3  -2   44.60    2.90
  11   3  -2   42.50    2.90
  11   3  -2   43.40    2.70
  11   3  -2   39.60    2.90
  11   3  -2   46.70    3.30
  11   3  -2   51.49    3.30
 -11  -3   2   45.90    3.20
   9   3  -2   52.69    3.30
   9   3  -2   60.29    3.80
   9   3  -2   55.59    3.70
   9   3  -2   55.39    3.20
   9   3  -2   53.59    3.30
   9   3  -2   52.49    3.20
   9   3  -2   49.60    3.40
  -9  -3   2   49.30    3.60
   7   3  -2   96.19    5.80
   7   3  -2   98.99    5.80
   7   3  -2   92.79    5.60
   7   3  -2  110.39    6.20
   7   3  -2   93.39    5.60
   7   3  -2   98.39    6.10
  -7  -3   2   96.69    6.00
   5   3  -2    4.40    0.60
   5   3  -2    5.40    0.70
   5   3  -2    4.10    0.50
   5   3  -2    4.10    0.80
   5   3  -2    3.80    0.50
   5   3  -2    4.00    0.80
  -5  -3   2    3.70    0.80
   3   3  -2   97.19    6.10
   3   3  -2  114.89    6.10
   3   3  -2   93.49    6.30
   3   3  -2  112.89    6.20
   3   3  -2  118.59    6.30
   3   3  -2  109.79    6.50
  -3  -3   2   96.19    6.40
   1   3  -2    6.70    1.00
   1   3  -2    7.20    0.80
   1   3  -2    6.10    0.70
   1   3  -2    7.10    0.70
   1   3  -2    6.60    0.70
   1   3  -2    7.60    0.60
   1   3  -2    5.50    0.90
  -1  -3   2    6.70    1.00
  -1   3  -2   80.59    4.70
  -1   3  -2   73.39    4.60
  -1   3  -2   78.29    4.70
  -1   3  -2   66.99    4.40
  -1   3  -2   71.49    4.40
  -1   3  -2   73.59    4.80
  -1   3  -2   78.89    4.60
   1  -3   2   77.99    4.80
  -3   3  -2  115.09    6.00
  -3   3  -2   91.89    5.80
  -3   3  -2  110.19    6.30
  -3   3  -2   89.89    6.10
  -3   3  -2  103.99    6.00
  -3   3  -2   91.69    5.80
  -3   3  -2   89.39    6.10
   3  -3   2  113.49    6.40
  -5   3  -2  123.79    6.90
  -5   3  -2  119.19    6.80
  -5   3  -2  111.79    6.90
  -5   3  -2  109.19    6.60
  -5   3  -2  115.49    6.60
  -5   3  -2  101.49    6.70
  -5   3  -2  112.69    7.00
  -5   3  -2  116.49    7.10
   5  -3   2  104.39    7.00
  -7   3  -2    7.30    1.30
  -7   3  -2    6.70    1.20
  -7   3  -2   10.50    1.10
  -7   3  -2    9.00    0.90
  -7   3  -2    9.20    1.30
  -7   3  -2    9.20    1.10
  -7   3  -2    7.40    1.10
   7  -3   2    9.80    1.40
  -9   3  -2    3.20    0.60
  -9   3  -2    3.30    0.90
  -9   3  -2    4.00    1.00
  -9   3  -2    3.90    0.90
  -9   3  -2    3.00    0.80
  -9   3  -2    3.80    1.10
  -9   3  -2    3.50    0.80
   9  -3   2    3.20    0.90
 -11   3  -2  106.39    6.00
 -11   3  -2   91.09    6.00
 -11   3  -2  107.19    6.50
 -11   3  -2   93.29    6.40
 -11   3  -2  103.89    6.40
  11  -3   2   83.69    6.30
 -13   3  -2    2.20    1.00
 -13   3  -2    3.30    1.10
 -13   3  -2    1.70    0.60
 -13   3  -2    1.80    0.80
  13  -3   2    2.70    1.00
 -15   3  -2    3.10    1.10
 -15   3  -2    3.80    1.20
 -15   3  -2    2.90    1.10
  15  -3   2    4.60    1.30
 -17   3  -2   49.70    3.90
 -17   3  -2   43.20    3.80
 -17   3  -2   44.00    3.70
  17  -3   2   48.70    4.00
 -19   3  -2    6.10    1.60
 -19   3  -2    4.70    1.40
 -19   3  -2    5.30    1.60
  19  -3   2    4.60    1.60
 -21   3  -2   16.20    2.50
 -21   3  -2   20.40    2.80
 -21   3  -2   16.80    2.60
 -21   3  -2   18.00    2.50
  21  -3   2   16.30    2.60
 -23   3  -2   50.99    4.50
 -23   3  -2   41.10    4.10
 -23   3  -2   49.80    4.50
  23  -3   2   46.30    4.50
 -25   3  -2    4.90    1.80
 -25   3  -2    4.80    1.60
  25  -3   2    6.10    2.10
 -27   3  -2    5.30    2.00
  27  -3   2    6.20    2.10
 -29   3  -2   37.20    4.60
  29  -3   2   32.70    4.50
  31  -3   2   -0.60    1.90
  34   2  -2    2.40    1.70
  34   2  -2    4.30    0.80
  34   2  -2    4.10    0.70
  32   2  -2    2.00    0.60
  32   2  -2    1.70    0.50
  32   2  -2    3.90    1.70
 -32  -2   2    3.60    1.60
  30   2  -2    1.30    0.50
  30   2  -2    1.00    0.50
  30   2  -2    0.80    1.30
 -30  -2   2    0.90    1.30
  28   2  -2    2.20    0.60
  28   2  -2    1.00    0.80
  28   2  -2    3.00    1.40
  28   2  -2    1.50    0.50
 -28  -2   2    0.90    1.20
  26   2  -2    0.60    0.40
  26   2  -2   -0.80    1.00
  26   2  -2    0.30    0.40
  26   2  -2    0.00    0.60
 -26  -2   2    0.80    1.00
  24   2  -2    7.50    0.90
  24   2  -2    9.90    1.80
  24   2  -2    7.10    0.80
  24   2  -2    6.50    1.10
 -24  -2   2    6.60    1.60
  22   2  -2   59.39    4.50
  22   2  -2   60.59    3.70
  22   2  -2   59.29    3.90
  22   2  -2   55.29    3.60
 -22  -2   2   59.79    4.50
  20   2  -2    1.30    0.70
  20   2  -2    1.80    0.50
  20   2  -2    1.60    0.90
  20   2  -2    1.40    0.40
  20   2  -2    2.00    0.70
 -20  -2   2    2.40    0.90
  18   2  -2   21.20    1.40
  18   2  -2   16.70    1.60
  18   2  -2   21.30    1.70
  18   2  -2   18.20    2.00
  18   2  -2   18.70    1.40
 -18  -2   2   19.80    2.00
  16   2  -2    2.50    0.60
  16   2  -2    1.60    0.80
  16   2  -2    2.50    0.40
  16   2  -2    2.70    0.40
  16   2  -2    3.60    0.70
 -16  -2   2    3.30    0.90
 -16  -2   2    2.50    1.00
  14   2  -2   24.70    1.60
  14   2  -2   23.00    1.70
  14   2  -2   24.70    1.60
  14   2  -2   24.90    1.80
  14   2  -2   21.70    2.10
  14   2  -2   24.50    2.00
 -14  -2   2   23.30    2.10
 -14  -2   2   26.40    2.10
  12   2  -2    3.20    0.40
  12   2  -2    2.40    0.50
  12   2  -2    3.20    0.40
  12   2  -2    3.00    0.80
  12   2  -2    3.80    0.60
  12   2  -2    2.90    0.60
 -12  -2   2    3.60    0.80
 -12  -2   2    2.60    0.70
  10   2  -2  133.79    7.40
  10   2  -2  130.29    7.30
  10   2  -2  134.29    8.00
  10   2  -2  130.19    7.60
  10   2  -2  123.19    7.80
  10   2  -2  125.09    7.50
  10   2  -2  126.39    7.50
 -10  -2   2  120.39    7.70
 -10  -2   2  145.99    8.10
   8   2  -2    4.90    0.60
   8   2  -2   10.50    1.40
   8   2  -2    5.00    0.60
   8   2  -2    4.20    0.80
   8   2  -2    5.30    0.70
   6   2  -2    4.40    0.50
   6   2  -2    3.30    0.40
   6   2  -2    3.70    0.70
   4   2  -2  103.09    5.60
   4   2  -2   94.79    5.70
   4   2  -2   93.69    5.50
   4   2  -2   90.59    5.70
   2   2  -2   33.30    2.40
   2   2  -2   40.90    2.10
   2   2  -2   35.00    2.20
   2   2  -2   35.10    2.30
   2   2  -2   36.20    2.10
   0   2  -2  122.39    8.10
   0   2  -2  147.59    7.90
   0   2  -2  132.99    7.90
   0   2  -2  132.59    7.80
   0   2  -2  139.59    7.80
   0   2  -2  148.49    8.00
  -2   2  -2   42.70    2.80
  -2   2  -2   45.60    2.70
  -2   2  -2   40.90    2.90
  -2   2  -2   44.30    2.80
  -2   2  -2   39.90    2.60
  -2   2  -2   43.10    2.60
   2  -2   2   50.39    3.00
  -4   2  -2   38.60    2.90
  -4   2  -2   48.40    2.90
  -4   2  -2   41.90    2.80
  -4   2  -2   47.60    3.10
  -4   2  -2   43.10    2.80
  -4   2  -2   40.80    2.90
  -4   2  -2   43.40    2.70
  -4   2  -2   45.90    2.70
   4  -2   2   40.30    3.00
  -6   2  -2   29.40    2.30
  -6   2  -2   31.80    2.30
  -6   2  -2   29.80    2.40
  -6   2  -2   31.00    2.00
  -6   2  -2   37.40    2.20
  -6   2  -2   27.00    2.00
  -6   2  -2   32.50    2.20
  -6   2  -2   34.40    2.40
   6  -2   2   28.10    2.40
  -8   2  -2   13.80    1.20
  -8   2  -2   12.20    1.40
  -8   2  -2   13.10    1.60
  -8   2  -2   14.90    1.50
  -8   2  -2   15.10    1.60
  -8   2  -2   14.20    1.30
  -8   2  -2   15.40    1.40
   8  -2   2   15.00    1.60
 -10   2  -2   25.90    2.40
 -10   2  -2   28.50    2.30
 -10   2  -2   32.20    2.20
 -10   2  -2   28.50    2.40
 -10   2  -2   27.70    2.00
 -10   2  -2   27.60    2.20
 -10   2  -2   28.70    2.40
  10  -2   2   26.70    2.40
 -12   2  -2    5.90    1.30
 -12   2  -2    4.90    1.10
 -12   2  -2    5.60    1.00
 -12   2  -2    5.00    1.10
 -12   2  -2    4.90    0.80
  12  -2   2    4.20    1.10
 -14   2  -2   51.69    3.80
 -14   2  -2   42.80    3.30
 -14   2  -2   54.89    4.00
 -14   2  -2   59.09    4.00
 -14   2  -2   54.29    4.00
  14  -2   2   48.50    4.00
 -16   2  -2    1.40    1.00
 -16   2  -2    1.80    0.90
 -16   2  -2    0.70    0.80
 -16   2  -2    0.60    0.80
  16  -2   2    1.40    1.00
 -18   2  -2    5.90    1.60
 -18   2  -2    6.70    1.60
 -18   2  -2    6.10    1.60
 -18   2  -2    7.50    1.50
  18  -2   2    7.10    1.70
 -20   2  -2    6.90    1.70
 -20   2  -2    6.80    1.70
 -20   2  -2    5.90    1.50
 -20   2  -2   10.30    2.00
  20  -2   2    9.20    2.10
 -22   2  -2    0.40    1.10
 -22   2  -2    0.10    1.00
 -22   2  -2   -0.30    1.00
  22  -2   2    0.70    1.20
 -24   2  -2    0.30    1.20
 -24   2  -2    2.30    1.40
  24  -2   2    2.70    1.50
 -26   2  -2    0.10    1.30
  26  -2   2    1.00    1.50
 -28   2  -2    1.80    1.80
  28  -2   2    3.20    1.90
  30  -2   2    0.00    1.80
  32  -2   2    0.20    1.70
  35   1  -2    4.30    2.00
  35   1  -2    2.70    0.60
  35   1  -2    3.20    0.60
  33   1  -2   16.60    1.40
  33   1  -2   15.60    1.50
  33   1  -2   14.10    2.70
 -33  -1   2   20.10    3.10
  31   1  -2   32.50    2.30
  31   1  -2   34.00    2.30
  31   1  -2   31.30    3.90
 -31  -1   2   38.60    3.80
  29   1  -2   12.00    2.40
  29   1  -2   11.30    1.10
  29   1  -2   12.10    1.70
  29   1  -2   12.00    1.20
 -29  -1   2    9.30    2.00
  27   1  -2  106.59    7.10
  27   1  -2  111.49    6.70
  27   1  -2  110.19    6.70
  27   1  -2  120.09    8.10
 -27  -1   2  124.09    7.90
  25   1  -2    1.10    1.10
  25   1  -2    0.40    0.40
  25   1  -2    1.10    0.40
  25   1  -2    2.00    0.70
 -25  -1   2    0.90    1.00
  23   1  -2   20.50    2.50
  23   1  -2   17.00    1.40
  23   1  -2   20.90    1.40
  23   1  -2   15.40    1.80
 -23  -1   2   22.00    2.50
  21   1  -2   70.99    4.20
  21   1  -2   72.49    4.80
  21   1  -2   70.19    4.20
  21   1  -2   70.09    4.50
  21   1  -2   67.39    5.00
 -21  -1   2   68.69    5.00
  19   1  -2  141.99    8.80
  19   1  -2  159.18    8.50
  19   1  -2  158.98    9.30
  19   1  -2  146.69    8.80
  19   1  -2  137.09    8.90
  19   1  -2  148.09    8.50
 -19  -1   2  137.59    9.10
  17   1  -2   93.99    5.90
  17   1  -2   85.09    5.10
  17   1  -2   91.79    5.40
  17   1  -2   84.49    5.50
  17   1  -2   87.89    5.10
  17   1  -2   85.49    5.40
 -17  -1   2   91.19    5.80
  15   1  -2   95.49    5.80
  15   1  -2   91.49    5.30
  15   1  -2   99.89    5.60
  15   1  -2   97.29    6.00
  15   1  -2   90.89    5.60
  15   1  -2   94.89    5.40
 -15  -1   2   84.99    5.80
 -15  -1   2   89.59    5.80
  13   1  -2  385.26   21.90
  13   1  -2  394.56   21.90
  13   1  -2  384.06   22.00
  13   1  -2  390.96   21.70
  13   1  -2  401.46   21.70
  13   1  -2  379.06   22.20
 -13  -1   2  390.36   22.20
 -13  -1   2  362.86   22.10
  11   1  -2    8.20    0.80
  11   1  -2    9.60    0.90
  11   1  -2    7.90    1.00
  11   1  -2    8.60    0.80
 -11  -1   2    7.40    1.00
   9   1  -2   11.20    0.90
   9   1  -2   15.70    1.70
   9   1  -2   12.00    0.90
   9   1  -2   10.80    0.90
   9   1  -2   11.50    1.10
  -9  -1   2   11.90    1.10
   7   1  -2    1.00    0.20
   7   1  -2    1.10    0.40
   7   1  -2    1.00    0.20
  -7  -1   2    0.90    0.40
   5   1  -2  883.21   52.09
   5   1  -2  890.41   52.29
  -5  -1   2 1009.30   52.09
   3   1  -2  273.37   15.90
   3   1  -2  287.97   16.00
   1   1  -2  128.89    6.90
   1   1  -2  108.19    6.50
   1   1  -2  109.69    6.70
   1   1  -2  115.49    6.50
  -1  -1   2  116.89    6.60
  -1   1  -2   30.10    1.90
  -1   1  -2   27.90    1.90
  -1   1  -2   32.90    1.70
  -1   1  -2   30.20    1.70
  -1   1  -2   27.50    2.00
  -1   1  -2   30.60    2.00
  -3   1  -2  149.19    8.60
  -3   1  -2  156.68    8.60
  -3   1  -2  168.18    8.90
  -3   1  -2  148.89    8.50
  -3   1  -2  141.19    8.70
  -3   1  -2  152.88    8.50
  -3   1  -2  160.08    8.70
  -3   1  -2  139.49    8.60
   3  -1   2  135.79    8.80
  -5   1  -2  745.13   41.30
  -5   1  -2  792.32   41.50
  -5   1  -2  721.73   41.40
  -5   1  -2  699.03   41.30
  -5   1  -2  698.13   41.40
  -5   1  -2  707.93   41.50
  -5   1  -2  739.43   41.60
  -5   1  -2  765.52   41.60
  -5   1  -2  749.73   41.30
   5  -1   2  723.13   41.60
  -7   1  -2   20.20    1.70
  -7   1  -2   20.70    1.70
  -7   1  -2   21.90    1.80
  -7   1  -2   19.90    1.60
  -7   1  -2   19.70    1.80
  -7   1  -2   17.70    1.40
  -7   1  -2   20.60    1.60
  -7   1  -2   21.20    1.40
  -7   1  -2   18.40    1.40
   7  -1   2   19.70    1.80
  -9   1  -2  117.59    6.90
  -9   1  -2  131.09    7.10
  -9   1  -2  116.29    7.10
  -9   1  -2  120.89    7.10
  -9   1  -2  103.09    7.30
  -9   1  -2  118.39    7.30
  -9   1  -2  121.49    7.20
  -9   1  -2  122.29    6.80
   9  -1   2  108.19    7.30
 -11   1  -2  653.63   39.70
 -11   1  -2  781.42   39.50
 -11   1  -2  710.33   39.90
 -11   1  -2  686.83   39.60
 -11   1  -2  703.43   40.00
 -11   1  -2  753.02   39.90
 -11   1  -2  631.44   39.60
  11  -1   2  672.23   40.00
 -13   1  -2    8.00    1.50
 -13   1  -2   10.80    1.10
 -13   1  -2   11.60    1.70
 -13   1  -2    8.70    1.40
 -13   1  -2   10.80    1.30
 -13   1  -2    8.50    1.40
  13  -1   2    9.40    1.60
 -15   1  -2   45.80    3.60
 -15   1  -2   43.90    3.40
 -15   1  -2   48.40    3.50
 -15   1  -2   43.90    3.50
 -15   1  -2   42.80    3.10
 -15   1  -2   38.70    3.30
  15  -1   2   44.40    3.60
 -17   1  -2    3.40    1.20
 -17   1  -2    6.30    1.40
 -17   1  -2    6.50    1.50
  17  -1   2    2.90    1.20
 -19   1  -2    0.70    0.90
 -19   1  -2    0.40    0.90
 -19   1  -2   -0.20    0.90
  19  -1   2   -0.30    0.90
 -21   1  -2    5.10    1.60
 -21   1  -2    6.20    1.60
  21  -1   2    3.00    1.40
 -23   1  -2  103.59    7.40
 -23   1  -2  109.99    7.50
  23  -1   2   91.79    7.40
 -25   1  -2   12.20    2.40
  25  -1   2   12.30    2.50
 -27   1  -2   37.70    4.50
  27  -1   2   32.80    4.30
 -29   1  -2  128.49    9.80
  29  -1   2  138.59    9.90
  31  -1   2   31.20    4.60
  34   0  -2   15.70    1.30
  34   0  -2   13.40    1.30
  34   0  -2   15.80    3.00
  32   0  -2    3.50    0.70
  32   0  -2    3.60    1.80
  32   0  -2    2.20    0.60
 -32   0   2    4.30    1.80
  30   0  -2   22.40    1.70
  30   0  -2   24.20    1.70
  30   0  -2   21.40    3.10
  30   0  -2   16.80    2.50
 -30   0   2   30.50    3.50
  28   0  -2  193.48   11.50
  28   0  -2  184.88   11.00
  28   0  -2  181.88   11.00
  28   0  -2  203.28   12.40
 -28   0   2  189.58   12.20
  26   0  -2    4.20    1.00
  26   0  -2    6.30    0.80
  26   0  -2    6.10    1.60
  26   0  -2    5.80    0.80
 -26   0   2    5.00    1.40
  24   0  -2    9.90    1.30
  24   0  -2   10.20    1.90
  24   0  -2    8.80    0.90
  24   0  -2    8.80    0.90
 -24   0   2    8.50    1.60
  22   0  -2  270.37   15.80
  22   0  -2  287.67   16.80
  22   0  -2  264.97   16.10
  22   0  -2  278.07   15.80
 -22   0   2  286.17   16.60
  20   0  -2  135.79    7.60
  20   0  -2  127.69    7.30
  20   0  -2  124.69    8.20
  20   0  -2  125.69    7.60
  20   0  -2  109.39    7.80
  20   0  -2  134.19    7.30
 -20   0   2  124.19    8.00
  18   0  -2  222.88   12.50
  18   0  -2  205.58   12.30
  18   0  -2  215.48   12.00
  18   0  -2  216.68   12.00
  18   0  -2  213.28   12.80
  18   0  -2  201.68   12.30
 -18   0   2  200.08   12.70
 -18   0   2  217.88   12.70
  16   0  -2  115.29    6.80
  16   0  -2  112.39    6.60
  16   0  -2  114.69    7.20
  16   0  -2  118.69    6.60
  16   0  -2  116.19    7.00
  16   0  -2  112.49    6.80
 -16   0   2  110.39    7.20
 -16   0   2  122.99    7.20
 -16   0   2  115.09    7.10
  14   0  -2  200.08   10.90
  14   0  -2  191.08   10.90
  14   0  -2  190.08   11.10
  14   0  -2  192.88   11.50
  14   0  -2  189.98   11.20
  14   0  -2  197.98   10.90
  14   0  -2  183.28   11.10
  14   0  -2  192.48   11.30
 -14   0   2  189.48   11.40
 -14   0   2  204.28   11.40
 -14   0   2  192.18   11.40
  12   0  -2  887.81   49.80
  12   0  -2  916.01   49.90
  12   0  -2  879.71   49.80
  12   0  -2  865.21   49.80
  12   0  -2  858.61   50.09
 -12   0   2  883.21   49.99
 -12   0   2  912.21   50.09
  10   0  -2   41.80    2.50
  10   0  -2   42.40    2.70
  10   0  -2   41.50    2.50
  10   0  -2   40.10    2.50
 -10   0   2   38.60    2.70
 -10   0   2   42.00    2.70
   8   0  -2   86.79    4.90
   8   0  -2   87.39    4.80
   8   0  -2   86.99    5.50
   8   0  -2   84.89    4.90
   8   0  -2   82.79    5.10
  -8   0   2   82.99    5.00
  -8   0   2   83.49    5.00
   6   0  -2  165.28    9.50
   6   0  -2  166.58    9.70
   6   0  -2  165.48    9.80
  -6   0   2  172.88    9.50
  -6   0   2  163.78    9.50
   4   0  -2 9612.44  549.35
   4   0  -2 9999.00  549.54
   2   0  -2  895.01   49.80
   2   0  -2  859.51   49.70
   2   0  -2  897.31   49.50
   0   0  -2  592.94   33.30
   0   0  -2  561.24   33.10
   0   0  -2  586.64   33.10
   0   0  -2  585.34   33.10
   0   0  -2  634.04   33.20
   0   0   2  581.74   33.20
  -2   0  -2 1170.08   66.19
  -2   0  -2 1215.98   66.09
  -2   0  -2 1088.79   66.29
  -2   0  -2 1227.18   66.39
  -2   0  -2 1243.88   66.29
  -2   0  -2 1160.58   66.19
  -2   0  -2 1158.68   66.09
  -4   0  -2  197.48   11.40
  -4   0  -2  204.98   11.60
  -4   0  -2  197.78   11.60
  -4   0  -2  189.28   11.50
  -4   0  -2  200.18   11.30
  -4   0  -2  193.18   11.40
  -4   0  -2  197.78   11.30
  -4   0  -2  190.58   11.50
  -4   0  -2  221.08   11.40
   4   0   2  203.18   11.60
  -6   0  -2  663.23   38.10
  -6   0  -2  665.73   38.40
  -6   0  -2  610.04   38.10
  -6   0  -2  682.73   38.10
  -6   0  -2  744.63   38.10
  -6   0  -2  701.53   38.30
  -6   0  -2  682.03   38.20
  -6   0  -2  657.63   38.20
  -6   0  -2  709.53   38.40
   6   0   2  650.83   38.40
  -8   0  -2  565.54   33.30
  -8   0  -2  612.04   33.20
  -8   0  -2  606.74   33.10
  -8   0  -2  535.35   33.30
  -8   0  -2  614.24   32.90
  -8   0  -2  572.14   33.00
  -8   0  -2  579.74   33.10
  -8   0  -2  630.74   33.30
  -8   0  -2  563.84   33.10
   8   0   2  556.14   33.40
 -10   0  -2   16.40    1.20
 -10   0  -2   11.60    1.30
 -10   0  -2   16.80    1.40
 -10   0  -2   14.30    1.50
 -10   0  -2   10.50    1.20
 -10   0  -2   16.40    1.10
 -10   0  -2   10.10    1.30
 -10   0  -2   15.40    1.60
  10   0   2   15.40    1.70
 -12   0  -2   47.10    3.50
 -12   0  -2   56.09    3.40
 -12   0  -2   50.69    3.70
 -12   0  -2   50.99    3.00
 -12   0  -2   46.10    3.30
 -12   0  -2   51.19    3.20
 -12   0  -2   44.30    3.50
  12   0   2   45.60    3.60
 -14   0  -2  367.26   21.30
 -14   0  -2  380.96   21.50
 -14   0  -2  350.76   21.40
 -14   0  -2  416.36   22.00
 -14   0  -2  349.87   21.70
 -16   0  -2   23.50    2.30
 -16   0  -2   22.80    2.40
 -16   0  -2   21.10    2.00
  16   0   2   23.40    2.70
 -18   0  -2   36.70    3.10
 -18   0  -2   31.10    3.10
  18   0   2   27.10    2.90
 -20   0  -2  926.91   50.99
 -20   0  -2  872.31   50.79
  20   0   2  853.51   50.99
 -22   0  -2    3.60    1.50
 -22   0  -2    1.90    1.20
  22   0   2    4.80    1.70
 -24   0  -2   45.60    4.70
  24   0   2   61.19    4.90
  24   0   2   60.29    5.10
 -26   0  -2   28.50    3.80
  26   0   2   33.80    4.30
  26   0   2   37.90    4.00
 -28   0  -2   18.10    3.10
  28   0   2   13.30    2.90
 -30   0  -2   66.79    6.00
  30   0   2   60.39    5.80
  32   0   2   50.19    5.60
  35  -1  -2    2.80    0.60
  35  -1  -2    2.90    0.60
  35  -1  -2    2.80    1.80
  33  -1  -2   15.50    1.40
  33  -1  -2   14.30    1.40
  33  -1  -2   17.70    1.40
  33  -1  -2   26.30    3.60
 -33   1   2   19.20    3.00
  31  -1  -2   35.20    2.40
  31  -1  -2   34.40    2.40
  31  -1  -2   38.30    4.00
  31  -1  -2   33.70    2.30
 -31   1   2   30.30    3.80
  29  -1  -2   12.70    2.40
  29  -1  -2   11.20    1.60
  29  -1  -2   13.90    1.20
  29  -1  -2   11.70    1.20
 -29   1   2    9.30    2.00
  27  -1  -2  111.39    6.60
  27  -1  -2  125.39    8.00
  27  -1  -2  101.69    7.00
  27  -1  -2  109.29    6.50
 -27   1   2  109.69    7.70
  25  -1  -2    1.60    0.40
  25  -1  -2    1.90    0.70
  25  -1  -2    1.30    0.40
  25  -1  -2    0.50    1.10
 -25   1   2    0.80    0.90
 -25   1   2    1.50    1.00
  23  -1  -2   17.70    1.40
  23  -1  -2   21.40    2.00
  23  -1  -2   20.90    1.40
  23  -1  -2   23.40    2.70
 -23   1   2   17.60    2.30
 -23   1   2   20.80    2.50
  21  -1  -2   72.79    4.60
  21  -1  -2   70.89    5.10
  21  -1  -2   71.79    4.20
  21  -1  -2   72.29    4.20
  21  -1  -2   63.99    4.70
  21  -1  -2   73.79    4.80
 -21   1   2   81.19    5.10
 -21   1   2   60.59    4.90
  19  -1  -2  148.59    8.90
  19  -1  -2  152.08    8.60
  19  -1  -2  149.69    8.90
  19  -1  -2  152.28    8.60
  19  -1  -2  149.69    9.10
  19  -1  -2  151.08    9.40
 -19   1   2  140.89    9.30
 -19   1   2  158.68    9.40
  17  -1  -2   89.79    5.20
  17  -1  -2   87.89    5.60
  17  -1  -2   86.09    5.20
  17  -1  -2   86.89    5.90
  17  -1  -2   91.69    5.20
  17  -1  -2   96.89    5.50
  17  -1  -2   94.59    5.50
 -17   1   2   90.89    5.80
 -17   1   2   85.79    5.90
  15  -1  -2   94.89    5.80
  15  -1  -2   97.89    5.70
  15  -1  -2   95.49    5.70
  15  -1  -2   97.59    5.40
  15  -1  -2   90.99    6.00
  15  -1  -2   92.09    5.70
  15  -1  -2   95.49    5.40
 -15   1   2   92.59    6.00
 -15   1   2   94.39    6.00
 -15   1   2   97.79    6.00
  13  -1  -2  379.76   21.80
  13  -1  -2  394.16   21.80
  13  -1  -2  383.46   21.80
  13  -1  -2  375.16   22.10
  13  -1  -2  373.06   21.90
  13  -1  -2  399.46   21.80
 -13   1   2  383.56   22.00
 -13   1   2  381.06   22.00
  11  -1  -2    7.00    1.00
  11  -1  -2   10.10    1.00
  11  -1  -2    8.20    0.80
  11  -1  -2    9.20    0.80
  11  -1  -2    6.50    0.90
  11  -1  -2    8.20    0.80
 -11   1   2    8.10    1.00
 -11   1   2    8.50    1.00
   9  -1  -2   11.00    1.10
   9  -1  -2   13.20    1.40
   9  -1  -2   11.30    0.80
   9  -1  -2   11.40    0.80
   9  -1  -2   10.90    0.90
   9  -1  -2   11.30    0.80
   9  -1  -2   12.60    1.20
  -9   1   2   11.20    1.00
  -9   1   2   11.20    1.00
   7  -1  -2    1.20    0.30
   7  -1  -2    1.20    0.40
   7  -1  -2    0.80    0.50
   7  -1  -2    1.60    0.20
   7  -1  -2    1.70    0.40
  -7   1   2    1.00    0.30
   5  -1  -2  889.91   49.10
   5  -1  -2  878.41   48.80
   5  -1  -2  849.91   48.90
   5  -1  -2  881.41   49.00
  -5   1   2  856.51   48.90
   3  -1  -2  289.67   16.00
   3  -1  -2  275.77   15.70
   3  -1  -2  277.17   15.90
  -3   1   2  273.57   15.70
   1  -1  -2  101.19    6.00
   1  -1  -2  104.59    5.90
   1  -1  -2  102.09    5.80
  -1   1   2  100.99    5.90
  -1  -1  -2   27.50    1.80
  -1  -1  -2   27.20    1.80
  -1  -1  -2   28.80    1.90
  -1  -1  -2   30.40    1.70
  -1  -1  -2   26.20    1.70
   1   1   2   25.70    1.80
  -3  -1  -2  147.59    8.40
  -3  -1  -2  146.09    8.60
  -3  -1  -2  151.48    8.50
  -3  -1  -2  146.39    8.40
  -3  -1  -2  151.18    8.50
  -3  -1  -2  154.48    8.70
  -3  -1  -2  141.79    8.60
  -5  -1  -2  673.63   40.10
  -5  -1  -2  696.83   40.00
  -5  -1  -2  707.23   40.00
  -5  -1  -2  704.43   40.00
  -5  -1  -2  721.93   39.90
  -5  -1  -2  692.33   40.20
  -5  -1  -2  693.03   39.90
  -5  -1  -2  718.83   40.10
  -5  -1  -2  736.73   40.00
   5   1   2  758.62   40.30
  -7  -1  -2   19.20    1.70
  -7  -1  -2   21.20    1.50
  -7  -1  -2   22.40    1.60
  -7  -1  -2   18.60    1.50
  -7  -1  -2   20.90    1.50
  -7  -1  -2   21.00    1.80
  -7  -1  -2   22.20    1.40
  -7  -1  -2   18.80    1.50
  -7  -1  -2   19.30    1.40
   7   1   2   15.90    1.70
  -9  -1  -2  118.29    6.60
  -9  -1  -2  104.59    6.90
  -9  -1  -2  106.19    6.70
  -9  -1  -2  115.89    6.70
  -9  -1  -2  123.39    6.80
  -9  -1  -2  112.49    7.00
  -9  -1  -2  117.29    6.60
  -9  -1  -2  104.49    6.70
   9   1   2  107.39    7.00
 -11  -1  -2  736.63   43.20
 -11  -1  -2  790.12   42.80
 -11  -1  -2  745.33   43.00
 -11  -1  -2  804.52   43.50
 -11  -1  -2  762.42   43.00
 -11  -1  -2  710.73   42.90
  11   1   2  773.02   43.40
 -13  -1  -2    8.90    0.90
 -13  -1  -2    6.30    1.00
 -13  -1  -2    8.50    1.30
 -13  -1  -2    7.60    1.40
 -13  -1  -2    9.10    1.20
 -13  -1  -2    7.70    0.90
  13   1   2    7.20    1.30
 -15  -1  -2   36.00    3.30
 -15  -1  -2   44.60    3.30
 -15  -1  -2   47.80    3.50
 -15  -1  -2   35.80    2.90
 -15  -1  -2   42.20    2.80
  15   1   2   42.30    3.30
 -17  -1  -2    5.70    1.30
 -17  -1  -2    5.60    1.50
  17   1   2    4.40    1.30
  17   1   2    4.50    1.30
 -19  -1  -2    1.50    1.00
 -19  -1  -2    0.30    0.90
  19   1   2    0.40    0.90
  19   1   2    0.40    0.80
 -21  -1  -2    7.20    1.80
 -21  -1  -2    7.80    1.80
  21   1   2    5.80    1.60
  21   1   2    7.00    1.80
 -23  -1  -2  123.59    8.30
  23   1   2  116.29    8.30
  23   1   2  107.19    7.90
 -25  -1  -2   18.50    2.90
  25   1   2   13.60    2.80
  25   1   2   13.40    2.40
 -27  -1  -2   27.80    3.90
 -29  -1  -2  145.49   10.30
  29   1   2  137.59   10.20
  31   1   2   27.70    4.10
  34  -2  -2    3.80    0.70
  34  -2  -2    6.10    2.20
  34  -2  -2    4.20    0.70
  32  -2  -2    1.90    0.50
  32  -2  -2    3.30    1.80
  32  -2  -2    1.60    0.50
 -32   2   2    2.30    1.40
  30  -2  -2    1.10    1.40
  30  -2  -2    1.10    0.50
  30  -2  -2    1.00    0.90
  30  -2  -2    2.80    0.60
 -30   2   2    2.60    1.40
 -30   2   2    2.00    1.40
  28  -2  -2    2.00    1.50
  28  -2  -2    0.80    0.70
  28  -2  -2    2.30    0.60
  28  -2  -2    1.70    0.50
 -28   2   2    1.50    1.30
 -28   2   2    2.20    1.30
  26  -2  -2    0.20    0.40
  26  -2  -2    0.00    0.30
  26  -2  -2   -0.20    1.10
  26  -2  -2    0.80    0.50
  26  -2  -2   -0.30    0.70
 -26   2   2   -0.20    0.90
 -26   2   2    0.00    1.00
  24  -2  -2    7.80    1.80
  24  -2  -2    7.30    0.80
  24  -2  -2    8.60    0.90
  24  -2  -2    7.20    1.20
  24  -2  -2    7.40    0.80
 -24   2   2    7.60    1.70
 -24   2   2    8.70    1.70
  22  -2  -2   54.39    4.40
  22  -2  -2   58.79    3.40
  22  -2  -2   55.89    3.40
  22  -2  -2   53.79    3.80
 -22   2   2   51.29    4.20
 -22   2   2   60.09    4.40
  20  -2  -2    0.80    0.70
  20  -2  -2    2.30    0.40
  20  -2  -2    1.70    0.90
  20  -2  -2    1.60    0.60
  20  -2  -2    1.70    0.60
  20  -2  -2    1.20    0.60
  20  -2  -2    1.70    0.40
 -20   2   2    1.40    0.90
 -20   2   2    1.80    0.90
  18  -2  -2   21.20    1.40
  18  -2  -2   21.10    2.10
  18  -2  -2   20.00    1.70
  18  -2  -2   18.60    1.30
  18  -2  -2   19.30    1.90
  18  -2  -2   20.60    1.70
  18  -2  -2   22.00    1.70
 -18   2   2   22.10    2.10
 -18   2   2   19.50    2.00
  16  -2  -2    4.10    1.00
  16  -2  -2    3.30    0.60
  16  -2  -2    4.40    0.40
  16  -2  -2    1.60    0.70
  16  -2  -2    4.10    0.70
  16  -2  -2    3.50    0.40
 -16   2   2    3.40    1.00
 -16   2   2    3.70    0.90
  14  -2  -2   24.10    1.80
  14  -2  -2   26.20    1.50
  14  -2  -2   24.70    1.80
  14  -2  -2   23.60    2.10
  14  -2  -2   24.20    1.50
  14  -2  -2   21.80    1.90
  14  -2  -2   24.00    1.80
 -14   2   2   26.80    2.10
 -14   2   2   28.50    2.20
 -14   2   2   26.10    2.10
 -14   2   2   24.40    2.00
  12  -2  -2    3.30    0.50
  12  -2  -2    2.70    0.50
  12  -2  -2    3.90    0.80
  12  -2  -2    3.10    0.60
  12  -2  -2    1.40    0.50
 -12   2   2    1.80    0.60
 -12   2   2    2.20    0.70
  10  -2  -2  125.19    7.60
  10  -2  -2  125.29    7.30
  10  -2  -2  125.29    7.30
  10  -2  -2  126.69    7.40
  10  -2  -2  130.09    7.60
  10  -2  -2  123.49    7.40
 -10   2   2  127.79    7.60
   8  -2  -2    4.20    0.70
   8  -2  -2    4.80    0.50
   8  -2  -2    8.30    1.10
   8  -2  -2    4.80    0.50
   8  -2  -2    4.40    0.70
   8  -2  -2    4.80    0.60
  -8   2   2    4.50    0.70
   6  -2  -2    4.80    0.70
   6  -2  -2    5.40    0.50
   6  -2  -2    5.90    1.00
   6  -2  -2    4.30    0.50
   6  -2  -2    3.70    0.40
   6  -2  -2    3.60    0.70
  -6   2   2    4.80    0.70
   4  -2  -2   94.59    5.30
   4  -2  -2   92.99    5.30
   4  -2  -2   94.29    5.60
   4  -2  -2   91.39    5.50
   4  -2  -2   90.89    5.30
   4  -2  -2   88.99    5.50
  -4   2   2   89.29    5.40
   2  -2  -2   35.20    2.10
   2  -2  -2   34.00    2.10
   2  -2  -2   35.50    2.30
   2  -2  -2   32.90    2.30
   2  -2  -2   35.10    2.10
  -2   2   2   33.30    2.20
   0  -2  -2  129.69    7.70
   0  -2  -2  139.29    7.50
   0  -2  -2  135.59    7.90
   0  -2  -2  139.99    7.70
   0  -2  -2  127.59    7.80
   0  -2  -2  129.89    7.70
   0   2   2  135.69    7.90
  -2  -2  -2   41.80    2.80
  -2  -2  -2   42.50    2.60
  -2  -2  -2   42.30    2.70
  -2  -2  -2   43.70    2.50
  -2  -2  -2   39.90    2.50
  -2  -2  -2   41.70    2.60
  -2  -2  -2   40.70    2.60
   2   2   2   40.10    2.70
  -4  -2  -2   40.50    2.70
  -4  -2  -2   44.40    2.90
  -4  -2  -2   38.90    2.70
  -4  -2  -2   43.20    2.60
  -4  -2  -2   38.90    2.70
  -4  -2  -2   45.20    2.70
  -4  -2  -2   41.00    2.60
   4   2   2   40.70    2.90
   4   2   2   43.80    2.90
  -6  -2  -2   29.40    2.10
  -6  -2  -2   32.70    2.10
  -6  -2  -2   30.40    1.90
  -6  -2  -2   30.20    2.10
  -6  -2  -2   30.10    1.90
  -6  -2  -2   28.00    2.30
   6   2   2   24.50    2.20
   6   2   2   31.00    2.30
  -8  -2  -2   13.90    1.70
  -8  -2  -2   14.10    1.20
  -8  -2  -2   14.90    1.30
  -8  -2  -2   17.20    1.40
  -8  -2  -2   16.00    1.20
  -8  -2  -2   14.90    1.30
   8   2   2   11.60    1.50
   8   2   2   12.40    1.60
 -10  -2  -2   25.10    2.00
 -10  -2  -2   27.00    2.00
 -10  -2  -2   25.20    2.20
 -10  -2  -2   26.10    2.00
 -10  -2  -2   23.30    2.30
 -10  -2  -2   24.40    1.80
 -10  -2  -2   27.00    1.80
  10   2   2   19.70    2.10
  10   2   2   28.20    2.30
 -12  -2  -2    4.20    0.80
 -12  -2  -2    5.30    1.10
 -12  -2  -2    3.50    0.60
 -12  -2  -2    2.60    0.90
 -12  -2  -2    4.30    0.80
  12   2   2    3.60    1.00
  12   2   2    3.70    1.00
 -14  -2  -2   48.40    3.70
 -14  -2  -2   59.79    3.80
 -14  -2  -2   61.89    4.30
 -14  -2  -2   58.99    3.60
 -14  -2  -2   49.80    4.00
  14   2   2   59.99    4.30
  14   2   2   51.29    4.10
 -16  -2  -2    2.00    1.00
 -16  -2  -2    1.10    0.90
 -16  -2  -2    1.50    0.70
  16   2   2    1.90    1.00
  16   2   2    1.40    1.00
 -18  -2  -2    7.10    1.60
 -18  -2  -2    8.10    1.60
  18   2   2    5.80    1.50
  18   2   2    5.30    1.40
 -20  -2  -2    8.40    1.80
 -20  -2  -2    8.30    1.80
  20   2   2    5.40    1.40
  20   2   2    4.30    1.40
 -22  -2  -2    1.20    1.20
  22   2   2   -0.50    1.00
  22   2   2    0.60    1.00
 -24  -2  -2    0.80    1.20
  24   2   2    1.40    1.30
  24   2   2    3.00    1.40
 -26  -2  -2    0.10    1.40
  26   2   2   -0.30    1.20
  26   2   2   -0.10    1.40
 -28  -2  -2    4.20    2.00
  28   2   2    3.00    1.70
 -30  -2  -2   -1.70    1.40
  30   2   2    0.20    1.60
  32   2   2   -0.20    1.60
  33  -3  -2    9.10    1.00
  33  -3  -2    9.20    2.30
  33  -3  -2    9.00    1.00
 -33   3   2   11.30    2.50
  31  -3  -2    1.50    0.50
  31  -3  -2    1.10    0.50
  31  -3  -2    0.90    1.50
 -31   3   2    0.60    1.20
 -31   3   2    1.30    1.50
  29  -3  -2    2.60    0.60
  29  -3  -2    3.00    1.00
  29  -3  -2    1.80    0.50
  29  -3  -2    4.00    1.70
 -29   3   2    2.80    1.40
 -29   3   2    3.60    1.60
  27  -3  -2   15.60    1.80
  27  -3  -2   14.00    1.20
  27  -3  -2   14.80    1.30
  27  -3  -2   11.80    2.30
 -27   3   2   16.20    2.50
 -27   3   2   15.30    2.40
  25  -3  -2   28.10    2.50
  25  -3  -2   32.50    3.20
  25  -3  -2   29.90    2.00
  25  -3  -2   26.70    2.00
 -25   3   2   27.80    3.00
 -25   3   2   29.70    3.00
  23  -3  -2   14.90    1.70
  23  -3  -2   16.30    2.40
  23  -3  -2   15.30    1.30
  23  -3  -2   17.40    1.30
 -23   3   2   17.80    2.40
 -23   3   2   14.80    2.20
  21  -3  -2  131.29    7.90
  21  -3  -2  131.89    8.60
  21  -3  -2  131.59    7.60
  21  -3  -2  136.89    7.60
 -21   3   2  126.49    8.50
 -21   3   2  120.39    8.40
  19  -3  -2   20.30    1.70
  19  -3  -2   18.50    2.40
  19  -3  -2   19.50    1.40
  19  -3  -2   19.30    2.00
  19  -3  -2   19.10    1.70
  19  -3  -2   20.00    1.40
 -19   3   2   20.80    2.10
 -19   3   2   17.50    2.20
  17  -3  -2   13.70    1.30
  17  -3  -2   13.10    1.70
  17  -3  -2   13.30    1.00
  17  -3  -2   13.30    1.00
  17  -3  -2   14.20    1.90
  17  -3  -2   10.30    1.40
  17  -3  -2   11.80    1.30
 -17   3   2   12.50    1.70
 -17   3   2   14.70    1.90
  15  -3  -2   31.40    2.60
  15  -3  -2   32.10    2.20
  15  -3  -2   29.00    1.90
  15  -3  -2   29.60    2.10
  15  -3  -2   31.80    1.90
  15  -3  -2   28.60    2.10
  15  -3  -2   28.00    2.30
 -15   3   2   31.60    2.50
 -15   3   2   28.20    2.40
  13  -3  -2  104.99    6.00
  13  -3  -2   99.49    6.10
  13  -3  -2  101.09    6.40
  13  -3  -2   97.59    6.00
  13  -3  -2  101.79    6.30
  13  -3  -2  101.99    5.70
  13  -3  -2  100.09    5.70
  13  -3  -2  105.99    6.00
 -13   3   2   94.29    6.30
 -13   3   2   94.99    6.20
 -13   3   2   95.39    6.20
  11  -3  -2   45.70    3.00
  11  -3  -2   46.80    2.70
  11  -3  -2   43.60    3.20
  11  -3  -2   45.50    3.00
  11  -3  -2   45.20    2.90
  11  -3  -2   45.10    3.30
  11  -3  -2   46.00    2.90
  11  -3  -2   46.80    2.70
 -11   3   2   45.20    3.20
 -11   3   2   44.40    3.20
   9  -3  -2   56.39    3.10
   9  -3  -2   59.19    3.40
   9  -3  -2   52.69    3.60
   9  -3  -2   56.19    3.40
   9  -3  -2   56.69    3.50
   9  -3  -2   54.29    3.10
   9  -3  -2   51.39    3.60
  -9   3   2   48.30    3.70
  -9   3   2   51.99    3.60
   7  -3  -2   96.49    5.60
   7  -3  -2   94.09    5.70
   7  -3  -2   94.99    5.90
   7  -3  -2   98.89    5.90
   7  -3  -2   95.69    5.60
  -7   3   2   93.19    5.80
   5  -3  -2    3.40    0.70
   5  -3  -2    5.00    0.60
   5  -3  -2    3.80    0.30
   5  -3  -2    3.50    0.60
   5  -3  -2    5.20    0.90
   5  -3  -2    4.10    0.30
   5  -3  -2    5.00    0.60
   5  -3  -2    4.00    0.80
  -5   3   2    3.70    0.70
   3  -3  -2   89.49    5.30
   3  -3  -2   92.79    5.60
   3  -3  -2   94.69    5.20
   3  -3  -2   90.59    5.40
   3  -3  -2   91.59    5.20
   3  -3  -2   90.29    5.50
   3  -3  -2   85.89    5.30
  -3   3   2   92.49    5.50
   1  -3  -2    6.60    0.70
   1  -3  -2    6.80    0.80
   1  -3  -2    7.20    0.90
   1  -3  -2    6.60    0.50
   1  -3  -2    8.30    0.80
   1  -3  -2    6.40    0.90
   1  -3  -2    5.80    0.50
  -1   3   2    5.70    0.90
  -1   3   2    5.90    0.90
  -1  -3  -2   64.69    3.80
  -1  -3  -2   65.59    3.70
  -1  -3  -2   62.49    3.80
  -1  -3  -2   57.09    3.80
  -1  -3  -2   62.79    4.10
  -1  -3  -2   66.29    3.70
   1   3   2   62.49    4.00
   1   3   2   57.29    4.00
  -3  -3  -2   89.49    5.50
  -3  -3  -2   94.49    5.40
  -3  -3  -2   99.19    5.80
  -3  -3  -2   92.79    5.40
  -3  -3  -2   92.89    5.50
  -3  -3  -2   95.59    5.50
   3   3   2   78.59    5.70
   3   3   2   92.09    5.70
  -5  -3  -2   96.49    6.20
  -5  -3  -2  103.69    6.10
  -5  -3  -2  101.79    6.20
  -5  -3  -2  105.29    6.10
  -5  -3  -2   96.79    6.40
  -5  -3  -2  100.89    6.20
   5   3   2  108.29    6.50
   5   3   2  110.59    6.40
  -7  -3  -2    7.40    1.00
  -7  -3  -2    5.60    1.10
  -7  -3  -2    8.40    1.00
  -7  -3  -2   10.10    1.10
  -7  -3  -2    7.30    0.80
  -7  -3  -2    7.10    0.80
   7   3   2    6.20    1.10
   7   3   2    7.60    1.20
  -9  -3  -2    2.90    0.80
  -9  -3  -2    3.20    0.60
  -9  -3  -2    2.80    0.70
  -9  -3  -2    3.90    0.70
  -9  -3  -2    3.40    0.70
  -9  -3  -2    1.20    0.70
   9   3   2    2.60    0.90
   9   3   2    2.50    0.80
 -11  -3  -2   91.89    5.50
 -11  -3  -2   94.49    6.10
 -11  -3  -2   90.29    5.70
 -11  -3  -2   79.99    5.60
  11   3   2   91.19    6.10
  11   3   2   94.69    6.00
 -13  -3  -2    2.00    0.60
 -13  -3  -2    2.10    0.90
 -13  -3  -2    1.80    0.80
 -13  -3  -2    2.70    0.80
  13   3   2    1.50    0.80
  13   3   2    1.20    0.80
 -15  -3  -2    4.00    1.20
 -15  -3  -2    3.00    1.00
  15   3   2    4.70    1.20
  15   3   2    2.80    1.10
 -17  -3  -2   48.40    4.00
  17   3   2   53.69    4.20
  17   3   2   46.00    3.90
 -19  -3  -2    5.00    1.50
 -19  -3  -2    7.60    1.60
  19   3   2    4.70    1.50
  19   3   2    3.80    1.50
 -21  -3  -2   23.40    3.10
  21   3   2   15.60    2.60
  21   3   2   20.90    2.80
 -23  -3  -2   44.00    4.20
  23   3   2   49.30    4.10
  23   3   2   36.50    3.90
 -25  -3  -2    6.50    2.00
  25   3   2    5.20    1.60
  25   3   2    6.60    2.10
 -27  -3  -2    7.50    2.30
  27   3   2    6.80    2.20
 -29  -3  -2   34.50    4.40
  29   3   2   36.70    4.70
  31   3   2    3.20    1.90
  32  -4  -2    0.40    0.40
  32  -4  -2    0.70    0.50
  32  -4  -2    1.50    1.60
 -32   4   2   -0.60    1.30
  30  -4  -2   89.19    5.40
  30  -4  -2   89.59    5.40
  30  -4  -2   89.99    7.10
 -30   4   2   83.19    6.70
 -30   4   2   96.49    7.10
  28  -4  -2   76.29    4.70
  28  -4  -2   81.59    5.30
  28  -4  -2   71.59    4.60
  28  -4  -2   75.49    6.10
 -28   4   2   90.29    6.30
 -28   4   2   68.29    5.90
  26  -4  -2   50.69    3.30
  26  -4  -2   59.99    4.80
  26  -4  -2   52.69    3.30
  26  -4  -2   49.60    3.80
 -26   4   2   46.40    4.40
 -26   4   2   53.09    4.50
  24  -4  -2   54.19    4.00
  24  -4  -2   57.29    3.60
  24  -4  -2   56.49    3.60
  24  -4  -2   61.69    4.80
 -24   4   2   57.69    4.60
 -24   4   2   59.59    4.70
  22  -4  -2  330.37   19.30
  22  -4  -2  321.37   20.00
  22  -4  -2  326.57   18.90
  22  -4  -2  331.27   18.90
 -22   4   2  359.76   20.10
 -22   4   2  321.27   19.80
  20  -4  -2   12.70    1.50
  20  -4  -2   11.70    1.00
  20  -4  -2   11.90    1.00
  20  -4  -2    9.70    1.90
 -20   4   2   13.00    2.00
 -20   4   2   11.80    2.00
  18  -4  -2   68.29    5.30
  18  -4  -2   83.99    5.80
  18  -4  -2   86.79    4.90
  18  -4  -2   85.09    4.90
  18  -4  -2   80.79    5.30
 -18   4   2   85.79    5.80
 -18   4   2   90.09    5.80
  16  -4  -2   51.79    3.60
  16  -4  -2   55.09    4.20
  16  -4  -2   53.29    3.60
  16  -4  -2   55.49    3.90
  16  -4  -2   55.99    3.30
  16  -4  -2   54.99    3.30
  16  -4  -2   51.29    3.60
  16  -4  -2   49.00    3.80
 -16   4   2   60.89    4.10
 -16   4   2   57.09    4.00
  14  -4  -2   55.09    3.20
  14  -4  -2   49.80    3.50
  14  -4  -2   55.69    4.00
  14  -4  -2   53.59    3.50
  14  -4  -2   52.99    3.20
  14  -4  -2   53.69    3.50
  14  -4  -2   55.39    3.80
 -14   4   2   53.49    3.90
 -14   4   2   54.79    3.90
  12  -4  -2  262.87   15.40
  12  -4  -2  271.37   15.10
  12  -4  -2  253.57   15.60
  12  -4  -2  253.97   14.90
  12  -4  -2  266.37   14.90
  12  -4  -2  260.17   15.10
  12  -4  -2  265.27   15.20
 -12   4   2  266.27   15.50
 -12   4   2  267.17   15.50
  10  -4  -2  443.96   24.90
  10  -4  -2  455.95   25.10
  10  -4  -2  458.15   24.90
  10  -4  -2  430.96   24.70
  10  -4  -2  427.36   24.70
  10  -4  -2  445.06   25.00
  10  -4  -2  423.06   25.30
 -10   4   2  428.56   25.20
 -10   4   2  432.26   25.20
   8  -4  -2   75.89    4.40
   8  -4  -2   78.29    4.80
   8  -4  -2   72.49    4.60
   8  -4  -2   73.59    4.40
   8  -4  -2   77.19    4.60
   8  -4  -2   78.29    5.00
   8  -4  -2   74.29    4.70
  -8   4   2   68.79    4.80
  -8   4   2   78.29    4.90
   6  -4  -2   71.59    4.60
   6  -4  -2   75.69    4.40
   6  -4  -2   75.59    4.40
   6  -4  -2   79.59    4.70
   6  -4  -2   67.79    4.80
   6  -4  -2   77.19    4.60
   6  -4  -2   72.39    4.70
  -6   4   2   77.39    4.80
  -6   4   2   80.69    4.90
   4  -4  -2  686.93   37.30
   4  -4  -2  668.03   37.40
   4  -4  -2  658.63   37.10
   4  -4  -2  667.03   37.30
   4  -4  -2  658.53   37.60
   4  -4  -2  649.64   37.10
  -4   4   2  650.63   37.50
  -4   4   2  647.34   37.60
   2  -4  -2   44.10    2.90
   2  -4  -2   49.20    3.00
   2  -4  -2   43.80    2.90
   2  -4  -2   47.30    2.80
   2  -4  -2   42.40    3.20
   2  -4  -2   48.00    2.80
  -2   4   2   43.90    3.20
  -2   4   2   45.20    3.20
   0  -4  -2    2.40    0.40
   0  -4  -2    2.30    0.70
   0  -4  -2    2.20    0.40
   0  -4  -2    3.10    0.60
   0  -4  -2    2.60    0.60
   0  -4  -2    2.60    0.60
   0   4   2    2.40    0.80
   0   4   2    3.40    0.80
  -2  -4  -2 1125.09   65.39
  -2  -4  -2 1114.59   65.49
  -2  -4  -2 1227.08   65.59
  -2  -4  -2 1182.78   65.49
  -2  -4  -2 1157.38   65.79
  -2  -4  -2 1168.98   65.39
   2   4   2 1225.38   65.79
   2   4   2 1114.99   65.79
  -4  -4  -2   45.90    3.00
  -4  -4  -2   45.40    2.90
  -4  -4  -2   43.80    3.30
  -4  -4  -2   45.20    3.10
  -4  -4  -2   43.50    2.90
  -4  -4  -2   46.30    3.00
   4   4   2   49.90    3.30
   4   4   2   44.10    3.30
  -6  -4  -2  399.66   24.20
  -6  -4  -2  352.96   23.80
  -6  -4  -2  412.46   23.90
  -6  -4  -2  431.66   23.70
  -6  -4  -2  434.56   23.80
  -6  -4  -2  406.06   23.90
   6   4   2  455.85   24.30
   6   4   2  454.45   24.30
  -8  -4  -2    7.90    0.90
  -8  -4  -2   10.10    1.60
  -8  -4  -2    7.30    1.10
  -8  -4  -2   11.20    1.30
  -8  -4  -2    5.70    0.80
  -8  -4  -2   12.20    1.40
   8   4   2    7.60    1.30
   8   4   2   10.80    1.60
 -10  -4  -2    3.30    1.10
 -10  -4  -2    3.90    0.80
 -10  -4  -2    2.70    0.80
 -10  -4  -2    2.80    0.60
  10   4   2    2.20    0.90
  10   4   2    3.00    1.00
 -12  -4  -2  348.97   20.60
 -12  -4  -2  388.16   20.90
 -12  -4  -2  352.46   21.30
 -12  -4  -2  361.26   20.90
  12   4   2  383.76   21.40
  12   4   2  328.17   21.10
 -14  -4  -2  839.92   53.29
 -14  -4  -2  987.10   53.99
  14   4   2  961.80   53.79
  14   4   2  973.10   53.89
 -16  -4  -2    5.50    1.60
  16   4   2    2.10    1.00
  16   4   2    3.70    1.20
 -18  -4  -2   67.99    5.50
  18   4   2   73.59    5.50
  18   4   2   79.39    5.70
 -20  -4  -2  275.07   17.00
  20   4   2  289.37   17.10
  20   4   2  259.07   16.80
 -22  -4  -2    5.50    1.90
  22   4   2    5.00    1.80
  22   4   2    7.90    1.90
 -24  -4  -2    5.90    2.00
  24   4   2    5.60    1.70
  24   4   2    4.30    1.80
 -26  -4  -2    6.60    2.20
  26   4   2    6.40    2.20
 -28  -4  -2   65.19    5.90
  28   4   2   57.19    5.70
 -30  -4  -2   10.20    3.00
  30   4   2    8.50    2.60
  31  -5  -2   62.99    4.10
  31  -5  -2   64.89    4.10
  31  -5  -2   71.79    6.00
 -31   5   2   75.19    6.10
  29  -5  -2    5.40    0.80
  29  -5  -2    6.30    0.80
  29  -5  -2    9.00    2.20
 -29   5   2    8.10    2.10
 -29   5   2    8.00    2.10
  27  -5  -2   10.60    1.10
  27  -5  -2   12.20    1.20
  27  -5  -2   11.50    2.30
 -27   5   2   10.90    2.20
 -27   5   2   10.60    2.20
  25  -5  -2    0.00    1.20
  25  -5  -2    1.20    0.50
  25  -5  -2    1.40    0.80
  25  -5  -2    1.60    0.50
 -25   5   2    2.50    1.30
 -25   5   2    1.30    1.40
  23  -5  -2  167.78   11.50
  23  -5  -2  179.48   10.80
  23  -5  -2  180.88   10.30
  23  -5  -2  183.58   10.40
 -23   5   2  194.08   11.60
 -23   5   2  160.68   11.30
  21  -5  -2  199.68   12.80
  21  -5  -2  205.68   11.60
  21  -5  -2  192.28   12.00
  21  -5  -2  192.68   11.60
  21  -5  -2  202.08   12.30
 -21   5   2  212.88   12.70
 -21   5   2  202.78   12.60
  19  -5  -2  195.58   11.50
  19  -5  -2  209.18   12.10
  19  -5  -2  205.58   11.50
  19  -5  -2  193.88   12.50
  19  -5  -2  190.08   11.80
 -19   5   2  210.38   12.50
 -19   5   2  191.58   12.30
  17  -5  -2    3.00    0.50
  17  -5  -2    3.10    0.50
  17  -5  -2    4.40    0.90
  17  -5  -2    2.50    1.20
  17  -5  -2    3.10    1.00
 -17   5   2    3.10    1.10
 -17   5   2    3.00    1.10
  15  -5  -2  104.69    7.00
  15  -5  -2  101.89    6.40
  15  -5  -2  109.99    6.20
  15  -5  -2  102.09    6.10
  15  -5  -2  101.59    6.30
  15  -5  -2  106.69    6.60
 -15   5   2  107.99    7.00
 -15   5   2  100.39    6.80
  13  -5  -2  264.37   14.90
  13  -5  -2  260.57   15.10
  13  -5  -2  267.67   14.70
  13  -5  -2  249.97   14.90
  13  -5  -2  264.17   14.70
  13  -5  -2  254.17   15.50
  13  -5  -2  249.68   14.90
 -13   5   2  248.08   15.40
  11  -5  -2   86.19    5.00
  11  -5  -2   79.59    4.80
  11  -5  -2   88.49    5.60
  11  -5  -2   80.99    5.10
  11  -5  -2   78.99    4.80
  11  -5  -2   79.19    5.00
  11  -5  -2   79.59    5.00
 -11   5   2   71.79    5.30
   9  -5  -2   55.69    3.80
   9  -5  -2   58.79    3.80
   9  -5  -2   54.99    4.20
   9  -5  -2   62.29    3.60
   9  -5  -2   58.19    3.50
   9  -5  -2   56.39    3.80
   9  -5  -2   59.39    3.80
  -9   5   2   62.29    4.20
  -9   5   2   57.59    4.10
   7  -5  -2  264.47   15.60
   7  -5  -2  269.77   15.70
   7  -5  -2  290.97   15.70
   7  -5  -2  279.77   16.10
   7  -5  -2  264.07   15.60
   7  -5  -2  272.07   15.50
   7  -5  -2  275.67   15.50
  -7   5   2  248.58   15.90
  -7   5   2  278.07   16.00
   5  -5  -2    2.90    0.70
   5  -5  -2    2.80    0.70
   5  -5  -2    2.80    0.50
   5  -5  -2    2.70    0.90
   5  -5  -2    2.20    0.40
   5  -5  -2    3.30    0.70
  -5   5   2    4.10    0.90
  -5   5   2    4.20    1.00
   3  -5  -2  266.27   14.70
   3  -5  -2  251.07   14.80
   3  -5  -2  262.47   14.70
   3  -5  -2  257.07   14.90
   3  -5  -2  252.27   15.20
  -3   5   2  269.07   15.20
  -3   5   2  242.98   15.20
   1  -5  -2  285.87   15.30
   1  -5  -2  251.17   15.30
   1  -5  -2  272.67   15.70
   1  -5  -2  286.57   15.10
   1  -5  -2  287.47   15.20
   1  -5  -2  251.47   15.30
  -1   5   2  240.78   15.50
  -1   5   2  243.38   15.60
  -1  -5  -2   57.79    3.70
  -1  -5  -2   59.89    3.80
  -1  -5  -2   58.29    4.00
  -1  -5  -2   64.29    3.90
  -1  -5  -2   56.69    3.90
  -1  -5  -2   59.59    4.30
   1   5   2   62.89    4.30
   1   5   2   68.29    4.30
  -3  -5  -2   11.50    1.00
  -3  -5  -2   10.90    1.30
  -3  -5  -2    8.50    0.90
  -3  -5  -2    6.30    0.90
  -3  -5  -2    6.60    0.90
  -3  -5  -2    9.10    1.40
   3   5   2    7.80    1.30
   3   5   2    6.90    1.20
  -5  -5  -2  540.15   29.70
  -5  -5  -2  496.35   29.10
  -5  -5  -2  434.86   29.20
  -5  -5  -2  560.14   29.10
  -5  -5  -2  532.35   29.30
  -5  -5  -2  492.25   29.30
   5   5   2  534.15   29.60
  -7  -5  -2   31.90    2.40
  -7  -5  -2   29.90    2.60
  -7  -5  -2   27.80    2.30
  -7  -5  -2   27.80    2.10
  -7  -5  -2   28.10    2.70
   7   5   2   28.80    2.60
   7   5   2   31.10    2.70
  -9  -5  -2   51.89    3.40
  -9  -5  -2   43.50    3.30
  -9  -5  -2   42.90    3.70
  -9  -5  -2   40.60    3.10
   9   5   2   51.79    3.70
   9   5   2   50.69    3.80
 -11  -5  -2  179.28   10.30
 -11  -5  -2  183.28   10.00
 -11  -5  -2  169.58   10.80
  11   5   2  159.58   10.60
  11   5   2  154.48   10.70
 -13  -5  -2   28.20    3.10
 -13  -5  -2   13.00    2.30
  13   5   2   16.60    2.40
  13   5   2   23.80    2.40
 -15  -5  -2   39.90    3.60
  15   5   2   34.20    3.50
  15   5   2   37.80    3.40
 -17  -5  -2   67.89    5.30
  17   5   2   72.99    5.40
  17   5   2   55.99    4.90
 -19  -5  -2    0.50    1.10
  19   5   2    2.00    1.30
  19   5   2    0.50    1.10
 -21  -5  -2  116.69    8.50
  21   5   2  118.79    8.50
  21   5   2  120.69    8.30
 -23  -5  -2  152.08   10.30
  23   5   2  134.89   10.00
  23   5   2  148.49   10.00
 -25  -5  -2   14.10    2.90
  25   5   2   14.10    2.80
 -27  -5  -2   48.00    5.20
  27   5   2   64.49    5.50
 -29  -5  -2  174.78   12.40
  29   5   2  177.18   12.30
  30  -6  -2    8.40    0.90
  30  -6  -2    6.60    2.20
  30  -6  -2    7.10    0.90
 -30   6   2    5.70    2.10
  28  -6  -2   68.39    5.90
  28  -6  -2   68.49    4.30
  28  -6  -2   68.69    4.30
 -28   6   2   74.19    5.90
 -28   6   2   63.89    5.60
  26  -6  -2    4.90    1.90
  26  -6  -2    2.20    0.60
  26  -6  -2    3.30    0.70
 -26   6   2    4.40    1.60
 -26   6   2    3.80    1.60
  24  -6  -2    1.30    0.50
  24  -6  -2    0.60    0.80
  24  -6  -2   -0.70    1.10
  24  -6  -2    1.20    0.50
 -24   6   2    2.10    1.40
 -24   6   2    1.60    1.30
  22  -6  -2   20.30    1.60
  22  -6  -2   21.90    2.30
  22  -6  -2   23.60    3.10
  22  -6  -2   18.90    1.60
 -22   6   2   22.60    3.00
 -22   6   2   15.60    2.40
  20  -6  -2    2.10    0.50
  20  -6  -2    2.20    0.60
  20  -6  -2    2.40    0.80
  20  -6  -2    2.20    1.40
 -20   6   2    1.60    1.10
 -20   6   2    2.20    1.30
  18  -6  -2   18.30    1.50
  18  -6  -2   16.30    2.50
  18  -6  -2   21.10    2.10
  18  -6  -2   20.50    1.50
 -18   6   2   17.10    2.40
 -18   6   2   19.70    2.60
  16  -6  -2   19.40    2.60
  16  -6  -2   20.20    1.60
  16  -6  -2   21.50    1.60
  16  -6  -2   26.10    2.10
 -16   6   2   20.40    2.70
 -16   6   2   26.10    2.60
  14  -6  -2   19.10    1.90
  14  -6  -2   17.00    1.40
  14  -6  -2   17.70    2.40
  14  -6  -2   15.50    1.30
  14  -6  -2   17.40    1.70
 -14   6   2   16.00    2.20
  12  -6  -2    3.90    0.60
  12  -6  -2    3.30    0.80
  12  -6  -2    2.20    0.70
  12  -6  -2    5.80    1.40
  12  -6  -2    3.10    0.60
 -12   6   2    2.60    0.90
  10  -6  -2  110.69    6.80
  10  -6  -2  110.39    6.80
  10  -6  -2  120.09    7.10
  10  -6  -2  117.29    7.70
  10  -6  -2  120.49    7.10
 -10   6   2  117.89    7.50
   8  -6  -2   31.30    2.40
   8  -6  -2   34.10    2.20
   8  -6  -2   29.60    2.90
   8  -6  -2   30.30    2.10
   8  -6  -2   33.90    2.50
   8  -6  -2   31.20    2.40
  -8   6   2   35.00    2.90
   6  -6  -2   82.59    4.90
   6  -6  -2   76.49    5.50
   6  -6  -2   77.39    5.10
   6  -6  -2   76.79    4.90
   6  -6  -2   89.59    5.20
  -6   6   2   74.79    5.40
  -6   6   2   88.39    5.60
   4  -6  -2  431.16   24.40
   4  -6  -2  389.66   24.50
   4  -6  -2  425.36   24.40
   4  -6  -2  416.76   24.60
   4  -6  -2  434.16   25.10
  -4   6   2  455.05   25.00
  -4   6   2  454.25   25.00
   2  -6  -2    5.30    0.90
   2  -6  -2    5.50    1.30
   2  -6  -2    6.20    1.00
   2  -6  -2    5.80    0.80
   2  -6  -2    7.80    0.90
  -2   6   2    6.50    1.30
  -2   6   2    4.30    1.10
   0  -6  -2   20.50    1.50
   0  -6  -2   15.40    2.10
   0  -6  -2   17.70    1.50
   0  -6  -2   19.90    1.70
   0   6   2   19.10    2.00
   0   6   2   18.20    2.00
  -2  -6  -2   77.99    4.60
  -2  -6  -2   73.29    4.30
  -2  -6  -2   66.39    4.50
  -2  -6  -2   72.89    4.30
  -2  -6  -2   73.59    5.00
   2   6   2   64.99    4.80
   2   6   2   56.09    4.70
  -4  -6  -2    6.00    0.80
  -4  -6  -2    2.10    0.70
  -4  -6  -2    3.50    1.00
  -4  -6  -2    4.60    1.00
   4   6   2    3.90    1.10
   4   6   2    4.00    1.20
  -6  -6  -2   12.50    1.90
  -6  -6  -2    6.50    0.90
  -6  -6  -2    8.50    1.20
  -6  -6  -2    8.70    1.30
   6   6   2    7.00    1.40
   6   6   2    8.30    1.50
  -8  -6  -2   76.39    5.30
  -8  -6  -2   71.09    5.00
  -8  -6  -2   67.09    4.40
  -8  -6  -2   66.09    4.70
   8   6   2   66.19    5.00
   8   6   2   72.59    5.20
 -10  -6  -2    8.10    1.10
 -10  -6  -2    5.70    1.50
 -10  -6  -2    7.80    1.30
  10   6   2    4.80    1.30
  10   6   2    6.10    1.50
 -12  -6  -2   68.99    5.10
  12   6   2   66.49    5.00
  12   6   2   54.99    4.70
 -14  -6  -2  135.69    9.80
  14   6   2  145.19    9.70
  14   6   2  166.48   10.00
 -16  -6  -2   18.20    2.70
  16   6   2   18.90    2.80
  16   6   2   11.90    2.20
 -18  -6  -2   13.20    2.50
  18   6   2   10.70    2.10
  18   6   2   13.90    2.50
 -20  -6  -2   63.49    5.50
  20   6   2   65.99    5.20
  20   6   2   58.09    5.30
 -22  -6  -2    7.20    2.10
  22   6   2    9.90    2.40
  22   6   2   11.60    2.20
 -24  -6  -2    0.30    1.60
  24   6   2    1.30    1.60
 -26  -6  -2    1.40    1.90
  26   6   2    3.00    1.90
 -28  -6  -2    2.40    2.10
  29  -7  -2    3.20    0.70
  29  -7  -2    2.00    0.60
  29  -7  -2    3.90    1.90
 -29   7   2    3.30    1.70
  27  -7  -2   14.00    1.30
  27  -7  -2    9.60    2.60
  27  -7  -2   12.20    1.30
 -27   7   2   14.30    2.70
 -27   7   2   12.70    2.70
  25  -7  -2    0.30    0.50
  25  -7  -2    2.00    1.50
  25  -7  -2    0.40    0.50
 -25   7   2   -1.20    0.90
 -25   7   2    1.50    1.30
  23  -7  -2    1.50    0.60
  23  -7  -2    2.10    0.60
  23  -7  -2    4.40    1.60
 -23   7   2    2.40    1.30
 -23   7   2    3.20    1.50
  21  -7  -2    2.80    1.40
  21  -7  -2    2.00    0.60
  21  -7  -2    2.10    1.50
  21  -7  -2    1.80    0.60
 -21   7   2    1.40    1.20
 -21   7   2    1.60    1.20
  19  -7  -2    5.70    0.80
  19  -7  -2    6.60    1.30
  19  -7  -2    6.00    1.80
  19  -7  -2    5.90    0.90
 -19   7   2    5.90    1.70
 -19   7   2    9.00    1.90
  17  -7  -2   45.00    3.50
  17  -7  -2   46.70    3.10
  17  -7  -2   44.90    3.10
  17  -7  -2   48.90    4.30
 -17   7   2   54.99    4.30
 -17   7   2   48.30    4.10
  15  -7  -2    1.00    0.70
  15  -7  -2    1.10    0.50
  15  -7  -2    1.50    0.50
  15  -7  -2    1.40    1.20
 -15   7   2    1.50    1.10
  13  -7  -2    0.90    0.50
  13  -7  -2    0.50    0.70
  13  -7  -2    1.70    0.80
  13  -7  -2   -0.30    0.90
  13  -7  -2    0.10    0.40
 -13   7   2    0.60    0.90
  11  -7  -2    1.50    0.70
  11  -7  -2    3.40    0.60
  11  -7  -2    4.10    1.40
  11  -7  -2    2.60    0.60
  11  -7  -2    2.50    0.90
 -11   7   2    4.10    1.30
   9  -7  -2    8.50    1.70
   9  -7  -2    9.90    1.10
   9  -7  -2    9.20    1.30
   9  -7  -2    7.40    1.20
  -9   7   2   12.90    2.00
   7  -7  -2   35.80    2.70
   7  -7  -2   42.80    3.50
   7  -7  -2   34.00    2.40
   7  -7  -2   35.10    2.40
  -7   7   2   30.60    3.00
   5  -7  -2    7.60    1.10
   5  -7  -2    7.50    1.50
   5  -7  -2   10.90    1.10
   5  -7  -2    8.50    1.00
  -5   7   2   10.70    1.80
   3  -7  -2   59.79    4.20
   3  -7  -2   62.29    4.00
   3  -7  -2   64.59    4.80
   3  -7  -2   60.79    4.00
  -3   7   2   67.39    4.70
  -3   7   2   63.49    5.20
   1  -7  -2    7.90    1.00
   1  -7  -2    7.50    1.60
   1  -7  -2    5.50    1.00
  -1   7   2    5.90    1.40
  -1   7   2    9.10    1.70
  -1  -7  -2   33.00    2.70
  -1  -7  -2   39.50    2.50
  -1  -7  -2   35.10    3.20
   1   7   2   30.30    3.00
   1   7   2   30.00    3.00
  -3  -7  -2   44.30    3.30
  -3  -7  -2   44.90    3.90
   3   7   2   48.30    3.80
   3   7   2   43.80    3.70
  -5  -7  -2   34.80    3.30
  -5  -7  -2   32.40    2.50
  -5  -7  -2   33.50    2.80
   5   7   2   36.00    3.10
   5   7   2   32.10    3.20
  -7  -7  -2   56.49    4.50
  -7  -7  -2   57.29    3.90
  -7  -7  -2   49.70    3.50
   7   7   2   50.19    4.20
   7   7   2   52.19    4.30
  -9  -7  -2    9.10    1.90
   9   7   2    7.30    1.70
   9   7   2    5.20    1.40
 -11  -7  -2   14.10    2.40
  11   7   2    7.50    1.80
  11   7   2   11.20    2.20
 -13  -7  -2    8.20    2.00
  13   7   2    4.20    1.50
  13   7   2    6.80    1.80
 -15  -7  -2   19.80    3.00
  15   7   2   18.20    2.80
  15   7   2   22.30    3.10
 -17  -7  -2   11.70    2.50
  17   7   2   10.80    2.40
  17   7   2    8.60    2.00
 -19  -7  -2    5.80    1.90
  19   7   2    6.10    1.90
  19   7   2    6.10    1.90
 -21  -7  -2    5.60    1.90
  21   7   2    3.90    1.80
  21   7   2    5.30    1.90
 -23  -7  -2    1.30    1.90
  23   7   2    1.80    1.80
 -25  -7  -2   12.80    2.90
  26  -8  -2    6.80    1.00
  26  -8  -2    6.80    1.00
  26  -8  -2    6.90    2.20
 -26   8   2    8.50    2.40
  24  -8  -2    0.40    0.50
  24  -8  -2   -0.50    1.40
 -24   8   2    0.40    1.10
 -24   8   2   -0.10    1.40
  22  -8  -2   51.49    5.00
  22  -8  -2   53.99    3.50
 -22   8   2   51.69    4.80
 -22   8   2   57.39    4.90
  20  -8  -2   19.80    3.00
  20  -8  -2   21.70    1.70
 -20   8   2   20.70    3.10
 -20   8   2   18.10    2.80
  18  -8  -2   54.39    5.00
  18  -8  -2   51.69    3.60
 -18   8   2   60.89    4.80
 -18   8   2   54.69    4.80
  16  -8  -2   25.40    3.40
  16  -8  -2   23.70    2.00
 -16   8   2   28.20    3.40
  14  -8  -2    6.40    0.90
  14  -8  -2    5.30    1.30
  14  -8  -2    7.40    1.90
 -14   8   2    5.90    1.70
  12  -8  -2   76.49    4.80
  12  -8  -2   81.69    5.20
  12  -8  -2   78.49    5.30
  12  -8  -2   70.89    5.80
 -12   8   2   78.29    5.80
  10  -8  -2   15.50    2.50
  10  -8  -2   24.80    2.40
  10  -8  -2   14.90    1.90
  10  -8  -2   17.20    1.60
 -10   8   2   16.60    2.40
   8  -8  -2   45.80    3.10
   8  -8  -2   51.99    3.50
   8  -8  -2   42.90    4.10
  -8   8   2   44.20    3.90
   6  -8  -2   12.60    2.20
   6  -8  -2   15.70    1.80
   6  -8  -2   19.90    1.60
  -6   8   2   16.10    2.30
   4  -8  -2  417.86   24.50
   4  -8  -2  423.96   24.80
   4  -8  -2  385.26   25.30
  -4   8   2  490.35   25.50
   2  -8  -2   21.10    2.80
   2  -8  -2   22.60    3.10
   2  -8  -2   13.80    1.50
  -2   8   2   13.70    2.20
   0  -8  -2   11.00    2.10
   0  -8  -2   10.90    1.30
   0   8   2   11.60    2.10
  -2  -8  -2   33.20    3.40
  -2  -8  -2   39.70    2.70
   2   8   2   36.20    3.30
  -4  -8  -2    3.70    0.90
  -4  -8  -2    2.50    1.30
   4   8   2    2.10    1.10
  -6  -8  -2   98.39    6.80
   6   8   2   89.89    6.50
   6   8   2   83.89    6.80
  -8  -8  -2    9.30    2.10
   8   8   2    5.50    1.60
   8   8   2   10.40    2.00
 -10  -8  -2   30.10    3.60
  10   8   2   22.60    3.10
  10   8   2   24.20    3.10
 -12  -8  -2   31.00    3.70
  12   8   2   25.80    3.30
  12   8   2   32.60    3.50
 -14  -8  -2   40.30    4.50
  14   8   2   32.40    3.40
  14   8   2   25.90    3.60
 -16  -8  -2    0.80    1.40
  16   8   2    2.60    1.60
  16   8   2    3.70    2.80
 -18  -8  -2    0.50    1.30
  18   8   2    0.90    1.50
 -20  -8  -2  148.69   10.60
  20   8   2  147.69   10.40
 -22  -8  -2    6.50    2.30
 -24  -8  -2   12.00    3.00
  25  -9  -2    5.70    0.90
  25  -9  -2    2.90    1.90
 -25   9   2    5.20    2.10
  23  -9  -2    3.70    1.90
  23  -9  -2    1.50    0.70
 -23   9   2    2.00    1.40
  21  -9  -2   53.49    5.40
  21  -9  -2   54.49    3.70
 -21   9   2   55.69    5.10
 -21   9   2   64.19    5.30
  19  -9  -2  161.08    9.80
  19  -9  -2  159.78   11.40
 -19   9   2  172.78   11.20
 -19   9   2  167.88   11.30
  17  -9  -2    1.90    1.70
  17  -9  -2    1.60    0.60
 -17   9   2    4.60    1.80
  15  -9  -2   16.90    2.90
  15  -9  -2   15.80    1.60
 -15   9   2   22.40    3.10
  13  -9  -2  204.78   12.80
  13  -9  -2  189.68   11.40
 -13   9   2  186.98   12.40
  11  -9  -2    9.00    2.20
  11  -9  -2   13.60    1.40
  11  -9  -2   13.90    1.90
 -11   9   2   12.20    2.30
   9  -9  -2   25.90    3.30
   9  -9  -2   21.60    2.00
   9  -9  -2   28.00    2.70
  -9   9   2   27.60    3.40
   7  -9  -2    1.50    0.60
   7  -9  -2    0.00    1.10
  -7   9   2    1.50    1.20
   5  -9  -2   24.20    3.20
   5  -9  -2   25.90    2.10
  -5   9   2   29.10    3.00
   3  -9  -2   60.79    5.00
   3  -9  -2   53.59    3.80
  -3   9   2   57.89    4.80
   1  -9  -2    0.40    0.70
   1  -9  -2    2.50    1.50
  -1   9   2    0.80    1.20
  -1  -9  -2   15.20    1.70
  -1  -9  -2   15.30    2.60
   1   9   2   17.30    2.60
  -3  -9  -2   79.89    6.20
   3   9   2   79.29    6.10
  -5  -9  -2  200.08   13.10
   5   9   2  201.28   12.90
  -7  -9  -2    7.00    2.00
   7   9   2    4.20    1.60
  -9  -9  -2    8.80    2.20
   9   9   2    9.40    2.10
 -11  -9  -2  255.17   16.90
  11   9   2  278.17   16.90
 -13  -9  -2    2.80    1.80
  13   9   2    5.00    1.80
 -15  -9  -2   26.80    3.90
  15   9   2   40.90    4.00
 -17  -9  -2    8.30    2.60
  17   9   2    7.80    2.20
 -19  -9  -2   18.00    3.20
  19   9   2   18.80    3.10
 -21  -9  -2   12.40    3.20
  22 -10  -2   69.29    6.10
  22 -10  -2   56.09    3.90
 -22  10   2   56.89    5.40
  20 -10  -2    1.30    1.90
  20 -10  -2    0.60    0.60
 -20  10   2    1.40    1.70
  18 -10  -2   12.50    1.40
  18 -10  -2   12.00    2.70
 -18  10   2   12.10    2.60
 -18  10   2   13.10    2.80
  16 -10  -2    5.80    2.20
  16 -10  -2    8.40    1.10
 -16  10   2    6.00    2.10
  14 -10  -2    2.10    0.70
  14 -10  -2    2.20    1.80
 -14  10   2   -0.20    1.20
  12 -10  -2   24.40    2.20
  12 -10  -2   32.40    4.10
 -12  10   2   24.60    3.40
  10 -10  -2  101.19    7.50
  10 -10  -2   91.09    6.30
  10 -10  -2   93.49    5.90
 -10  10   2   91.89    7.10
   8 -10  -2    8.60    2.30
   8 -10  -2    7.30    1.20
  -8  10   2    8.70    2.20
   6 -10  -2   49.99    3.40
   6 -10  -2   43.00    4.60
  -6  10   2   49.30    4.50
   4 -10  -2  206.28   11.00
   4 -10  -2  162.08   11.90
  -4  10   2  176.28   11.90
   2 -10  -2   37.50    3.90
   2 -10  -2   30.90    2.60
  -2  10   2   32.40    3.50
   0 -10  -2    3.90    1.80
   0  10   2    3.60    1.60
  -2 -10  -2   99.89    7.80
   2  10   2  111.89    7.80
  -4 -10  -2    0.30    1.40
   4  10   2    0.00    1.30
  -6 -10  -2   18.10    3.00
   6  10   2   22.80    3.30
  -8 -10  -2   31.20    4.10
   8  10   2   41.50    4.10
 -10 -10  -2    8.10    2.30
  10  10   2    9.00    2.30
 -12 -10  -2   34.20    4.40
  12  10   2   33.80    4.10
 -14 -10  -2  176.08   11.90
  14  10   2  158.18   11.30
 -16 -10  -2    1.50    1.80
  16  10   2    2.90    1.90
 -18 -10  -2    8.60    2.50
  17 -11  -2   34.90    2.80
  17 -11  -2   35.90    4.90
 -17  11   2   48.90    4.70
  15 -11  -2   16.10    3.20
  15 -11  -2    9.70    1.30
 -15  11   2    8.10    2.40
  13 -11  -2    0.70    1.70
  13 -11  -2   -0.20    0.70
 -13  11   2    0.30    1.30
  11 -11  -2    1.10    0.80
  11 -11  -2    2.00    1.60
 -11  11   2    1.30    1.40
   9 -11  -2    5.20    1.90
   9 -11  -2    3.60    1.00
   9 -11  -2    7.30    2.40
  -9  11   2    6.90    2.10
   7 -11  -2   11.40    1.50
   7 -11  -2    9.80    2.70
  -7  11   2   16.40    3.00
   5 -11  -2   16.20    2.20
   5 -11  -2   20.90    3.50
  -5  11   2   17.60    3.00
   3 -11  -2    1.60    1.60
  -3  11   2    0.30    1.30
   1 -11  -2   49.70    5.00
  -1  11   2   51.09    4.80
  -1 -11  -2   29.70    4.00
   1  11   2   31.10    4.00
  -3 -11  -2    4.20    1.90
   3  11   2    3.30    1.80
  -5 -11  -2    1.20    1.40
   5  11   2    2.60    1.60
  -7 -11  -2   28.60    4.10
   7  11   2   46.40    4.50
  -9 -11  -2    8.00    2.30
   9  11   2    6.70    2.30
 -11 -11  -2    7.50    2.40
  11  11   2    5.60    2.10
 -13 -11  -2    7.80    2.70
  13  11   2   10.90    2.60
  10 -12  -2    1.80    0.90
  10 -12  -2    3.70    2.20
 -10  12   2    0.60    1.60
   8 -12  -2   31.10    4.50
   8 -12  -2   34.00    2.80
  -8  12   2   36.90    4.70
   6 -12  -2    0.50    1.90
  -6  12   2    2.30    1.70
   4 -12  -2   15.30    3.20
  -4  12   2   22.50    3.50
   2 -12  -2   21.00    3.60
  -2  12   2   26.20    3.80
   0 -12  -2   10.20    2.80
   0  12   2    9.90    2.70
  -2 -12  -2    6.30    2.30
   2  12   2    5.50    2.10
  -4 -12  -2   -1.10    1.40
   4  12   2    0.00    1.60
  -6 -12  -2    9.70    2.80
   6  12   2   13.70    2.90
  -8 -12  -2    5.20    2.20
   8  12   2    1.60    1.70
   8  12  -3   14.90    3.10
   6  12  -3    4.70    2.20
   4  12  -3   16.60    3.10
   2  12  -3    8.70    2.60
   0  12  -3   16.00    3.10
  -2  12  -3    1.20    1.70
  15  11  -3   28.30    4.10
  15  11  -3   22.30    2.20
  13  11  -3    6.00    1.20
  13  11  -3    5.50    2.30
  11  11  -3    3.80    2.10
  11  11  -3    5.10    1.20
   9  11  -3   34.50    4.50
   7  11  -3   20.80    3.30
   5  11  -3   37.70    4.60
   3  11  -3   21.50    3.40
   1  11  -3  200.58   13.50
  -1  11  -3    1.70    1.60
  -3  11  -3   18.30    3.20
  -5  11  -3   65.19    6.00
  -7  11  -3   31.80    4.40
  -9  11  -3   26.60    3.80
 -11  11  -3    2.30    1.90
  20  10  -3   15.70    3.20
  20  10  -3   19.10    1.90
  18  10  -3   24.30    2.10
  18  10  -3   20.90    3.50
  16  10  -3    0.20    1.50
  16  10  -3    0.70    0.70
  14  10  -3   20.90    3.50
  14  10  -3   15.60    1.80
  12  10  -3    6.70    1.20
  12  10  -3    5.30    2.00
  10  10  -3   81.89    5.20
  10  10  -3   77.19    6.60
   8  10  -3    4.70    1.00
   8  10  -3    3.80    1.70
   6  10  -3    2.00    0.90
   6  10  -3    0.60    1.40
   4  10  -3    3.20    1.50
   2  10  -3    1.20    1.30
   0  10  -3   54.39    5.00
  -2  10  -3    3.00    1.60
  -4  10  -3   20.80    3.20
  -6  10  -3   11.80    2.60
  -8  10  -3   31.00    4.20
 -10  10  -3   16.50    3.10
 -12  10  -3    5.00    2.00
 -14  10  -3   52.49    5.20
 -16  10  -3    0.70    1.70
  23   9  -3    8.80    2.40
  23   9  -3    8.80    1.10
  21   9  -3    4.20    0.90
  21   9  -3    2.80    1.80
  19   9  -3   11.90    2.60
  19   9  -3   11.20    1.30
  17   9  -3   22.10    3.30
  17   9  -3   21.80    2.00
  15   9  -3   21.70    2.00
  15   9  -3   19.10    3.10
  13   9  -3    3.80    1.70
  13   9  -3    2.40    0.80
  11   9  -3    3.80    0.90
  11   9  -3    5.40    1.80
   9   9  -3    9.70    2.20
   9   9  -3    8.20    1.20
   7   9  -3   89.79    5.60
   7   9  -3   86.39    6.70
   5   9  -3   15.70    2.70
   5   9  -3   13.50    1.60
   3   9  -3    0.30    0.70
   3   9  -3   -0.50    1.10
   1   9  -3   -0.10    1.00
   1   9  -3    1.90    0.80
  -1   9  -3   16.30    2.60
  -3   9  -3   18.10    2.70
  -5   9  -3    4.30    1.70
  -7   9  -3   33.20    4.10
  -9   9  -3   18.30    3.00
 -11   9  -3    3.70    1.80
 -13   9  -3   11.80    2.60
 -15   9  -3    3.40    1.80
 -17   9  -3    9.90    2.50
 -19   9  -3   -0.40    1.50
  26   8  -3    3.70    0.70
  26   8  -3    4.20    0.80
  26   8  -3    3.60    1.90
  24   8  -3    6.10    2.00
  24   8  -3    3.30    0.80
  24   8  -3    3.50    0.70
  22   8  -3    3.10    0.70
  22   8  -3    4.30    1.80
  20   8  -3    3.30    0.70
  20   8  -3    2.40    1.60
  18   8  -3   11.20    1.30
  18   8  -3   10.10    2.30
  16   8  -3   15.30    2.60
  16   8  -3   11.80    1.30
  14   8  -3    4.20    1.50
  14   8  -3    4.30    0.80
  12   8  -3   28.30    2.20
  12   8  -3   27.10    3.30
  10   8  -3   19.70    1.70
  10   8  -3   19.20    2.80
   8   8  -3   23.40    2.00
   8   8  -3   16.30    2.70
   6   8  -3  214.28   13.20
   6   8  -3  238.58   14.30
   4   8  -3  293.27   17.30
   4   8  -3  306.37   18.30
   2   8  -3   10.30    2.10
   2   8  -3   12.60    1.40
   0   8  -3   19.70    2.00
   0   8  -3   25.90    3.20
  -2   8  -3   18.60    1.90
  -2   8  -3   18.90    2.70
  -4   8  -3    1.10    1.20
  -4   8  -3    1.80    1.10
  -6   8  -3  118.29    8.30
  -8   8  -3  101.39    7.50
 -10   8  -3    2.20    1.40
 -12   8  -3    3.10    1.40
 -14   8  -3  100.79    7.70
 -16   8  -3   60.09    5.50
 -18   8  -3   47.30    4.70
 -20   8  -3    1.70    1.70
 -22   8  -3    2.20    1.80
  29   7  -3    0.30    0.40
  29   7  -3    0.60    1.60
  27   7  -3   32.40    2.20
  27   7  -3   40.20    4.20
  27   7  -3   31.60    2.20
  25   7  -3  105.19    7.90
  25   7  -3  104.59    6.20
  25   7  -3  102.99    6.20
  23   7  -3    4.30    1.80
  23   7  -3    5.50    0.80
  23   7  -3    5.50    0.80
  21   7  -3   27.50    2.00
  21   7  -3   22.50    2.50
  21   7  -3   30.50    3.70
  21   7  -3   29.70    2.00
  19   7  -3  283.87   16.50
  19   7  -3  275.47   17.40
  19   7  -3  279.47   16.10
  19   7  -3  280.77   16.10
  17   7  -3   19.90    1.60
  17   7  -3   22.00    1.70
  17   7  -3   27.50    3.20
  17   7  -3   16.50    1.90
  15   7  -3    7.20    1.80
  15   7  -3    9.70    1.00
  15   7  -3    7.90    0.90
  15   7  -3    5.60    1.10
  13   7  -3   39.10    2.60
  13   7  -3   37.60    2.60
  13   7  -3   36.40    2.90
  13   7  -3   40.40    3.70
  11   7  -3   75.19    5.60
  11   7  -3   72.09    4.60
  11   7  -3   78.99    5.00
  11   7  -3   75.39    4.70
   9   7  -3  234.98   13.10
   9   7  -3  215.38   12.80
   9   7  -3  214.18   13.70
   9   7  -3  218.98   12.80
   7   7  -3  337.87   19.20
   7   7  -3  337.37   18.90
   7   7  -3  338.17   19.80
   7   7  -3  308.27   18.90
   5   7  -3   17.30    2.40
   5   7  -3   20.20    2.00
   5   7  -3   17.70    1.60
   5   7  -3   17.20    1.50
   3   7  -3    6.10    1.10
   3   7  -3    5.70    1.10
   3   7  -3    4.20    1.30
   3   7  -3    4.10    0.80
   1   7  -3  408.56   23.00
   1   7  -3  384.66   23.60
   1   7  -3  402.46   23.00
   1   7  -3  396.36   22.80
  -1   7  -3   21.10    1.70
  -1   7  -3   18.70    2.50
  -1   7  -3   15.70    1.90
  -3   7  -3    1.80    1.10
  -3   7  -3    4.70    0.90
  -5   7  -3  270.37   16.60
  -5   7  -3  303.17   17.50
  -7   7  -3   73.59    5.70
  -7   7  -3   72.89    4.80
  -9   7  -3   12.10    2.30
   9  -7   3    9.30    2.10
 -11   7  -3    4.30    1.50
  11  -7   3    4.80    1.70
 -13   7  -3   66.79    5.50
  13  -7   3   71.09    6.50
 -15   7  -3   51.59    4.70
 -17   7  -3  124.99    9.00
 -19   7  -3   21.60    3.20
 -21   7  -3    1.70    1.60
 -23   7  -3  212.18   14.30
  30   6  -3   -0.10    1.50
  30   6  -3   -0.10    0.30
  28   6  -3   17.20    1.30
  28   6  -3   17.00    1.30
  28   6  -3   14.00    2.80
  26   6  -3    0.70    0.40
  26   6  -3    0.10    0.40
  26   6  -3   -1.20    1.00
  26   6  -3    1.30    0.80
  24   6  -3    5.30    0.70
  24   6  -3    3.90    1.00
  24   6  -3    3.40    1.60
  24   6  -3    3.70    0.70
  22   6  -3   16.50    1.30
  22   6  -3   17.50    1.40
  22   6  -3   17.60    2.70
  22   6  -3   12.50    1.70
  20   6  -3    0.60    0.40
  20   6  -3    0.60    0.40
  20   6  -3    1.60    1.20
  20   6  -3    1.40    0.70
  18   6  -3   48.70    3.80
  18   6  -3   60.99    4.60
  18   6  -3   55.59    3.40
  18   6  -3   56.59    3.50
  16   6  -3   44.70    2.80
  16   6  -3   37.60    3.70
  16   6  -3   46.30    2.80
  16   6  -3   44.00    3.10
  14   6  -3   17.20    1.80
  14   6  -3   24.90    2.80
  14   6  -3   16.90    1.40
  14   6  -3   21.80    1.50
  12   6  -3   55.19    3.30
  12   6  -3   55.59    3.30
  12   6  -3   42.80    3.50
  12   6  -3   58.19    4.20
  12   6  -3   45.80    4.80
  10   6  -3  267.27   16.00
  10   6  -3  275.67   15.80
  10   6  -3  281.67   16.70
  10   6  -3  299.47   16.60
  10   6  -3  260.97   16.40
  10   6  -3  275.27   15.80
   8   6  -3   47.80    3.20
   8   6  -3   47.60    3.00
   8   6  -3   44.60    2.90
   8   6  -3   45.50    3.70
   6   6  -3   13.20    1.30
   6   6  -3   14.20    1.20
   6   6  -3   17.10    1.70
   6   6  -3   14.30    2.00
   4   6  -3  187.18   10.70
   4   6  -3  168.78    9.90
   4   6  -3  160.08    9.90
   4   6  -3  168.38   10.10
   2   6  -3  199.38   12.10
   2   6  -3  189.28   11.50
   2   6  -3  192.68   11.50
   2   6  -3  194.38   11.30
   2   6  -3  200.78   11.30
   0   6  -3  117.89    7.70
   0   6  -3  124.09    8.20
   0   6  -3  134.89    7.60
   0   6  -3  134.89    7.50
   0  -6   3  121.09    8.20
  -2   6  -3   23.80    1.80
  -2   6  -3   25.20    2.50
  -2   6  -3   23.60    1.80
  -2   6  -3   23.30    2.10
   2  -6   3   22.40    2.50
  -4   6  -3   25.70    2.50
  -4   6  -3   18.10    1.70
  -4   6  -3   23.00    2.00
   4  -6   3   16.40    2.30
  -6   6  -3   46.80    3.00
  -6   6  -3   42.20    3.20
  -6   6  -3   42.50    3.70
   6  -6   3   42.50    3.80
  -8   6  -3  283.57   18.00
  -8   6  -3  317.87   17.30
   8  -6   3  293.77   18.10
 -10   6  -3    7.20    1.60
  10  -6   3   13.90    2.30
 -12   6  -3   31.00    3.60
  12  -6   3   28.50    3.40
 -14   6  -3  138.59    9.10
  14  -6   3  121.19    8.90
 -16   6  -3   10.20    2.20
  16  -6   3   13.60    2.60
 -18   6  -3    3.80    1.70
  18  -6   3    5.60    2.00
 -20   6  -3    4.90    1.80
 -22   6  -3   25.70    3.70
 -24   6  -3    8.90    2.30
 -26   6  -3   23.40    3.90
 -26   6  -3   22.40    3.90
  31   5  -3    5.40    1.90
  29   5  -3    2.90    1.50
  29   5  -3    1.70    0.90
  27   5  -3   35.80    2.30
  27   5  -3   37.30    3.00
  27   5  -3   37.50    2.30
  27   5  -3   36.90    3.80
  25   5  -3   18.80    1.30
  25   5  -3   17.00    2.00
  25   5  -3   15.10    2.60
  25   5  -3   19.20    1.30
  23   5  -3   32.40    3.40
  23   5  -3   35.10    2.20
  23   5  -3   36.70    2.30
  23   5  -3   34.30    2.70
  21   5  -3   14.60    1.70
  21   5  -3   13.60    1.10
  21   5  -3   13.40    1.10
  21   5  -3   17.00    2.50
  19   5  -3   33.70    2.70
  19   5  -3   40.10    3.50
  19   5  -3   37.70    2.40
  19   5  -3   40.70    2.40
  17   5  -3   17.90    2.30
  17   5  -3   16.90    1.20
  17   5  -3   17.80    1.80
  17   5  -3   16.00    1.20
  15   5  -3   17.10    1.90
  15   5  -3   13.00    1.00
  15   5  -3   12.50    1.90
  15   5  -3   13.40    1.50
  15   5  -3   12.20    1.00
  15   5  -3   16.50    2.20
  13   5  -3   15.10    1.50
  13   5  -3   14.20    2.00
  13   5  -3   11.20    1.00
  13   5  -3   15.90    2.20
  13   5  -3   11.30    1.30
  13   5  -3   11.20    0.90
  11   5  -3    9.20    0.80
  11   5  -3    9.60    1.70
  11   5  -3   11.80    1.30
  11   5  -3   10.30    1.20
  11   5  -3   10.10    1.60
  11   5  -3    9.90    0.80
   9   5  -3    1.40    0.60
   9   5  -3    2.10    1.00
   9   5  -3    1.80    0.80
   9   5  -3    1.50    0.40
   9   5  -3    1.50    0.80
   9   5  -3    1.40    0.30
   9   5  -3    0.70    0.50
   7   5  -3   35.80    2.30
   7   5  -3   37.90    3.00
   7   5  -3   37.20    2.70
   7   5  -3   32.80    2.50
   7   5  -3   37.40    2.60
   7   5  -3   35.70    2.30
   5   5  -3   25.30    1.80
   5   5  -3   20.60    1.50
   5   5  -3   20.30    2.10
   5   5  -3   21.80    1.80
   5   5  -3   22.10    1.50
   5   5  -3   25.60    1.80
  -5  -5   3   17.80    2.80
   3   5  -3   46.30    3.60
   3   5  -3   49.70    3.00
   3   5  -3   48.00    3.30
   3   5  -3   48.60    3.20
   3   5  -3   48.60    3.20
   3   5  -3   48.40    3.00
   3   5  -3   49.20    3.20
  -3  -5   3   47.60    3.60
   1   5  -3   20.00    2.10
   1   5  -3   19.70    1.70
   1   5  -3   19.00    1.40
   1   5  -3   16.70    1.60
   1   5  -3   22.00    1.50
  -1  -5   3   18.60    2.00
  -1   5  -3   59.49    3.90
  -1   5  -3   58.79    3.60
  -1   5  -3   59.89    3.80
  -1   5  -3   58.69    4.20
  -1   5  -3   55.99    3.60
   1  -5   3   54.29    4.20
  -3   5  -3    0.40    0.40
  -3   5  -3    0.60    0.40
  -3   5  -3    0.60    0.70
  -3   5  -3    1.10    0.60
   3  -5   3    1.00    0.90
  -5   5  -3   10.90    1.30
  -5   5  -3   12.60    1.20
  -5   5  -3   12.80    1.20
  -5   5  -3   16.00    2.10
   5  -5   3    9.30    1.70
  -7   5  -3    3.70    1.20
  -7   5  -3    2.80    0.70
  -7   5  -3    1.80    0.70
   7  -5   3    2.70    1.10
  -9   5  -3   16.20    2.30
  -9   5  -3   12.70    1.60
  -9   5  -3   14.30    1.40
   9  -5   3   14.20    2.20
 -11   5  -3    1.20    1.10
 -11   5  -3    0.60    0.50
  11  -5   3    1.70    1.10
 -13   5  -3   37.00    3.60
  13  -5   3   41.40    3.80
 -15   5  -3   27.60    3.50
  15  -5   3   30.60    3.60
 -17   5  -3    0.20    1.20
  17  -5   3    1.80    1.40
 -19   5  -3    5.60    1.70
  19  -5   3    3.00    1.60
 -21   5  -3    1.00    1.30
  21  -5   3    1.80    1.50
 -23   5  -3   19.30    3.10
 -25   5  -3    6.70    2.40
 -25   5  -3    5.30    2.20
 -27   5  -3   -0.60    1.60
 -27   5  -3    1.00    1.70
  32   4  -3    5.70    1.90
  32   4  -3    8.00    1.50
  30   4  -3   12.60    2.40
  30   4  -3   10.30    1.60
  28   4  -3    0.30    1.10
  28   4  -3    0.20    0.70
  26   4  -3    7.20    1.90
  26   4  -3    7.40    1.20
  24   4  -3    1.30    0.70
  24   4  -3    0.90    0.30
  24   4  -3    0.70    1.00
  24   4  -3    0.60    0.30
  22   4  -3   38.30    2.30
  22   4  -3   37.90    2.30
  22   4  -3   38.40    2.80
  22   4  -3   33.40    3.40
  20   4  -3    9.40    0.70
  20   4  -3   11.50    1.40
  20   4  -3    9.80    0.70
  20   4  -3   13.80    2.10
  18   4  -3   15.60    1.10
  18   4  -3   18.20    1.50
  18   4  -3   18.50    2.30
  18   4  -3   18.80    1.70
  18   4  -3   16.70    1.10
  16   4  -3    3.80    0.40
  16   4  -3    3.40    0.30
  16   4  -3    5.60    1.30
  16   4  -3    3.90    0.80
  16   4  -3    4.20    0.70
  16   4  -3    3.40    1.20
  14   4  -3    2.30    0.90
  14   4  -3    2.30    0.60
  14   4  -3    1.10    0.90
  14   4  -3    0.90    0.40
  14   4  -3    1.70    0.20
  14   4  -3    1.70    0.20
  12   4  -3  112.19    6.90
  12   4  -3   97.69    6.40
  12   4  -3  105.59    6.10
  12   4  -3  111.59    6.10
  12   4  -3  115.99    7.20
  12   4  -3  108.59    6.50
  10   4  -3  173.18   10.20
  10   4  -3  177.78   10.70
  10   4  -3  178.98    9.90
  10   4  -3  195.58   11.00
  10   4  -3  171.38    9.90
  10   4  -3  168.68   10.60
  10   4  -3  173.08   10.30
   8   4  -3   13.60    1.70
   8   4  -3   16.00    1.30
   8   4  -3   14.10    1.90
   8   4  -3   13.30    1.20
   8   4  -3   13.10    1.50
   8   4  -3   14.60    0.90
   8   4  -3   13.10    0.90
   6   4  -3   14.50    1.00
   6   4  -3   13.90    1.20
   6   4  -3   15.60    1.50
   6   4  -3   14.70    1.00
   6   4  -3   13.90    1.20
   6   4  -3   15.80    1.60
  -6  -4   3   13.90    1.50
   4   4  -3   13.60    1.00
   4   4  -3   15.10    1.60
   4   4  -3   16.30    1.00
   4   4  -3   16.00    1.30
   4   4  -3   15.50    1.30
   4   4  -3   15.00    1.30
   4   4  -3   14.00    1.40
  -4  -4   3   15.00    1.60
   2   4  -3   15.20    1.80
   2   4  -3   12.10    1.30
   2   4  -3   13.20    1.00
   2   4  -3   13.40    1.30
   2   4  -3   13.90    1.30
   2   4  -3   16.80    1.00
   2   4  -3   12.60    1.40
  -2  -4   3   17.70    1.70
   0   4  -3   46.90    3.30
   0   4  -3   48.00    3.50
   0   4  -3   49.20    3.10
   0   4  -3   48.80    3.10
   0   4  -3   51.39    3.30
   0   4  -3   48.20    3.40
   0   4  -3   56.39    3.70
   0  -4   3   58.39    3.70
  -2   4  -3    1.90    0.80
  -2   4  -3    2.90    0.60
  -2   4  -3    1.30    0.40
  -2   4  -3    2.50    0.70
  -2   4  -3    1.80    0.70
  -2   4  -3    2.20    0.70
  -2   4  -3    0.90    0.30
   2  -4   3    1.80    0.80
  -4   4  -3   11.90    1.10
  -4   4  -3   12.00    1.10
  -4   4  -3   15.60    1.50
  -4   4  -3   10.90    1.30
  -4   4  -3   12.20    1.70
  -4   4  -3   10.60    1.50
  -4   4  -3   15.20    1.60
  -4   4  -3   10.60    1.50
   4  -4   3   13.40    1.80
  -6   4  -3   27.20    2.50
  -6   4  -3   30.00    2.10
  -6   4  -3   32.70    2.30
  -6   4  -3   29.70    2.30
  -6   4  -3   29.30    2.00
  -6   4  -3   28.10    2.50
  -6   4  -3   28.20    2.60
   6  -4   3   28.00    2.60
  -8   4  -3   39.80    2.90
  -8   4  -3   37.50    2.60
  -8   4  -3   34.80    3.10
  -8   4  -3   37.10    3.10
  -8   4  -3   40.70    2.70
   8  -4   3   44.70    3.30
 -10   4  -3   79.09    5.00
 -10   4  -3   66.29    5.60
 -10   4  -3   87.19    5.60
 -10   4  -3   78.19    4.80
  10  -4   3   72.79    5.40
 -12   4  -3  109.99    7.70
 -12   4  -3  117.89    7.00
  12  -4   3  116.59    7.80
 -14   4  -3   66.59    5.20
  14  -4   3   73.39    5.40
 -16   4  -3   11.60    2.10
  16  -4   3   15.80    2.50
 -18   4  -3   14.20    2.60
  18  -4   3   12.50    2.40
 -20   4  -3    7.70    2.10
  20  -4   3   10.50    2.30
 -22   4  -3    5.00    1.90
 -22   4  -3    4.70    1.80
  22  -4   3    4.50    1.90
 -24   4  -3    1.80    1.50
 -24   4  -3   -0.80    1.30
  24  -4   3    0.20    1.70
 -26   4  -3    3.30    2.00
 -26   4  -3    3.60    2.00
 -28   4  -3    5.70    2.30
  33   3  -3    2.70    1.70
  33   3  -3    2.10    1.00
  31   3  -3    1.70    0.80
  31   3  -3    3.70    1.60
 -31  -3   3    1.60    1.40
  29   3  -3   22.80    2.40
  29   3  -3   28.00    3.50
 -29  -3   3   28.10    3.50
  27   3  -3   74.09    5.00
  27   3  -3   76.19    5.80
 -27  -3   3   75.19    5.70
  25   3  -3  390.86   22.30
  25   3  -3  340.97   21.30
 -25  -3   3  382.76   22.10
  23   3  -3   14.00    2.20
  23   3  -3   15.60    1.60
 -23  -3   3   11.30    1.90
  21   3  -3   43.30    3.60
  21   3  -3   39.60    3.00
  21   3  -3   44.40    3.00
 -21  -3   3   47.40    3.60
  19   3  -3  269.97   15.10
  19   3  -3  265.27   15.60
  19   3  -3  255.87   15.10
 -19  -3   3  250.07   15.60
  17   3  -3   21.30    1.60
  17   3  -3   16.30    2.00
  17   3  -3   21.40    1.60
  15   3  -3   15.90    2.20
  15   3  -3   11.40    1.60
  15   3  -3   13.70    1.30
  15   3  -3   13.30    1.20
  13   3  -3   18.20    1.30
  13   3  -3   17.30    2.20
  13   3  -3   15.90    1.30
  13   3  -3   15.80    1.70
  11   3  -3   31.00    2.10
  11   3  -3   31.70    2.20
  11   3  -3   33.90    2.50
  11   3  -3   31.40    2.10
  11   3  -3   32.20    2.80
   9   3  -3    6.00    0.70
   9   3  -3    6.50    1.30
   9   3  -3    5.40    0.70
   9   3  -3    6.30    1.00
   9   3  -3    5.00    1.00
   7   3  -3  190.68   11.60
   7   3  -3  208.08   11.00
   7   3  -3  188.48   11.00
   7   3  -3  176.68   11.30
   7   3  -3  192.68   11.30
   5   3  -3   24.20    2.00
   5   3  -3   22.70    1.90
   5   3  -3   23.60    1.60
   5   3  -3   26.10    1.70
   3   3  -3  358.56   20.10
   3   3  -3  368.26   20.10
   3   3  -3  339.87   20.40
   3   3  -3  350.36   20.30
   1   3  -3 1205.28   67.79
   1   3  -3 1269.47   67.49
   1   3  -3 1158.68   67.29
   1   3  -3 1188.38   67.49
   1   3  -3 1162.38   67.29
  -1  -3   3 1224.98   67.79
  -1   3  -3   23.50    1.50
  -1   3  -3   23.80    1.80
  -1   3  -3   25.50    1.70
  -1   3  -3   22.70    1.80
  -1   3  -3   24.80    2.00
  -1   3  -3   23.30    1.50
   1  -3   3   25.50    2.10
  -3   3  -3   11.90    1.30
  -3   3  -3   14.60    1.20
  -3   3  -3    9.40    0.90
  -3   3  -3    9.40    1.10
  -3   3  -3   10.20    1.20
  -3   3  -3   12.40    0.90
  -3   3  -3   11.10    1.40
  -3   3  -3   12.40    1.60
   3  -3   3   11.00    1.50
  -5   3  -3  264.87   15.40
  -5   3  -3  284.47   15.90
  -5   3  -3  248.48   15.50
  -5   3  -3  289.87   15.60
  -5   3  -3  279.17   15.70
  -5   3  -3  277.17   15.40
  -5   3  -3  258.77   15.70
  -5   3  -3  257.97   15.80
   5  -3   3  269.47   15.90
  -7   3  -3   70.69    4.60
  -7   3  -3   71.59    4.90
  -7   3  -3   78.79    4.90
  -7   3  -3   78.99    5.20
  -7   3  -3   78.69    5.10
  -7   3  -3   76.89    4.80
  -7   3  -3   73.99    4.60
  -7   3  -3   75.19    4.70
   7  -3   3   75.89    5.20
  -9   3  -3   23.90    2.20
  -9   3  -3   22.90    1.80
  -9   3  -3   27.00    2.00
  -9   3  -3   27.40    2.50
  -9   3  -3   26.20    2.30
  -9   3  -3   22.30    1.80
   9  -3   3   26.10    2.40
 -11   3  -3    6.50    1.10
 -11   3  -3   15.30    1.30
 -11   3  -3    8.60    1.50
 -11   3  -3    9.10    1.60
  11  -3   3   11.40    1.80
 -13   3  -3  417.96   23.60
 -13   3  -3  387.66   23.60
 -13   3  -3  388.86   23.10
 -13   3  -3  399.96   22.80
  13  -3   3  392.56   23.50
 -15   3  -3    6.30    1.60
  15  -3   3    6.20    1.60
 -17   3  -3  175.28   10.60
  17  -3   3  147.59   10.40
 -19   3  -3    5.50    1.80
 -19   3  -3    8.80    2.00
  19  -3   3    7.70    1.90
 -21   3  -3   17.60    2.80
 -21   3  -3   16.10    2.70
  21  -3   3   24.80    3.40
 -23   3  -3  258.57   16.90
 -23   3  -3  272.27   17.10
  23  -3   3  271.77   17.10
 -25   3  -3   67.89    5.80
  25  -3   3   59.99    6.00
 -27   3  -3   23.50    3.50
 -29   3  -3    7.20    2.50
  34   2  -3   98.89    6.70
  34   2  -3  108.79    7.90
  32   2  -3   13.60    2.60
  32   2  -3   11.70    1.60
 -32  -2   3   14.30    2.50
  30   2  -3   24.60    3.20
  30   2  -3   20.00    2.10
 -30  -2   3   19.90    2.90
  28   2  -3  104.19    6.40
  28   2  -3   97.59    7.20
 -28  -2   3  100.09    7.20
  26   2  -3   13.30    1.60
  26   2  -3   19.70    2.60
 -26  -2   3   16.80    2.40
  24   2  -3   11.60    1.40
  24   2  -3   12.00    2.00
 -24  -2   3   14.40    2.10
  22   2  -3    2.40    0.70
  22   2  -3    1.70    1.00
  22   2  -3    1.40    0.80
  22   2  -3    2.40    0.60
 -22  -2   3    2.60    1.10
  20   2  -3   37.20    2.70
  20   2  -3   42.70    2.70
  20   2  -3   38.80    3.20
 -20  -2   3   37.90    3.20
  18   2  -3   91.49    5.50
  18   2  -3   88.19    5.50
  18   2  -3   91.79    6.00
 -18  -2   3   95.99    6.00
  16   2  -3  154.48    9.80
  16   2  -3  161.88    9.40
  16   2  -3  169.78    9.40
 -16  -2   3  162.98    9.80
  14   2  -3   61.89    3.60
  14   2  -3   58.99    3.60
  14   2  -3   58.39    4.40
  14   2  -3   62.29    4.10
  14   2  -3   56.09    4.20
 -14  -2   3   58.99    4.00
  12   2  -3  131.19    7.50
  12   2  -3  129.49    7.40
  12   2  -3  129.59    7.80
  12   2  -3  127.59    8.20
  12   2  -3  126.29    7.40
 -12  -2   3  128.29    7.70
  10   2  -3 1033.80   57.69
  10   2  -3  999.90   57.19
  10   2  -3 1008.30   56.89
  10   2  -3 1018.70   57.39
  10   2  -3 1010.50   56.89
   8   2  -3    8.10    1.00
   8   2  -3    8.10    0.60
   8   2  -3    7.60    1.20
   8   2  -3    8.10    1.40
   8   2  -3    7.80    0.60
   6   2  -3  334.97   18.70
   6   2  -3  332.37   19.10
   6   2  -3  333.37   19.00
   6   2  -3  335.87   18.70
   6   2  -3  323.27   19.40
   4   2  -3  226.08   13.20
   4   2  -3  227.88   13.10
   4   2  -3  233.08   12.80
   4   2  -3  220.28   12.80
   2   2  -3  256.17   15.00
   2   2  -3  255.67   15.00
   2   2  -3  254.77   14.70
   2   2  -3  274.37   14.70
   0   2  -3  130.19    7.40
   0   2  -3  126.29    7.40
   0   2  -3  127.19    7.60
  -2   2  -3   45.80    2.80
  -2   2  -3   42.60    2.90
  -2   2  -3   47.80    2.60
  -2   2  -3   42.50    3.00
  -2   2  -3   39.40    2.80
  -2   2  -3   41.00    2.80
  -2   2  -3   45.10    2.60
   2  -2   3   43.20    3.00
  -4   2  -3   40.50    2.70
  -4   2  -3   40.90    2.90
  -4   2  -3   35.30    2.80
  -4   2  -3   39.00    2.60
  -4   2  -3   40.00    2.70
  -4   2  -3   39.50    2.60
  -4   2  -3   36.50    2.40
  -4   2  -3   38.40    2.40
   4  -2   3   39.70    2.80
  -6   2  -3  174.98   10.40
  -6   2  -3  177.48   10.20
  -6   2  -3  164.38   10.30
  -6   2  -3  174.58   10.00
  -6   2  -3  175.98   10.10
  -6   2  -3  182.18   10.20
  -6   2  -3  178.38   10.50
  -6   2  -3  167.48   10.60
   6  -2   3  178.38   10.60
  -8   2  -3  921.71   49.80
  -8   2  -3  792.82   50.09
  -8   2  -3  866.31   49.99
  -8   2  -3  881.61   49.99
  -8   2  -3  805.52   50.29
  -8   2  -3  945.51   49.90
  -8   2  -3  961.10   50.39
  -8   2  -3  876.21   50.19
   8  -2   3  916.11   50.39
 -10   2  -3   33.10    2.50
 -10   2  -3   30.40    2.80
 -10   2  -3   33.80    2.90
 -10   2  -3   38.80    2.80
 -10   2  -3   32.90    2.30
 -10   2  -3   38.10    2.80
 -10   2  -3   31.60    2.30
  10  -2   3   34.60    2.90
 -12   2  -3  208.88   14.70
 -12   2  -3  248.58   14.90
 -12   2  -3  257.77   14.50
 -12   2  -3  286.17   15.20
 -12   2  -3  258.47   14.40
  12  -2   3  232.68   14.90
 -14   2  -3  277.57   16.00
 -14   2  -3  280.57   16.40
 -14   2  -3  291.07   16.60
 -14   2  -3  271.27   15.80
  14  -2   3  245.98   16.40
 -16   2  -3   86.09    6.30
 -16   2  -3   84.09    6.30
  16  -2   3   91.59    6.30
 -18   2  -3   25.10    3.10
 -18   2  -3   23.00    3.00
  18  -2   3   26.50    3.30
 -20   2  -3   17.10    2.70
 -20   2  -3   18.10    2.70
  20  -2   3   29.50    3.50
 -22   2  -3   66.49    5.30
  22  -2   3   52.29    5.10
 -24   2  -3   26.20    3.60
  24  -2   3   23.90    3.50
 -26   2  -3   34.30    4.20
  26  -2   3   29.80    5.70
 -28   2  -3   14.20    3.00
 -30   2  -3   18.50    3.60
  35   1  -3    2.00    1.50
  33   1  -3    7.30    1.30
  33   1  -3    5.40    1.90
 -33  -1   3    8.40    3.30
  31   1  -3    4.20    1.70
  31   1  -3    4.50    1.00
 -31  -1   3    4.30    1.70
  29   1  -3    1.30    1.20
  29   1  -3    1.20    0.70
 -29  -1   3    2.20    1.20
  27   1  -3    5.50    1.00
  27   1  -3    6.40    1.70
 -27  -1   3    6.50    1.60
  25   1  -3   48.60    4.00
  25   1  -3   46.50    3.20
 -25  -1   3   43.60    3.80
  23   1  -3    1.00    0.50
  23   1  -3   -0.40    0.70
  23   1  -3    0.10    0.80
  23   1  -3    0.20    0.50
 -23  -1   3   -0.50    0.80
  21   1  -3   53.29    4.20
  21   1  -3   55.79    3.70
  21   1  -3   53.49    3.60
  21   1  -3   61.29    4.00
 -21  -1   3   65.99    4.30
  19   1  -3  364.76   20.50
  19   1  -3  352.66   20.80
  19   1  -3  343.17   20.50
  19   1  -3  347.37   21.00
 -19  -1   3  395.36   21.10
  17   1  -3   16.20    1.20
  17   1  -3   14.80    1.70
  17   1  -3   15.00    1.20
 -17  -1   3   14.40    1.70
  15   1  -3    9.00    0.80
  15   1  -3    8.10    0.80
  15   1  -3    8.30    1.00
  15   1  -3    9.00    1.20
 -15  -1   3    9.00    1.20
  13   1  -3    7.90    0.70
  13   1  -3    7.30    0.60
  13   1  -3    8.00    1.00
  13   1  -3    7.70    0.80
 -13  -1   3    7.90    1.00
  11   1  -3    1.40    0.90
  11   1  -3    1.90    0.60
  11   1  -3    1.50    0.40
  11   1  -3    1.70    0.80
 -11  -1   3    1.50    0.50
   9   1  -3  250.17   14.50
   9   1  -3  259.97   14.90
   9   1  -3  250.07   15.10
  -9  -1   3  255.97   14.50
   7   1  -3  481.65   28.90
   7   1  -3  510.75   28.70
   7   1  -3  482.65   28.40
  -7  -1   3  534.15   28.30
   5   1  -3  369.26   21.00
   5   1  -3  347.17   20.40
   5   1  -3  370.06   20.80
   3   1  -3   97.99    6.20
   3   1  -3   99.29    6.00
  -3  -1   3  108.19    5.90
   1   1  -3  486.15   26.80
   1   1  -3  450.45   26.70
   1   1  -3  484.75   26.50
   1   1  -3  478.75   26.50
  -1  -1   3  463.85   26.70
  -1   1  -3   62.39    4.10
  -1   1  -3   67.59    4.10
  -1   1  -3   70.29    4.00
  -1   1  -3   71.79    4.30
  -1   1  -3   72.79    4.30
  -3   1  -3   33.30    2.20
  -3   1  -3   32.30    2.30
  -3   1  -3   30.00    1.80
  -3   1  -3   30.70    2.10
  -3   1  -3   31.60    1.80
  -3   1  -3   31.70    2.10
  -3   1  -3   31.00    2.10
  -5   1  -3  195.68   11.30
  -5   1  -3  183.78   11.40
  -5   1  -3  199.58   11.60
  -5   1  -3  191.08   11.30
  -5   1  -3  213.58   11.30
  -5   1  -3  211.98   11.40
  -5   1  -3  187.28   11.10
  -5   1  -3  191.38   11.10
   5  -1   3  189.38   11.60
  -7   1  -3   93.69    5.50
  -7   1  -3   90.09    5.70
  -7   1  -3   96.89    5.50
  -7   1  -3   95.19    5.80
  -7   1  -3   85.79    5.70
  -7   1  -3   95.39    5.60
  -7   1  -3  100.19    5.70
  -7   1  -3   87.39    6.00
   7  -1   3   92.39    6.00
  -9   1  -3   30.00    2.10
  -9   1  -3   26.80    2.40
  -9   1  -3   30.40    2.40
  -9   1  -3   27.80    2.10
  -9   1  -3   31.20    2.60
  -9   1  -3   34.80    2.30
  -9   1  -3   32.70    2.10
  -9   1  -3   31.40    2.30
   9  -1   3   36.40    2.70
 -11   1  -3   13.60    1.60
 -11   1  -3   19.50    2.30
 -11   1  -3   17.40    1.50
 -11   1  -3   18.80    1.50
 -11   1  -3   20.50    1.40
 -11   1  -3   20.10    1.90
 -11   1  -3   21.90    2.20
  11  -1   3   22.30    2.20
 -13   1  -3   82.89    5.70
 -13   1  -3   87.29    5.70
 -13   1  -3   87.89    5.80
 -13   1  -3   74.89    4.90
 -13   1  -3   71.49    5.10
  13  -1   3   78.29    5.60
 -15   1  -3   65.09    5.10
 -15   1  -3   76.09    4.50
 -15   1  -3   70.29    5.20
  15  -1   3   70.19    5.30
 -17   1  -3   47.00    4.10
  17  -1   3   51.59    4.30
 -19   1  -3   10.50    2.00
  19  -1   3   11.60    2.10
 -21   1  -3    6.30    1.70
  21  -1   3    9.10    2.10
 -23   1  -3  132.99    8.90
  23  -1   3  112.99    8.70
 -25   1  -3   13.00    2.70
  25  -1   3   19.60    3.20
 -27   1  -3    8.80    2.50
 -29   1  -3   14.70    3.10
  34   0  -3    0.20    0.70
  34   0  -3    0.50    1.40
  32   0  -3   -0.50    1.20
  32   0  -3    0.40    0.70
 -32   0   3   -0.20    1.10
  30   0  -3    0.50    1.20
  30   0  -3   -0.50    0.50
 -30   0   3   -1.00    1.00
  28   0  -3    1.40    1.20
  28   0  -3   -0.20    0.50
 -28   0   3   -0.50    0.90
  26   0  -3   -0.10    0.90
  26   0  -3   -0.40    0.40
 -26   0   3    0.00    0.90
  24   0  -3   -0.30    0.40
  24   0  -3   -0.50    0.80
  24   0  -3   -0.20    0.50
  24   0  -3   -1.00    0.60
 -24   0   3   -0.40    0.80
  22   0  -3    0.40    0.60
  22   0  -3   -0.40    0.40
  22   0  -3   -0.20    0.80
  22   0  -3   -0.30    0.40
 -22   0   3    0.20    0.80
  20   0  -3    0.10    0.40
  20   0  -3   -0.40    0.60
  20   0  -3   -0.40    0.50
  20   0  -3    0.20    0.40
 -20   0   3    0.00    0.70
  18   0  -3    0.40    0.30
  18   0  -3   -0.10    0.40
  18   0  -3   -0.30    0.60
  18   0  -3    0.80    0.40
 -18   0   3   -0.10    0.50
  16   0  -3   -0.10    0.20
  16   0  -3    0.10    0.30
  16   0  -3   -0.40    0.50
  16   0  -3   -0.50    0.40
 -16   0   3    0.00    0.50
 -16   0   3    0.60    0.50
  14   0  -3    0.10    0.20
  14   0  -3    0.10    0.30
  14   0  -3    0.10    0.20
  14   0  -3    0.10    0.50
  14   0  -3   -0.30    0.30
 -14   0   3    0.20    0.40
 -14   0   3    0.00    0.40
  12   0  -3    0.00    0.30
  12   0  -3   -0.70    0.60
  12   0  -3    0.30    0.50
 -12   0   3    0.00    0.40
 -12   0   3   -0.60    0.30
  10   0  -3   -0.40    0.60
  10   0  -3    2.50    0.80
  10   0  -3   -0.20    0.30
 -10   0   3    0.10    0.30
 -10   0   3   -0.10    0.30
   8   0  -3    0.00    0.60
   8   0  -3    0.00    0.50
   8   0  -3    0.20    0.30
   8   0  -3   -1.00    0.60
  -8   0   3   -0.10    0.20
  -8   0   3    0.10    0.20
  -8   0   3    0.20    0.20
   6   0  -3   -0.30    0.50
   6   0  -3    0.20    0.60
   6   0  -3    0.10    0.70
   4   0  -3   -0.80    0.60
   4   0  -3   -1.40    0.60
   4   0  -3   -0.30    0.50
   2   0  -3    0.10    0.20
   2   0  -3   -1.10    0.60
   2   0  -3    0.10    0.50
   2   0  -3    0.10    0.30
  -2   0   3   -0.30    0.20
   0   0  -3   -0.10    0.40
   0   0  -3   -0.30    0.30
   0   0  -3   -0.10    0.30
   0   0   3    0.10    0.30
  -2   0  -3    0.10    0.40
  -2   0  -3    0.00    0.30
  -2   0  -3   -0.10    0.20
  -2   0  -3   -0.20    0.40
  -2   0  -3   -0.40    0.30
  -4   0  -3    0.10    0.30
  -4   0  -3   -0.20    0.30
  -4   0  -3    0.00    0.50
  -4   0  -3    0.00    0.10
  -4   0  -3   -0.30    0.30
  -4   0  -3   -0.40    0.40
  -4   0  -3    0.10    0.20
  -4   0  -3   -0.20    0.40
  -4   0  -3    0.20    0.40
   4   0   3   -0.50    0.40
  -6   0  -3    0.20    0.40
  -6   0  -3    0.30    0.50
  -6   0  -3   -0.50    0.20
  -6   0  -3   -0.20    0.50
  -6   0  -3   -0.40    0.30
  -6   0  -3    0.00    0.50
  -6   0  -3   -0.10    0.20
  -6   0  -3   -0.60    0.40
  -6   0  -3   -0.10    0.40
   6   0   3   -0.20    0.50
  -8   0  -3    0.20    0.40
  -8   0  -3   -0.20    0.40
  -8   0  -3   -0.10    0.30
  -8   0  -3   -0.30    0.40
  -8   0  -3    0.50    0.50
  -8   0  -3   -0.60    0.40
  -8   0  -3   -0.10    0.30
  -8   0  -3    0.30    0.60
   8   0   3   -0.50    0.50
 -10   0  -3   -0.30    0.40
 -10   0  -3    0.30    0.50
 -10   0  -3   -0.10    0.30
 -10   0  -3    0.00    0.60
 -10   0  -3    0.30    0.50
 -10   0  -3    0.20    0.60
 -10   0  -3   -0.10    0.40
 -10   0  -3   -0.20    0.30
  10   0   3   -0.20    0.60
 -12   0  -3    0.20    0.50
 -12   0  -3    0.30    0.70
 -12   0  -3    0.50    0.40
 -12   0  -3   -0.30    0.40
 -12   0  -3    0.40    0.40
 -12   0  -3    0.60    0.70
 -12   0  -3   -0.30    0.30
  12   0   3    0.40    0.70
 -14   0  -3   -0.60    0.70
 -14   0  -3    0.20    0.40
 -14   0  -3    0.20    0.60
 -14   0  -3    0.00    0.50
  14   0   3   -0.10    0.80
 -16   0  -3    0.20    0.80
 -16   0  -3   -0.50    0.40
 -16   0  -3    0.60    0.60
  16   0   3   -0.30    0.70
 -18   0  -3    0.50    1.00
  18   0   3    0.00    0.90
 -20   0  -3   -0.40    0.90
  20   0   3    0.40    1.20
 -22   0  -3   -0.50    1.20
  22   0   3    0.20    1.10
 -24   0  -3   -0.90    1.40
  24   0   3   -0.30    1.40
  24   0   3    0.30    1.20
 -26   0  -3   -0.40    1.40
  26   0   3   -0.40    1.20
 -28   0  -3    0.80    1.60
  28   0   3   -0.10    1.40
 -30   0  -3    0.00    1.40
  35  -1  -3    1.30    1.60
  33  -1  -3    8.40    1.40
  33  -1  -3    7.00    2.20
  31  -1  -3    5.70    1.90
  31  -1  -3    3.80    1.00
 -31   1   3    7.40    1.80
  29  -1  -3    1.00    0.70
  29  -1  -3    1.20    1.30
 -29   1   3    1.90    1.30
  27  -1  -3    7.90    1.20
  27  -1  -3    4.50    1.50
 -27   1   3    7.60    1.70
  25  -1  -3   47.30    3.10
  25  -1  -3   36.00    3.30
  25  -1  -3   40.20    3.80
 -25   1   3   46.20    3.70
 -25   1   3   49.10    3.80
  23  -1  -3   -0.10    0.80
  23  -1  -3    0.10    0.50
  23  -1  -3    0.20    0.70
  23  -1  -3    1.10    0.50
  23  -1  -3   -0.20    0.40
 -23   1   3    0.90    0.90
 -23   1   3    0.50    0.80
  21  -1  -3   55.69    4.10
  21  -1  -3   59.89    3.80
  21  -1  -3   60.09    4.40
  21  -1  -3   57.09    3.80
  21  -1  -3   61.29    3.80
 -21   1   3   60.39    4.30
 -21   1   3   59.19    4.30
  19  -1  -3  363.66   21.10
  19  -1  -3  352.06   20.60
  19  -1  -3  379.56   20.90
  19  -1  -3  366.26   20.60
 -19   1   3  352.86   21.00
 -19   1   3  354.36   21.10
  17  -1  -3   14.50    1.10
  17  -1  -3   15.00    1.40
  17  -1  -3   12.70    1.60
  17  -1  -3   14.00    1.10
 -17   1   3   14.40    1.50
 -17   1   3   14.30    1.60
  15  -1  -3    8.10    0.70
  15  -1  -3    7.50    1.50
  15  -1  -3    7.50    1.10
  15  -1  -3    9.30    1.10
  15  -1  -3    8.60    0.70
  15  -1  -3    9.90    1.00
 -15   1   3    9.10    1.20
 -15   1   3   10.30    1.30
  13  -1  -3    6.70    1.00
  13  -1  -3    8.30    0.90
  13  -1  -3    8.00    0.80
  13  -1  -3    7.30    1.00
  13  -1  -3    7.80    1.40
 -13   1   3    8.20    1.00
 -13   1   3    7.20    1.00
  11  -1  -3    1.40    0.30
  11  -1  -3    0.70    0.70
  11  -1  -3    1.40    0.40
  11  -1  -3    1.60    0.60
  11  -1  -3    1.40    0.50
 -11   1   3    1.20    0.50
 -11   1   3    1.30    0.50
   9  -1  -3  258.37   14.80
   9  -1  -3  263.97   14.70
   9  -1  -3  255.27   14.60
   9  -1  -3  258.67   15.10
  -9   1   3  250.57   14.60
   7  -1  -3  492.55   27.90
   7  -1  -3  512.05   27.60
   7  -1  -3  489.45   28.40
   7  -1  -3  489.05   27.70
   7  -1  -3  491.55   28.10
  -7   1   3  473.75   27.60
   5  -1  -3  353.36   19.90
   5  -1  -3  355.86   20.20
   5  -1  -3  352.26   20.60
   5  -1  -3  354.16   20.40
  -5   1   3  352.66   19.90
   3  -1  -3   92.99    6.10
   3  -1  -3   99.09    6.30
   3  -1  -3   96.49    5.90
   3  -1  -3   94.99    5.70
   3  -1  -3   98.99    5.60
  -3   1   3  106.49    5.70
   1  -1  -3  437.66   26.00
   1  -1  -3  464.25   26.40
   1  -1  -3  472.25   25.90
   1  -1  -3  465.85   26.10
  -1  -1  -3   72.29    4.10
  -1  -1  -3   68.79    4.20
  -1  -1  -3   68.49    4.60
  -1  -1  -3   64.59    4.30
  -1  -1  -3   69.49    4.30
  -1  -1  -3   70.39    4.10
   1   1   3   77.49    4.40
  -3  -1  -3   30.20    2.10
  -3  -1  -3   28.70    2.00
  -3  -1  -3   31.90    2.10
  -3  -1  -3   31.80    2.00
  -3  -1  -3   28.80    2.20
  -5  -1  -3  185.38   10.70
  -5  -1  -3  188.98   10.80
  -5  -1  -3  176.58   11.00
  -5  -1  -3  188.78   10.60
  -5  -1  -3  180.88   10.70
  -5  -1  -3  180.18   10.80
  -5  -1  -3  188.78   10.60
   5   1   3  196.38   11.00
  -7  -1  -3   91.39    5.90
  -7  -1  -3   92.19    5.40
  -7  -1  -3   95.19    5.60
  -7  -1  -3   86.19    5.50
  -7  -1  -3   96.99    5.60
  -7  -1  -3   93.69    5.80
  -7  -1  -3   88.49    5.40
  -7  -1  -3   84.79    5.70
  -7  -1  -3   97.09    5.60
   7   1   3   96.29    5.90
  -9  -1  -3   29.00    2.40
  -9  -1  -3   32.30    2.00
  -9  -1  -3   33.10    2.60
  -9  -1  -3   32.50    2.20
  -9  -1  -3   30.00    2.00
  -9  -1  -3   25.30    2.10
  -9  -1  -3   24.50    2.10
  -9  -1  -3   31.60    2.20
   9   1   3   31.80    2.60
 -11  -1  -3   17.70    2.00
 -11  -1  -3   14.00    1.60
 -11  -1  -3   18.40    1.50
 -11  -1  -3   18.40    1.90
 -11  -1  -3   22.30    1.70
 -11  -1  -3   19.30    1.50
 -11  -1  -3   18.10    1.60
 -11  -1  -3   18.60    1.50
  11   1   3   18.90    2.00
 -13  -1  -3   86.19    5.80
 -13  -1  -3   88.89    5.30
 -13  -1  -3   84.79    5.10
 -13  -1  -3   78.29    5.20
 -13  -1  -3   74.79    5.00
  13   1   3   80.69    5.70
 -15  -1  -3   77.49    5.60
 -15  -1  -3   70.19    5.00
 -15  -1  -3   70.39    4.70
  15   1   3   86.29    5.70
 -17  -1  -3   50.39    3.50
 -17  -1  -3   45.30    3.90
  17   1   3   40.50    3.70
  17   1   3   41.30    3.80
 -19  -1  -3   15.00    2.40
  19   1   3    9.70    2.00
  19   1   3   10.70    2.00
 -21  -1  -3    8.30    2.00
  21   1   3    8.20    2.00
  21   1   3    6.70    1.70
 -23  -1  -3  113.59    8.50
  23   1   3  129.09    8.60
  23   1   3  117.69    8.60
 -25  -1  -3    9.90    2.40
  25   1   3   19.90    3.00
  25   1   3   12.90    3.60
 -27  -1  -3    6.70    2.20
  27   1   3    6.70    2.10
 -29  -1  -3   15.80    3.20
  34  -2  -3  104.09    7.90
  34  -2  -3   97.39    6.90
  32  -2  -3   12.90    1.80
  32  -2  -3   15.10    2.70
 -32   2   3   19.00    2.90
  30  -2  -3   24.10    2.20
  30  -2  -3   21.40    3.20
 -30   2   3   24.70    3.20
 -30   2   3   25.90    3.20
  28  -2  -3  100.19    7.20
  28  -2  -3  100.09    6.20
 -28   2   3   89.19    6.90
 -28   2   3  101.49    7.00
  26  -2  -3   15.10    1.60
  26  -2  -3   14.40    2.30
 -26   2   3   14.90    2.20
 -26   2   3   16.80    2.40
  24  -2  -3   12.20    1.40
  24  -2  -3   12.40    1.40
  24  -2  -3   12.50    2.00
 -24   2   3   15.30    2.10
 -24   2   3   12.90    2.00
  22  -2  -3    1.70    0.80
  22  -2  -3    1.80    0.60
  22  -2  -3    2.00    1.10
  22  -2  -3    1.80    0.60
 -22   2   3    2.40    1.10
 -22   2   3    2.30    1.00
  20  -2  -3   38.90    3.00
  20  -2  -3   39.10    2.70
  20  -2  -3   41.00    3.30
  20  -2  -3   39.50    2.70
 -20   2   3   39.50    3.20
 -20   2   3   42.80    3.30
  18  -2  -3   93.59    5.60
  18  -2  -3   97.49    5.90
  18  -2  -3   93.99    6.30
  18  -2  -3   91.49    5.60
  18  -2  -3   91.89    6.10
 -18   2   3   94.99    6.10
 -18   2   3   96.79    6.10
  16  -2  -3  158.58    9.50
  16  -2  -3  165.48    9.30
  16  -2  -3  159.78    9.30
  16  -2  -3  154.78    9.50
  16  -2  -3  165.88    9.90
  16  -2  -3  155.38    9.70
 -16   2   3  165.28    9.80
 -16   2   3  160.58    9.70
  14  -2  -3   56.09    3.80
  14  -2  -3   61.59    3.60
  14  -2  -3   57.69    3.80
  14  -2  -3   63.69    4.00
  14  -2  -3   63.99    3.60
  14  -2  -3   57.29    4.20
 -14   2   3   57.59    3.90
 -14   2   3   58.09    4.00
  12  -2  -3  129.79    7.90
  12  -2  -3  136.29    7.50
  12  -2  -3  134.09    8.20
  12  -2  -3  127.39    7.90
  12  -2  -3  132.79    7.80
  12  -2  -3  133.59    7.50
 -12   2   3  128.49    7.90
  10  -2  -3 1054.09   56.99
  10  -2  -3 1031.90   57.49
  10  -2  -3  991.80   57.19
  10  -2  -3 1010.40   57.19
 -10   2   3  985.30   57.09
   8  -2  -3    6.70    0.80
   8  -2  -3    7.80    0.80
   8  -2  -3    8.00    1.20
   8  -2  -3    7.30    1.00
   8  -2  -3    8.40    0.60
  -8   2   3    6.90    0.80
   6  -2  -3  323.57   18.60
   6  -2  -3  319.97   18.80
   6  -2  -3  334.77   19.00
  -6   2   3  333.27   18.60
   4  -2  -3  227.68   13.30
   4  -2  -3  221.28   13.10
   4  -2  -3  225.28   13.00
   4  -2  -3  226.08   12.80
  -4   2   3  218.38   12.80
   2  -2  -3  251.37   14.80
   2  -2  -3  262.77   14.50
   2  -2  -3  258.77   15.10
   2  -2  -3  256.57   14.90
  -2   2   3  258.27   14.70
   0  -2  -3  130.59    7.20
   0  -2  -3  125.49    7.20
   0  -2  -3  127.29    7.50
   0  -2  -3  125.89    7.50
   0  -2  -3  122.59    7.30
   0  -2  -3  126.69    7.80
   0   2   3  126.79    7.50
  -2  -2  -3   45.80    2.70
  -2  -2  -3   43.20    3.30
  -2  -2  -3   40.00    2.90
  -2  -2  -3   42.00    2.90
  -2  -2  -3   43.10    2.70
  -2  -2  -3   44.10    2.70
   2   2   3   46.80    3.00
  -4  -2  -3   34.90    2.60
  -4  -2  -3   37.60    2.50
  -4  -2  -3   39.40    2.80
  -4  -2  -3   40.00    2.30
  -4  -2  -3   38.20    2.50
  -4  -2  -3   40.30    2.50
  -4  -2  -3   38.40    2.30
   4   2   3   34.70    2.70
   4   2   3   37.20    2.70
  -6  -2  -3  174.08   10.30
  -6  -2  -3  175.48   10.10
  -6  -2  -3  173.88   10.10
  -6  -2  -3  169.38   10.30
  -6  -2  -3  178.68   10.60
  -6  -2  -3  175.08   10.30
  -6  -2  -3  184.78   10.30
   6   2   3  158.58   10.50
   6   2   3  196.88   10.60
  -8  -2  -3  774.22   49.99
  -8  -2  -3  910.41   49.99
  -8  -2  -3  911.21   49.80
  -8  -2  -3  900.51   49.99
  -8  -2  -3  838.62   50.29
  -8  -2  -3  879.71   49.80
  -8  -2  -3  897.31   49.99
   8   2   3  968.10   50.39
   8   2   3  890.71   50.29
 -10  -2  -3   36.80    2.50
 -10  -2  -3   36.90    2.30
 -10  -2  -3   30.70    2.50
 -10  -2  -3   35.40    2.50
 -10  -2  -3   33.60    2.90
 -10  -2  -3   33.40    2.30
 -10  -2  -3   37.20    2.40
  10   2   3   29.30    2.70
  10   2   3   32.90    2.80
 -12  -2  -3  256.97   14.70
 -12  -2  -3  267.17   14.70
 -12  -2  -3  241.88   14.50
 -12  -2  -3  246.88   14.50
 -12  -2  -3  245.18   14.40
 -12  -2  -3  267.57   15.20
  12   2   3  219.38   15.00
  12   2   3  263.87   15.10
 -14  -2  -3  277.47   15.80
 -14  -2  -3  265.57   14.90
 -14  -2  -3  243.38   14.90
 -14  -2  -3  246.48   15.10
 -14  -2  -3  272.77   15.20
  14   2   3  234.18   15.50
  14   2   3  268.47   15.70
 -16  -2  -3   81.79    6.30
 -16  -2  -3   92.79    5.60
 -16  -2  -3   90.29    5.80
  16   2   3   84.79    6.20
  16   2   3   92.59    6.30
 -18  -2  -3   25.50    3.10
  18   2   3   21.60    2.80
  18   2   3   16.20    2.40
 -20  -2  -3   19.90    2.80
  20   2   3   30.90    3.00
  20   2   3   19.20    2.80
 -22  -2  -3   62.79    5.30
  22   2   3   72.09    5.50
  22   2   3   57.59    5.10
 -24  -2  -3   19.60    3.10
  24   2   3   25.90    3.40
 -26  -2  -3   42.40    4.80
  26   2   3   28.80    3.90
 -28  -2  -3   13.60    2.90
  28   2   3   15.50    3.30
 -30  -2  -3   18.30    3.60
  33  -3  -3    3.00    1.00
  33  -3  -3    1.60    1.70
 -33   3   3    3.30    1.70
  31  -3  -3    2.60    1.00
  31  -3  -3    2.00    1.60
 -31   3   3    2.30    1.40
 -31   3   3    3.30    1.60
  29  -3  -3   20.70    3.10
  29  -3  -3   25.60    2.20
 -29   3   3   21.00    3.00
 -29   3   3   26.30    3.20
  27  -3  -3   72.59    5.70
  27  -3  -3   72.59    4.80
 -27   3   3   72.19    5.60
 -27   3   3   74.19    5.70
  25  -3  -3  360.96   21.40
  25  -3  -3  390.26   22.20
 -25   3   3  386.36   22.20
 -25   3   3  346.77   22.10
  23  -3  -3   11.20    1.30
  23  -3  -3   10.20    1.90
  23  -3  -3   15.00    1.50
  23  -3  -3   15.30    2.20
 -23   3   3   10.60    1.90
 -23   3   3   13.30    2.00
  21  -3  -3   45.90    3.80
  21  -3  -3   46.00    3.50
  21  -3  -3   48.20    3.20
  21  -3  -3   46.40    3.10
  21  -3  -3   47.30    3.80
 -21   3   3   45.30    3.70
 -21   3   3   49.90    3.80
  19  -3  -3  270.27   15.60
  19  -3  -3  261.77   15.60
  19  -3  -3  265.67   15.00
  19  -3  -3  245.28   14.90
  19  -3  -3  246.78   15.20
 -19   3   3  270.07   15.60
 -19   3   3  263.67   15.50
  17  -3  -3   21.40    1.90
  17  -3  -3   20.60    1.80
  17  -3  -3   25.20    2.30
  17  -3  -3   21.90    2.50
  17  -3  -3   23.00    1.70
  17  -3  -3   21.50    1.70
 -17   3   3   22.30    2.10
 -17   3   3   24.50    2.20
  15  -3  -3   12.60    1.80
  15  -3  -3   12.50    1.10
  15  -3  -3   15.60    1.60
  15  -3  -3   14.70    1.50
  15  -3  -3   15.20    1.10
  15  -3  -3   13.60    1.70
 -15   3   3   13.70    1.50
 -15   3   3   13.60    1.60
  13  -3  -3   16.00    1.20
  13  -3  -3   16.60    1.50
  13  -3  -3   18.00    1.60
  13  -3  -3   21.80    1.90
  13  -3  -3   17.20    1.30
  13  -3  -3   18.50    1.70
 -13   3   3   17.80    1.70
  11  -3  -3   29.20    2.50
  11  -3  -3   31.30    2.30
  11  -3  -3   31.40    1.90
  11  -3  -3   27.60    2.30
  11  -3  -3   32.70    1.90
 -11   3   3   29.70    2.30
   9  -3  -3    7.50    1.00
   9  -3  -3    4.60    0.90
   9  -3  -3    5.50    0.50
   9  -3  -3    6.10    1.10
   9  -3  -3    5.50    0.50
  -9   3   3    5.20    0.80
   7  -3  -3  190.48   10.90
   7  -3  -3  197.88   11.50
   7  -3  -3  188.58   11.10
   7  -3  -3  192.48   11.30
   7  -3  -3  191.28   11.30
   7  -3  -3  196.78   11.00
  -7   3   3  196.58   11.30
   5  -3  -3   23.50    1.50
   5  -3  -3   24.90    1.50
   5  -3  -3   24.80    1.60
   5  -3  -3   26.70    2.10
   5  -3  -3   23.40    1.90
   5  -3  -3   25.30    1.90
  -5   3   3   24.30    1.80
   3  -3  -3  346.97   20.30
   3  -3  -3  347.17   20.00
   3  -3  -3  369.46   20.00
   3  -3  -3  346.97   20.30
   3  -3  -3  366.56   20.10
  -3   3   3  349.07   20.30
   1  -3  -3 1159.88   65.19
   1  -3  -3 1111.09   64.99
   1  -3  -3 1171.78   64.69
   1  -3  -3 1157.68   64.79
   1  -3  -3 1112.09   64.99
   1  -3  -3 1176.68   64.69
  -1   3   3 1180.48   64.99
  -1  -3  -3   24.00    2.20
  -1  -3  -3   21.50    1.80
  -1  -3  -3   22.20    1.60
  -1  -3  -3   22.90    1.60
  -1  -3  -3   22.30    1.90
  -1  -3  -3   24.90    1.60
   1   3   3   20.30    1.80
  -3  -3  -3   11.90    1.20
  -3  -3  -3   11.60    0.80
  -3  -3  -3   10.90    0.80
  -3  -3  -3   12.30    1.50
  -3  -3  -3    9.90    1.10
  -3  -3  -3   11.90    1.40
  -3  -3  -3   12.70    1.20
   3   3   3   11.90    1.40
   3   3   3   11.60    1.40
  -5  -3  -3  275.37   15.60
  -5  -3  -3  283.97   15.80
  -5  -3  -3  273.27   15.90
  -5  -3  -3  262.97   15.80
  -5  -3  -3  268.37   16.10
  -5  -3  -3  265.27   15.80
  -5  -3  -3  270.37   15.60
   5   3   3  284.77   16.10
   5   3   3  291.27   16.20
  -7  -3  -3   75.29    4.60
  -7  -3  -3   68.19    4.50
  -7  -3  -3   70.99    4.30
  -7  -3  -3   68.89    4.50
  -7  -3  -3   72.69    4.90
  -7  -3  -3   70.09    4.60
  -7  -3  -3   73.19    4.30
   7   3   3   82.09    4.90
   7   3   3   68.99    4.90
  -9  -3  -3   24.40    1.90
  -9  -3  -3   25.80    2.00
  -9  -3  -3   24.50    1.70
  -9  -3  -3   25.70    1.90
  -9  -3  -3   19.50    2.10
  -9  -3  -3   21.70    1.70
  -9  -3  -3   21.40    1.90
   9   3   3   23.30    2.20
   9   3   3   24.50    2.30
 -11  -3  -3    8.10    1.20
 -11  -3  -3    8.50    1.00
 -11  -3  -3    8.40    1.20
 -11  -3  -3   12.50    1.20
 -11  -3  -3    9.70    1.60
 -11  -3  -3    8.60    1.20
  11   3   3   12.20    1.80
  11   3   3    9.50    1.60
 -13  -3  -3  415.66   22.60
 -13  -3  -3  385.16   23.30
 -13  -3  -3  417.26   22.90
 -13  -3  -3  413.66   22.90
 -13  -3  -3  400.46   22.70
  13   3   3  393.76   23.30
  13   3   3  344.97   23.20
 -15  -3  -3    6.60    1.20
 -15  -3  -3    5.60    1.00
 -15  -3  -3    3.40    1.30
 -15  -3  -3    4.60    0.90
  15   3   3    7.90    1.60
  15   3   3   10.00    1.80
 -17  -3  -3  187.78   11.60
  17   3   3  168.88   11.40
  17   3   3  180.98   11.40
 -19  -3  -3    6.60    1.80
  19   3   3    8.60    1.90
  19   3   3    9.80    2.00
 -21  -3  -3   25.90    3.40
  21   3   3   21.30    3.10
 -23  -3  -3  249.78   15.60
  23   3   3  237.28   15.40
 -25  -3  -3   70.09    5.90
  25   3   3   59.49    5.30
 -27  -3  -3   32.10    4.20
  27   3   3   25.70    3.60
 -29  -3  -3    6.40    2.40
  32  -4  -3    3.40    1.70
  32  -4  -3    4.40    1.10
  32  -4  -3    9.60    2.40
 -32   4   3    7.20    2.10
  30  -4  -3   10.30    2.30
  30  -4  -3   12.30    1.70
  30  -4  -3   10.20    2.20
 -30   4   3   11.20    2.40
 -30   4   3   11.50    2.20
  28  -4  -3    0.60    1.20
  28  -4  -3    0.10    0.70
  28  -4  -3    0.10    1.20
 -28   4   3    0.30    1.20
 -28   4   3    1.20    1.30
  26  -4  -3    6.90    1.20
  26  -4  -3    6.80    1.80
  26  -4  -3    7.90    1.80
 -26   4   3    9.30    1.90
 -26   4   3    8.80    1.90
  24  -4  -3    0.90    0.60
  24  -4  -3    0.40    1.00
  24  -4  -3    0.40    1.10
 -24   4   3    1.30    1.10
 -24   4   3   -0.10    1.00
  22  -4  -3   35.40    3.30
  22  -4  -3   35.50    2.70
  22  -4  -3   40.00    3.50
  22  -4  -3   37.30    2.70
 -22   4   3   34.30    3.30
 -22   4   3   38.60    3.40
  20  -4  -3    6.90    1.50
  20  -4  -3    9.30    1.70
  20  -4  -3   12.10    1.20
  20  -4  -3    7.50    1.30
  20  -4  -3    8.00    1.00
 -20   4   3    8.60    1.60
 -20   4   3    7.20    1.50
  18  -4  -3   14.90    1.40
  18  -4  -3   15.30    2.00
  18  -4  -3   16.50    2.10
  18  -4  -3   14.60    1.30
  18  -4  -3   12.60    1.60
 -18   4   3   17.50    2.10
 -18   4   3   16.60    2.00
  16  -4  -3    2.90    1.10
  16  -4  -3    4.20    0.90
  16  -4  -3    3.00    0.60
  16  -4  -3    3.20    0.60
  16  -4  -3    3.20    1.00
 -16   4   3    2.70    0.90
 -16   4   3    3.60    1.00
  14  -4  -3    0.70    0.80
  14  -4  -3    1.70    0.50
  14  -4  -3    1.70    0.70
  14  -4  -3    1.60    0.90
  14  -4  -3    1.60    0.50
 -14   4   3    1.40    0.80
  12  -4  -3  105.59    6.10
  12  -4  -3  101.79    6.50
  12  -4  -3  107.89    6.10
  12  -4  -3  100.69    6.30
  12  -4  -3  102.09    6.60
 -12   4   3   97.69    6.40
  10  -4  -3  187.48   10.70
  10  -4  -3  176.98   10.20
  10  -4  -3  177.88   10.20
  10  -4  -3  175.38   10.50
  10  -4  -3  178.78   10.70
 -10   4   3  170.38   10.60
   8  -4  -3   15.00    1.70
   8  -4  -3   13.50    1.60
   8  -4  -3   17.00    1.60
   8  -4  -3   11.70    1.10
   8  -4  -3   13.20    1.10
  -8   4   3   13.80    1.40
   6  -4  -3   14.80    1.20
   6  -4  -3   12.50    1.50
   6  -4  -3   14.50    1.50
   6  -4  -3   15.50    1.10
   6  -4  -3   16.30    1.20
  -6   4   3   14.00    1.40
   4  -4  -3   12.50    1.50
   4  -4  -3   15.10    1.30
   4  -4  -3   14.40    1.50
   4  -4  -3   15.20    1.10
   4  -4  -3   14.10    1.10
  -4   4   3   14.30    1.40
   2  -4  -3   14.10    1.10
   2  -4  -3   10.90    1.10
   2  -4  -3   12.90    1.30
   2  -4  -3   14.10    1.50
   2  -4  -3   10.80    1.40
  -2   4   3   14.90    1.40
  -2   4   3   12.20    1.30
   0  -4  -3   42.90    3.10
   0  -4  -3   41.60    3.20
   0  -4  -3   42.70    2.90
   0  -4  -3   46.80    2.60
   0  -4  -3   47.00    2.90
   0  -4  -3   44.20    2.60
   0  -4  -3   45.50    3.00
   0   4   3   43.50    3.10
   0   4   3   46.20    3.20
  -2  -4  -3    2.60    0.60
  -2  -4  -3    1.00    0.70
  -2  -4  -3    1.20    0.60
  -2  -4  -3    1.70    0.30
  -2  -4  -3    1.70    0.30
  -2  -4  -3    2.50    0.60
  -2  -4  -3    1.50    0.50
   2   4   3    1.80    0.70
   2   4   3    2.40    0.80
  -4  -4  -3   12.10    1.00
  -4  -4  -3   12.00    1.30
  -4  -4  -3   14.20    1.80
  -4  -4  -3   11.70    1.50
  -4  -4  -3   16.60    1.50
  -4  -4  -3   12.40    1.30
  -4  -4  -3   12.40    1.00
   4   4   3   11.70    1.60
   4   4   3   14.00    1.70
  -6  -4  -3   31.10    2.30
  -6  -4  -3   27.20    2.20
  -6  -4  -3   27.10    1.90
  -6  -4  -3   29.20    2.20
  -6  -4  -3   30.60    2.60
  -6  -4  -3   28.90    1.90
  -6  -4  -3   25.70    2.10
   6   4   3   29.00    2.50
   6   4   3   30.20    2.50
  -8  -4  -3   36.30    2.50
  -8  -4  -3   40.60    3.20
  -8  -4  -3   39.00    2.80
  -8  -4  -3   37.20    2.50
  -8  -4  -3   36.60    2.80
  -8  -4  -3   38.20    2.70
   8   4   3   32.80    3.00
   8   4   3   37.00    3.10
 -10  -4  -3   77.19    5.60
 -10  -4  -3   73.79    5.20
 -10  -4  -3   84.69    4.90
 -10  -4  -3   80.79    4.90
 -10  -4  -3   80.19    5.20
  10   4   3   81.19    5.60
  10   4   3   79.99    5.50
 -12  -4  -3  101.69    6.90
 -12  -4  -3  117.09    7.50
 -12  -4  -3  104.59    6.60
 -12  -4  -3  121.59    7.10
  12   4   3  119.49    7.40
  12   4   3   98.49    7.30
 -14  -4  -3   64.29    5.20
 -14  -4  -3   62.29    4.70
 -14  -4  -3   72.79    4.40
  14   4   3   73.69    5.20
  14   4   3   71.79    5.20
 -16  -4  -3   13.50    2.30
 -16  -4  -3   16.30    1.80
  16   4   3   13.80    2.20
  16   4   3    9.20    1.90
 -18  -4  -3   18.40    2.70
  18   4   3   12.90    2.20
  18   4   3   13.90    3.50
 -20  -4  -3    5.50    1.80
  20   4   3    9.20    1.90
 -22  -4  -3    3.40    1.80
  22   4   3    5.90    1.80
 -24  -4  -3    2.10    1.50
  24   4   3    0.30    1.30
 -26  -4  -3    2.60    1.80
  26   4   3    1.80    1.70
 -28  -4  -3    6.00    2.40
  31  -5  -3    3.60    1.20
  31  -5  -3    3.70    1.90
 -31   5   3    4.60    1.90
  29  -5  -3    1.00    1.40
  29  -5  -3    2.90    1.00
 -29   5   3    0.90    1.40
 -29   5   3    2.00    1.40
  27  -5  -3   39.10    2.90
  27  -5  -3   34.60    3.80
 -27   5   3   35.30    3.60
 -27   5   3   35.70    3.70
  25  -5  -3   17.30    2.60
  25  -5  -3   16.00    1.80
  25  -5  -3   14.70    2.30
 -25   5   3   14.70    2.50
 -25   5   3   16.50    2.50
  23  -5  -3   34.40    3.30
  23  -5  -3   33.70    3.60
  23  -5  -3   37.70    2.80
 -23   5   3   35.90    3.50
 -23   5   3   38.60    3.50
  21  -5  -3   12.60    2.10
  21  -5  -3   11.60    1.40
  21  -5  -3   14.30    2.00
 -21   5   3    9.10    1.80
 -21   5   3   12.30    2.00
  19  -5  -3   41.80    3.50
  19  -5  -3   36.80    2.70
  19  -5  -3   39.20    2.80
  19  -5  -3   39.60    3.30
 -19   5   3   36.00    3.30
 -19   5   3   37.00    3.30
  17  -5  -3   17.70    1.50
  17  -5  -3   14.80    2.00
  17  -5  -3   13.00    1.40
  17  -5  -3   15.10    2.20
 -17   5   3   16.20    2.10
 -17   5   3   17.30    2.20
  15  -5  -3   16.40    1.50
  15  -5  -3   16.10    1.70
  15  -5  -3   13.40    1.90
  15  -5  -3   14.20    1.40
  15  -5  -3   11.80    1.80
 -15   5   3   12.80    1.80
  13  -5  -3   11.60    1.20
  13  -5  -3   11.70    1.60
  13  -5  -3   12.90    1.30
  13  -5  -3    9.10    1.30
  13  -5  -3   12.70    1.80
 -13   5   3   12.60    1.70
  11  -5  -3   11.00    1.60
  11  -5  -3    8.50    1.40
  11  -5  -3   10.40    1.30
  11  -5  -3   10.30    1.10
  11  -5  -3   11.50    1.10
 -11   5   3    9.20    1.40
   9  -5  -3    1.30    0.80
   9  -5  -3    1.80    0.50
   9  -5  -3    1.20    0.70
   9  -5  -3    1.40    0.80
   9  -5  -3    2.00    0.50
  -9   5   3    1.00    0.70
   7  -5  -3   33.00    2.60
   7  -5  -3   33.70    2.80
   7  -5  -3   36.10    2.40
   7  -5  -3   33.30    2.40
  -7   5   3   37.10    2.80
   5  -5  -3   17.20    1.50
   5  -5  -3   16.80    1.80
   5  -5  -3   21.00    1.50
   5  -5  -3   18.00    1.90
  -5   5   3   18.30    1.90
   3  -5  -3   42.30    2.80
   3  -5  -3   40.90    2.40
   3  -5  -3   38.80    2.70
   3  -5  -3   41.60    2.90
   3  -5  -3   38.80    2.40
   3  -5  -3   37.20    3.10
   3  -5  -3   37.90    2.70
  -3   5   3   43.00    3.10
   1  -5  -3   16.00    1.10
   1  -5  -3   16.90    1.40
   1  -5  -3   15.80    1.10
   1  -5  -3   18.50    1.70
   1  -5  -3   15.20    1.40
   1  -5  -3   15.90    1.80
   1  -5  -3   14.60    1.70
  -1   5   3   15.50    1.80
  -1  -5  -3   47.70    3.20
  -1  -5  -3   49.00    3.00
  -1  -5  -3   53.19    3.40
  -1  -5  -3   48.20    3.00
  -1  -5  -3   45.30    3.40
  -1  -5  -3   49.90    3.20
  -1  -5  -3   46.60    3.60
   1   5   3   50.99    3.60
  -3  -5  -3    0.30    0.30
  -3  -5  -3    0.50    0.40
  -3  -5  -3    0.70    0.50
  -3  -5  -3    1.10    0.70
  -3  -5  -3    0.10    0.70
  -3  -5  -3    0.00    0.50
  -3  -5  -3    1.20    0.50
   3   5   3    0.50    0.70
  -5  -5  -3   12.80    1.80
  -5  -5  -3   11.80    1.10
  -5  -5  -3   12.50    1.40
  -5  -5  -3    9.20    1.30
  -5  -5  -3    8.80    1.20
  -5  -5  -3   12.50    1.10
   5   5   3   12.20    1.70
   5   5   3    9.50    1.80
  -7  -5  -3    3.10    0.90
  -7  -5  -3    2.80    0.50
  -7  -5  -3    3.60    1.20
  -7  -5  -3    2.20    0.80
  -7  -5  -3    2.80    0.50
   7   5   3    2.00    1.00
   7   5   3    1.90    1.00
  -9  -5  -3   10.10    1.80
  -9  -5  -3   14.40    1.60
  -9  -5  -3   16.80    1.50
  -9  -5  -3   14.90    1.80
   9   5   3   10.30    2.10
   9   5   3   16.90    2.20
 -11  -5  -3    0.80    0.70
 -11  -5  -3    0.10    0.50
 -11  -5  -3    0.40    0.90
 -11  -5  -3    0.70    0.80
  11   5   3   -0.30    1.50
  11   5   3    1.00    0.90
 -13  -5  -3   42.10    3.00
 -13  -5  -3   41.20    3.80
 -13  -5  -3   37.60    3.30
  13   5   3   48.90    3.80
 -15  -5  -3   25.30    3.10
  15   5   3   19.80    2.70
 -17  -5  -3    0.80    1.30
  17   5   3    0.50    1.10
 -19  -5  -3    2.70    1.50
  19   5   3    5.90    1.70
 -21  -5  -3    3.70    1.80
  21   5   3    1.00    1.20
 -23  -5  -3   17.80    3.10
  23   5   3   21.90    3.20
 -25  -5  -3    6.10    2.30
  25   5   3    6.70    2.00
 -27  -5  -3    0.70    1.70
  30  -6  -3   -0.10    1.40
  30  -6  -3   -0.10    0.80
 -30   6   3    2.00    1.50
  28  -6  -3   13.60    2.70
  28  -6  -3   20.80    2.20
 -28   6   3   19.20    2.90
 -28   6   3   17.90    2.90
  26  -6  -3    0.50    1.30
  26  -6  -3    2.30    0.80
 -26   6   3   -0.10    1.10
 -26   6   3    1.10    1.40
  24  -6  -3    4.00    1.60
  24  -6  -3    4.00    1.00
 -24   6   3    4.90    1.70
 -24   6   3    5.10    1.60
  22  -6  -3   20.70    2.80
  22  -6  -3   18.70    1.90
 -22   6   3   14.40    2.30
 -22   6   3   13.10    2.20
  20  -6  -3    0.70    0.70
  20  -6  -3    0.90    1.20
 -20   6   3    0.90    1.10
 -20   6   3    1.10    1.10
  18  -6  -3   62.19    4.80
  18  -6  -3   56.69    3.90
 -18   6   3   59.39    4.60
 -18   6   3   58.39    4.60
  16  -6  -3   42.60    3.80
  16  -6  -3   44.90    3.10
 -16   6   3   45.50    3.70
  14  -6  -3   18.60    1.70
  14  -6  -3   17.70    2.40
  14  -6  -3   20.10    2.00
  14  -6  -3   17.00    1.60
  14  -6  -3   22.90    2.60
 -14   6   3   22.00    2.50
  12  -6  -3   54.39    4.20
  12  -6  -3   52.59    3.80
  12  -6  -3   51.89    3.50
  12  -6  -3   54.49    3.50
  12  -6  -3   49.70    3.70
 -12   6   3   54.39    4.10
  10  -6  -3  268.07   15.90
  10  -6  -3  281.27   16.60
  10  -6  -3  279.17   16.10
  10  -6  -3  277.67   16.00
 -10   6   3  274.57   16.50
   8  -6  -3   44.00    3.20
   8  -6  -3   46.00    2.60
   8  -6  -3   46.20    3.10
   8  -6  -3   47.20    3.70
   8  -6  -3   45.10    3.10
   8  -6  -3   45.80    2.60
  -8   6   3   36.80    3.40
   6  -6  -3   16.80    1.80
   6  -6  -3   14.40    2.00
   6  -6  -3   12.70    1.40
   6  -6  -3   13.70    1.00
   6  -6  -3   14.30    1.50
   6  -6  -3   14.40    1.00
  -6   6   3   14.30    1.90
   4  -6  -3  137.79    8.70
   4  -6  -3  141.79    8.20
   4  -6  -3  146.79    8.20
   4  -6  -3  141.39    8.50
   4  -6  -3  147.09    9.10
   4  -6  -3  145.09    8.50
  -4   6   3  140.19    9.00
   2  -6  -3  159.38    8.90
   2  -6  -3  149.99    8.90
   2  -6  -3  143.79    9.00
   2  -6  -3  148.59    8.60
   2  -6  -3  150.18    8.60
   2  -6  -3  139.19    8.90
   2  -6  -3  144.59    9.40
  -2   6   3  152.48    9.30
   0  -6  -3   99.59    6.10
   0  -6  -3  109.19    6.50
   0  -6  -3   99.69    6.40
   0  -6  -3  103.19    6.10
   0  -6  -3  103.19    6.40
   0  -6  -3  108.19    6.60
   0  -6  -3  104.09    6.90
   0   6   3  108.19    6.90
  -2  -6  -3   20.50    1.50
  -2  -6  -3   19.20    1.80
  -2  -6  -3   19.50    2.40
  -2  -6  -3   17.80    1.90
  -2  -6  -3   21.80    1.50
   2   6   3   19.10    2.30
  -4  -6  -3   17.80    1.50
  -4  -6  -3   18.60    1.50
  -4  -6  -3   20.50    2.10
  -4  -6  -3   20.30    1.80
  -4  -6  -3   20.00    2.50
   4   6   3   20.10    2.40
  -6  -6  -3   46.50    3.10
  -6  -6  -3   46.00    3.80
  -6  -6  -3   45.50    3.40
  -6  -6  -3   46.00    3.10
  -6  -6  -3   48.30    3.50
   6   6   3   47.80    3.80
  -8  -6  -3  294.97   18.90
  -8  -6  -3  328.07   18.90
  -8  -6  -3  332.67   18.60
  -8  -6  -3  332.17   19.50
   8   6   3  328.47   19.40
 -10  -6  -3    7.20    1.00
 -10  -6  -3   10.90    2.00
 -10  -6  -3   10.30    1.70
  10   6   3    9.70    1.90
 -12  -6  -3   34.30    3.80
 -12  -6  -3   27.30    2.20
 -12  -6  -3   32.10    3.20
  12   6   3   20.60    2.90
 -14  -6  -3  110.69    8.20
  14   6   3  125.69    8.20
 -16  -6  -3    9.50    2.10
  16   6   3    9.70    2.00
 -18  -6  -3    5.70    1.80
  18   6   3    4.30    1.60
 -20  -6  -3    9.30    2.40
  20   6   3    6.90    2.00
 -22  -6  -3   39.30    4.80
  22   6   3   30.00    4.00
 -24  -6  -3   12.90    2.90
  24   6   3   14.50    2.90
 -26  -6  -3   18.30    3.50
  29  -7  -3    0.70    1.60
 -29   7   3   -1.50    1.30
  27  -7  -3   33.90    3.00
  27  -7  -3   38.10    4.50
 -27   7   3   36.10    4.40
  25  -7  -3  102.29    6.60
  25  -7  -3   98.29    7.70
 -25   7   3  101.89    7.50
 -25   7   3  106.89    7.70
  23  -7  -3    5.50    1.20
  23  -7  -3    6.70    1.90
 -23   7   3    4.80    1.60
 -23   7   3    6.50    1.80
  21  -7  -3   29.20    2.60
  21  -7  -3   33.90    3.60
 -21   7   3   28.40    3.50
 -21   7   3   29.60    3.20
  19  -7  -3  290.87   17.20
  19  -7  -3  303.97   18.20
 -19   7   3  292.87   17.90
 -19   7   3  290.17   18.00
  17  -7  -3   21.30    2.10
  17  -7  -3   25.70    3.20
 -17   7   3   22.60    2.90
  15  -7  -3    6.70    2.00
  15  -7  -3    9.50    1.90
  15  -7  -3    8.70    1.30
 -15   7   3   10.30    1.90
  13  -7  -3   39.90    2.90
  13  -7  -3   36.30    3.60
  13  -7  -3   40.00    3.00
  13  -7  -3   39.70    2.40
  13  -7  -3   38.30    2.40
 -13   7   3   43.00    3.60
  11  -7  -3   78.09    5.10
  11  -7  -3   74.29    4.40
  11  -7  -3   78.49    4.90
  11  -7  -3   72.39    4.40
  11  -7  -3   75.29    5.60
 -11   7   3   78.09    5.50
   9  -7  -3  223.18   12.30
   9  -7  -3  221.38   13.40
   9  -7  -3  214.18   12.30
   9  -7  -3  216.18   12.90
   9  -7  -3  211.68   12.70
  -9   7   3  207.88   13.30
   7  -7  -3  320.97   18.10
   7  -7  -3  300.57   18.70
   7  -7  -3  325.77   17.70
   7  -7  -3  313.47   17.70
   7  -7  -3  301.77   18.20
  -7   7   3  301.07   18.60
   5  -7  -3   17.30    2.40
   5  -7  -3   15.10    1.20
   5  -7  -3   18.60    1.90
   5  -7  -3   16.20    1.20
   5  -7  -3   11.90    1.50
  -5   7   3   16.00    2.20
   3  -7  -3    2.40    0.80
   3  -7  -3    2.60    1.10
   3  -7  -3    4.40    1.10
   3  -7  -3    2.80    0.50
   3  -7  -3    4.30    0.60
  -3   7   3    4.50    1.30
   1  -7  -3  315.07   18.10
   1  -7  -3  315.57   17.80
   1  -7  -3  303.17   18.70
   1  -7  -3  313.87   17.80
  -1   7   3  304.87   18.60
  -1  -7  -3   16.30    1.40
  -1  -7  -3   16.30    1.40
  -1  -7  -3   16.90    1.90
  -1  -7  -3   12.40    1.60
  -1  -7  -3   13.50    2.10
   1   7   3   18.40    2.40
  -3  -7  -3    2.90    0.60
  -3  -7  -3    3.40    0.90
  -3  -7  -3    2.50    0.90
  -3  -7  -3    1.70    1.10
  -3  -7  -3    2.60    0.60
   3   7   3    3.40    1.20
  -5  -7  -3  266.47   15.90
  -5  -7  -3  251.97   14.90
  -5  -7  -3  268.77   15.30
  -5  -7  -3  262.57   15.40
   5   7   3  243.78   15.70
  -7  -7  -3   71.49    4.50
  -7  -7  -3   64.09    4.90
  -7  -7  -3   75.79    5.50
   7   7   3   68.69    5.20
  -9  -7  -3    9.40    2.00
  -9  -7  -3   15.70    1.50
  -9  -7  -3   10.70    1.70
   9   7   3    9.40    1.90
 -11  -7  -3    4.20    0.90
 -11  -7  -3    3.50    1.50
  11   7   3    4.40    1.50
 -13  -7  -3   56.79    5.20
  13   7   3   66.59    5.10
 -15  -7  -3   57.09    5.00
  15   7   3   48.90    4.60
 -17  -7  -3  132.89    8.80
  17   7   3  103.29    8.20
 -19  -7  -3   32.80    4.40
  19   7   3   33.00    4.10
 -21  -7  -3    0.60    1.50
  21   7   3    1.70    1.50
 -23  -7  -3  174.28   13.10
  23   7   3  213.38   13.30
  26  -8  -3    2.10    1.10
  26  -8  -3    2.80    1.80
 -26   8   3    2.90    1.80
  24  -8  -3    3.40    1.10
  24  -8  -3    3.40    1.80
 -24   8   3    6.00    1.90
 -24   8   3    3.10    1.60
  22  -8  -3    3.20    1.80
  22  -8  -3    3.40    1.10
 -22   8   3    4.00    1.70
 -22   8   3    3.60    1.60
  20  -8  -3    1.80    1.50
  20  -8  -3    1.80    0.90
 -20   8   3    3.60    1.50
 -20   8   3    4.00    1.60
  18  -8  -3    9.90    2.20
  18  -8  -3   10.70    1.60
 -18   8   3   10.90    2.20
  16  -8  -3   10.70    1.50
  16  -8  -3    7.00    1.90
  16  -8  -3   10.80    0.80
  16  -8  -3    9.70    0.80
 -16   8   3   10.90    2.10
  14  -8  -3    4.20    1.00
  14  -8  -3    4.90    1.60
  14  -8  -3    5.30    0.60
  14  -8  -3    4.40    0.60
 -14   8   3    4.20    1.40
  12  -8  -3   26.50    2.60
  12  -8  -3   25.40    2.30
  12  -8  -3   25.10    3.20
  12  -8  -3   24.30    1.70
  12  -8  -3   28.10    1.70
 -12   8   3   19.10    2.80
  10  -8  -3   17.30    1.40
  10  -8  -3   22.20    2.30
  10  -8  -3   19.90    2.10
  10  -8  -3   22.70    2.90
  10  -8  -3   19.00    1.40
 -10   8   3   18.80    2.70
   8  -8  -3   12.60    1.60
   8  -8  -3   14.30    1.20
   8  -8  -3   15.20    2.40
   8  -8  -3   15.10    2.00
   8  -8  -3   15.20    1.20
  -8   8   3   16.30    2.40
   6  -8  -3  203.48   11.60
   6  -8  -3  191.88   12.70
   6  -8  -3  198.58   12.00
   6  -8  -3  204.78   12.20
   6  -8  -3  206.08   11.60
  -6   8   3  195.38   12.60
   4  -8  -3  262.57   14.80
   4  -8  -3  250.77   15.10
   4  -8  -3  260.17   15.90
   4  -8  -3  254.57   15.30
   4  -8  -3  253.47   14.70
  -4   8   3  258.87   15.80
   2  -8  -3    5.90    1.10
   2  -8  -3   11.10    1.10
   2  -8  -3   10.70    1.10
   2  -8  -3    8.90    1.80
  -2   8   3    4.60    1.40
   0  -8  -3   16.40    1.50
   0  -8  -3   15.90    1.40
   0  -8  -3   13.00    2.20
   0  -8  -3   13.10    1.70
   0   8   3   15.90    2.40
  -2  -8  -3   14.00    1.40
  -2  -8  -3   13.20    2.30
  -2  -8  -3   11.80    1.60
   2   8   3   14.10    2.30
  -4  -8  -3    0.90    0.60
  -4  -8  -3    1.40    1.00
  -4  -8  -3    1.50    1.20
   4   8   3    0.20    1.00
  -6  -8  -3  115.09    7.60
  -6  -8  -3  137.09    8.90
  -6  -8  -3  128.09    8.30
   6   8   3  128.59    8.60
  -8  -8  -3   96.89    7.20
  -8  -8  -3   95.49    6.10
   8   8   3   99.99    7.00
 -10  -8  -3    3.10    1.70
 -10  -8  -3    1.20    0.80
  10   8   3    3.10    1.40
 -12  -8  -3    4.00    1.80
  12   8   3    1.90    1.50
 -14  -8  -3   96.99    7.20
  14   8   3   84.29    6.80
 -16  -8  -3   55.39    5.40
  16   8   3   60.49    5.30
 -18  -8  -3   54.09    5.40
  18   8   3   53.39    4.90
 -20  -8  -3    1.70    1.80
  20   8   3    4.70    1.90
 -22  -8  -3   -0.30    1.60
  22   8   3    2.20    1.60
  23  -9  -3   13.20    2.80
  23  -9  -3   14.10    2.00
 -23   9   3   12.90    2.80
  21  -9  -3    4.10    2.00
  21  -9  -3    3.60    1.20
 -21   9   3    3.20    1.70
 -21   9   3    1.40    1.60
  19  -9  -3    9.90    1.60
  19  -9  -3   10.60    2.50
 -19   9   3   11.10    2.40
 -19   9   3    9.40    2.20
  17  -9  -3   21.50    2.30
  17  -9  -3   20.50    3.10
  17  -9  -3   18.30    1.30
  17  -9  -3   19.00    1.30
 -17   9   3   19.90    3.10
  15  -9  -3   17.30    2.10
  15  -9  -3   19.10    1.40
  15  -9  -3   20.70    3.10
  15  -9  -3   19.50    1.40
 -15   9   3   16.40    2.70
  13  -9  -3    3.40    1.60
  13  -9  -3    3.20    0.60
  13  -9  -3    2.40    0.50
  13  -9  -3    2.60    1.00
 -13   9   3    3.50    1.50
  11  -9  -3    4.00    0.70
  11  -9  -3    2.20    1.10
  11  -9  -3    3.50    1.60
  11  -9  -3    3.60    0.60
  11  -9  -3    3.70    1.10
 -11   9   3    3.00    1.50
   9  -9  -3    8.30    2.10
   9  -9  -3    8.90    1.00
   9  -9  -3    7.90    1.40
   9  -9  -3    9.80    1.70
   9  -9  -3   10.10    1.10
  -9   9   3    6.50    1.90
   7  -9  -3   80.39    5.10
   7  -9  -3   77.29    5.50
   7  -9  -3   81.99    5.70
   7  -9  -3   88.19    6.50
   7  -9  -3   83.89    5.10
  -7   9   3   93.19    6.40
   5  -9  -3   13.30    1.30
   5  -9  -3   14.00    2.10
   5  -9  -3   15.80    1.90
   5  -9  -3   12.10    2.30
   5  -9  -3   14.00    1.30
  -5   9   3   12.20    2.20
   3  -9  -3    0.10    0.50
   3  -9  -3    1.40    1.20
   3  -9  -3    0.00    0.70
   3  -9  -3    1.00    1.00
  -3   9   3    1.10    1.20
   1  -9  -3    0.60    1.30
   1  -9  -3    1.50    0.60
  -1   9   3    0.60    1.20
  -1  -9  -3   13.90    2.40
  -1  -9  -3   13.60    1.50
   1   9   3   22.60    3.00
  -3  -9  -3   19.50    1.90
  -3  -9  -3   17.20    2.80
   3   9   3   27.70    3.40
  -5  -9  -3    3.70    0.90
  -5  -9  -3    5.10    1.80
   5   9   3    5.60    1.70
  -7  -9  -3   27.30    3.70
  -7  -9  -3   27.70    2.30
   7   9   3   29.00    3.60
  -9  -9  -3   17.00    2.20
  -9  -9  -3   21.90    3.40
   9   9   3   18.80    2.90
 -11  -9  -3    4.30    1.90
  11   9   3    5.60    1.80
 -13  -9  -3   10.90    2.40
  13   9   3   10.20    2.30
 -15  -9  -3    3.40    1.90
  15   9   3    5.50    1.90
 -17  -9  -3   13.30    3.00
  17   9   3   14.20    2.80
 -19  -9  -3   -1.40    1.70
  19   9   3    0.70    1.70
  20 -10  -3   17.90    3.30
 -20  10   3   19.80    3.40
  18 -10  -3   20.60    1.40
  18 -10  -3   19.40    3.30
 -18  10   3   23.50    3.40
  16 -10  -3    0.70    0.40
  16 -10  -3    0.10    0.40
  16 -10  -3   -0.60    1.30
 -16  10   3    0.10    1.20
  14 -10  -3   12.60    2.70
  14 -10  -3   14.40    1.20
  14 -10  -3   13.70    1.30
 -14  10   3   14.00    2.60
  12 -10  -3    4.40    0.70
  12 -10  -3    3.10    1.70
  12 -10  -3    3.00    0.70
 -12  10   3    3.20    1.70
  10 -10  -3   80.49    4.90
  10 -10  -3   75.89    6.40
  10 -10  -3   78.19    4.90
  10 -10  -3   75.59    5.60
 -10  10   3   85.39    6.40
   8 -10  -3    5.10    1.50
   8 -10  -3    4.60    0.80
   8 -10  -3    4.30    0.80
   8 -10  -3    5.60    1.90
  -8  10   3    4.10    1.80
   6 -10  -3    1.20    1.40
   6 -10  -3    1.90    1.20
   6 -10  -3    1.00    0.60
  -6  10   3    0.90    1.40
   4 -10  -3    6.40    2.00
   4 -10  -3    5.40    0.90
   4 -10  -3    7.60    1.60
  -4  10   3    5.90    1.90
   2 -10  -3    1.00    0.60
   2 -10  -3    3.10    1.70
  -2  10   3    2.00    1.50
   0 -10  -3   47.80    4.70
   0 -10  -3   47.90    3.40
   0  10   3   50.29    4.60
  -2 -10  -3    2.60    0.80
  -2 -10  -3    1.10    1.50
   2  10   3    2.10    1.60
  -4 -10  -3   17.80    1.90
  -4 -10  -3   17.60    3.10
   4  10   3   20.60    3.20
  -6 -10  -3    9.20    2.40
  -6 -10  -3   10.10    1.40
   6  10   3    8.90    2.30
  -8 -10  -3   30.90    4.10
   8  10   3   22.20    3.40
 -10 -10  -3   18.70    3.30
  10  10   3   18.20    3.00
 -12 -10  -3    6.10    2.20
  12  10   3    4.70    1.80
 -14 -10  -3   51.39    5.50
  14  10   3   51.69    5.00
 -16 -10  -3   -2.40    1.50
  16  10   3    0.60    1.40
  15 -11  -3   16.10    3.20
  15 -11  -3   22.10    1.60
  15 -11  -3   24.10    1.70
 -15  11   3   17.70    3.30
  13 -11  -3    4.70    2.10
  13 -11  -3    5.50    0.80
  13 -11  -3    4.90    0.80
 -13  11   3    3.90    1.70
  11 -11  -3    6.40    2.10
  11 -11  -3    3.70    0.80
  11 -11  -3    6.30    0.90
 -11  11   3    6.70    2.30
   9 -11  -3   26.90    3.00
   9 -11  -3   21.20    1.80
   9 -11  -3   23.30    3.60
  -9  11   3   21.50    3.40
   7 -11  -3   21.90    3.40
   7 -11  -3   24.80    3.00
   7 -11  -3   23.60    1.90
  -7  11   3   16.90    3.00
   5 -11  -3   37.10    2.70
   5 -11  -3   34.10    3.60
   5 -11  -3   29.80    4.20
  -5  11   3   38.60    4.00
   3 -11  -3   27.00    3.00
   3 -11  -3   25.80    2.10
   3 -11  -3   17.20    3.20
  -3  11   3   29.20    4.00
   1 -11  -3  181.08   10.90
   1 -11  -3  189.88   12.60
  -1  11   3  176.18   12.20
  -1 -11  -3    4.60    2.00
   1  11   3    2.60    1.70
  -3 -11  -3   14.80    1.70
  -3 -11  -3   18.00    3.30
   3  11   3   16.10    3.00
  -5 -11  -3   74.39    5.10
  -5 -11  -3   81.79    6.80
   5  11   3   76.19    6.40
  -7 -11  -3   27.60    4.20
   7  11   3   30.70    4.20
  -9 -11  -3   31.90    4.60
   9  11   3   36.70    4.60
 -11 -11  -3    1.90    1.80
  11  11   3    3.80    1.90
   8 -12  -3   12.00    1.40
   6 -12  -3    5.50    1.70
   6 -12  -3    2.60    2.10
   6 -12  -3    4.20    0.90
  -6  12   3    5.20    2.10
   4 -12  -3   22.80    2.90
   4 -12  -3   16.20    1.80
   4 -12  -3   13.10    3.00
  -4  12   3   19.90    3.40
   2 -12  -3    9.80    2.10
   2 -12  -3    8.70    1.30
   2 -12  -3    7.40    2.50
  -2  12   3    7.70    2.40
   0 -12  -3   15.60    3.20
   0 -12  -3   15.20    1.80
   0  12   3   19.80    3.40
  -2 -12  -3    3.70    2.00
  -2 -12  -3    2.90    1.00
   2  12   3    1.10    1.50
  13  11  -4    4.00    0.90
  13  11  -4    3.30    2.00
  11  11  -4    6.50    1.10
  11  11  -4    5.90    2.20
   9  11  -4   15.50    3.00
   9  11  -4   17.00    1.80
   7  11  -4    3.60    1.90
   7  11  -4    2.40    0.90
   5  11  -4   56.99    5.40
   5  11  -4   53.19    3.80
   3  11  -4   20.90    2.20
   3  11  -4   23.00    3.60
   1  11  -4    2.70    1.90
   1  11  -4    2.20    1.00
  -1  11  -4    2.10    0.90
  -1  11  -4    2.80    1.80
  -3  11  -4   10.90    2.60
  -5  11  -4    0.50    1.70
  -7  11  -4    1.90    1.90
  18  10  -4    6.60    0.80
  18  10  -4   10.00    1.00
  18  10  -4    8.40    2.40
  16  10  -4   17.30    1.50
  16  10  -4   21.30    3.50
  16  10  -4   19.00    1.50
  14  10  -4   33.10    4.30
  14  10  -4   30.80    2.30
  14  10  -4   31.60    2.30
  12  10  -4    4.60    0.80
  12  10  -4    4.10    2.00
  12  10  -4    5.00    1.00
  10  10  -4   13.80    1.50
  10  10  -4   17.40    3.00
   8  10  -4  102.09    7.30
   8  10  -4   86.09    5.70
   6  10  -4    3.40    0.90
   6  10  -4    3.20    1.70
   4  10  -4    3.60    1.80
   4  10  -4    4.40    1.00
   2  10  -4   42.00    4.40
   2  10  -4   40.00    3.00
   0  10  -4    6.50    1.10
   0  10  -4    6.70    2.00
  -2  10  -4   65.79    4.60
  -2  10  -4   73.39    6.10
  -4  10  -4   13.00    1.70
  -4  10  -4   16.20    2.90
  -6  10  -4   37.10    4.70
  -8  10  -4   29.60    4.00
 -10  10  -4  116.99    8.90
 -12  10  -4    3.80    1.90
  23   9  -4   18.30    3.30
  21   9  -4   12.80    2.70
  19   9  -4    3.50    0.40
  19   9  -4    2.60    1.80
  17   9  -4   74.49    4.30
  17   9  -4   69.49    5.90
  17   9  -4   68.89    4.30
  15   9  -4   37.00    4.30
  15   9  -4   35.40    2.30
  15   9  -4   30.40    3.40
  15   9  -4   32.60    2.30
  13   9  -4   26.40    2.00
  13   9  -4   26.70    2.00
  13   9  -4   25.80    3.30
  13   9  -4   32.00    3.90
  11   9  -4    4.60    1.80
  11   9  -4    2.90    0.70
  11   9  -4    4.00    0.70
   9   9  -4  100.59    7.40
   9   9  -4   99.29    6.10
   9   9  -4  103.39    6.10
   7   9  -4   87.39    5.60
   7   9  -4   89.39    6.80
   7   9  -4   95.79    5.80
   5   9  -4    3.00    1.50
   5   9  -4    2.70    0.80
   3   9  -4    0.30    1.30
   3   9  -4    1.30    0.70
   1   9  -4   72.99    4.70
   1   9  -4   73.69    5.90
  -1   9  -4   85.29    6.70
  -1   9  -4   85.89    5.50
  -3   9  -4   18.60    2.90
  -3   9  -4   20.00    2.00
  -5   9  -4    5.60    2.00
  -5   9  -4    3.20    0.90
  -7   9  -4  193.58   11.40
  -7   9  -4  182.38   12.50
  -9   9  -4   14.50    2.70
 -11   9  -4   45.90    4.70
 -13   9  -4    3.20    1.90
 -15   9  -4    3.00    1.80
 -17   9  -4   10.10    2.60
  24   8  -4   22.80    2.50
  24   8  -4   23.50    3.60
  22   8  -4   37.70    4.00
  22   8  -4   34.10    2.90
  20   8  -4   23.30    2.40
  20   8  -4   21.00    3.30
  18   8  -4   10.40    2.30
  18   8  -4    7.70    1.30
  16   8  -4   63.29    4.40
  16   8  -4   64.49    3.70
  16   8  -4   60.39    5.30
  16   8  -4   62.79    3.70
  14   8  -4    1.60    1.30
  14   8  -4    0.70    0.40
  14   8  -4    0.80    0.40
  14   8  -4    1.00    0.70
  12   8  -4   19.30    2.90
  12   8  -4   12.10    1.20
  12   8  -4   13.60    1.70
  12   8  -4   15.60    1.20
  10   8  -4    9.60    1.00
  10   8  -4   11.30    2.20
  10   8  -4    8.20    0.90
  10   8  -4    8.00    1.30
   8   8  -4  100.09    6.00
   8   8  -4   99.39    6.40
   8   8  -4   95.39    6.40
   8   8  -4  101.69    6.00
   8   8  -4  105.69    7.20
   6   8  -4    9.80    1.50
   6   8  -4    9.90    1.50
   6   8  -4    7.90    1.80
   6   8  -4   11.20    1.10
   6   8  -4   10.80    1.10
   4   8  -4   21.50    3.00
   4   8  -4   15.50    1.90
   4   8  -4   22.10    1.70
   4   8  -4   19.70    1.60
   2   8  -4  101.29    7.50
   2   8  -4  108.89    6.50
   2   8  -4  107.89    6.80
   2   8  -4  105.19    6.40
   0   8  -4   51.49    3.50
   0   8  -4   52.59    4.60
  -2   8  -4   33.90    3.60
  -2   8  -4   39.80    2.80
  -4   8  -4    4.00    1.50
  -4   8  -4    4.20    0.90
  -6   8  -4    2.10    1.30
  -6   8  -4    3.00    0.90
  -8   8  -4   53.49    3.80
  -8   8  -4   57.49    5.00
 -10   8  -4    9.70    2.20
 -12   8  -4   12.10    2.50
 -14   8  -4    4.70    1.80
 -16   8  -4   97.89    7.80
 -18   8  -4    7.70    2.40
 -20   8  -4   17.60    3.30
  27   7  -4    0.20    1.40
  27   7  -4   -0.10    0.70
  25   7  -4   -0.40    1.40
  25   7  -4   -0.80    0.60
  23   7  -4   14.20    2.60
  23   7  -4   17.90    1.90
  21   7  -4   19.00    2.00
  21   7  -4   18.20    2.90
  19   7  -4    0.60    0.60
  19   7  -4    1.60    1.30
  17   7  -4    0.40    1.10
  17   7  -4    1.80    0.70
  15   7  -4   20.40    2.00
  15   7  -4   19.40    2.80
  13   7  -4   12.20    1.50
  13   7  -4   10.20    0.70
  13   7  -4    9.50    0.70
  13   7  -4    8.30    1.80
  11   7  -4   19.70    2.00
  11   7  -4   22.70    3.00
  11   7  -4   15.00    2.40
  11   7  -4   16.10    1.20
  11   7  -4   17.20    1.20
   9   7  -4   14.00    1.60
   9   7  -4   10.20    0.90
   9   7  -4   10.30    1.40
   9   7  -4   14.80    2.50
   9   7  -4   14.20    2.30
   9   7  -4   10.50    0.90
   7   7  -4   62.49    4.40
   7   7  -4   78.89    5.20
   7   7  -4   64.89    4.40
   7   7  -4   66.39    4.00
   7   7  -4   66.09    4.00
   5   7  -4   14.90    2.30
   5   7  -4   17.40    1.30
   5   7  -4   16.50    1.30
   5   7  -4   19.90    2.00
   3   7  -4   13.40    2.20
   3   7  -4   13.70    1.30
   3   7  -4   12.50    1.20
   3   7  -4   14.80    1.70
   1   7  -4    6.20    1.60
   1   7  -4    5.50    0.80
   1   7  -4    5.30    0.80
   1   7  -4    3.30    0.80
  -1   7  -4    1.30    0.50
  -1   7  -4    1.30    1.10
  -1   7  -4    0.40    0.50
  -1   7  -4    1.40    0.70
  -3   7  -4   47.70    4.20
  -3   7  -4   47.60    3.30
  -3   7  -4   54.79    3.70
  -5   7  -4    1.80    1.30
  -5   7  -4    2.70    0.70
  -7   7  -4    1.80    0.80
  -7   7  -4   -0.40    1.00
  -9   7  -4    1.60    0.70
  -9   7  -4    2.70    1.40
 -11   7  -4    0.90    0.70
 -11   7  -4    2.50    1.50
 -13   7  -4   12.00    2.30
 -15   7  -4    1.70    1.50
 -17   7  -4    7.00    2.20
 -19   7  -4    5.50    2.10
 -21   7  -4   11.90    2.90
  30   6  -4    6.70    2.10
  28   6  -4    7.60    1.30
  28   6  -4    9.10    2.20
  26   6  -4    1.10    0.80
  26   6  -4    1.30    1.40
  24   6  -4   11.10    1.50
  24   6  -4   14.10    2.50
  22   6  -4   13.30    1.60
  22   6  -4   16.60    2.60
  20   6  -4    1.70    1.20
  20   6  -4    3.30    0.80
  18   6  -4    8.30    1.10
  18   6  -4    6.30    1.50
  18   6  -4    7.20    1.70
  16   6  -4   26.90    2.10
  16   6  -4   24.40    2.80
  16   6  -4   24.70    2.80
  14   6  -4    3.40    0.80
  14   6  -4    1.40    0.90
  14   6  -4    4.20    1.30
  14   6  -4    1.90    1.10
  14   6  -4    3.00    1.50
  12   6  -4   42.10    3.00
  12   6  -4   43.20    3.70
  12   6  -4   48.20    4.00
  12   6  -4   41.80    3.10
  10   6  -4   30.20    2.30
  10   6  -4   29.90    2.30
  10   6  -4   33.00    3.20
  10   6  -4   27.20    2.80
   8   6  -4  176.88   11.00
   8   6  -4  183.28   11.10
   8   6  -4  209.88   12.10
   8   6  -4  190.18   11.70
   8   6  -4  185.08   11.10
   6   6  -4    1.40    0.60
   6   6  -4    1.80    1.00
   6   6  -4    2.20    0.70
   6   6  -4    1.60    0.30
   6   6  -4    1.70    0.30
   4   6  -4   33.70    2.70
   4   6  -4   28.70    2.90
   4   6  -4   35.50    2.10
   4   6  -4   32.50    2.50
   4   6  -4   31.90    2.10
   2   6  -4   83.29    4.90
   2   6  -4   86.89    5.30
   2   6  -4   80.19    4.90
   2   6  -4   81.79    5.80
   0   6  -4   31.40    2.10
   0   6  -4   32.50    2.20
   0   6  -4   30.70    2.40
   0   6  -4   34.40    3.10
  -2   6  -4   38.10    2.70
  -2   6  -4   32.90    2.40
  -2   6  -4   39.20    3.30
  -2   6  -4   35.10    2.40
  -4   6  -4   45.70    3.80
  -4   6  -4   47.60    2.90
  -4   6  -4   40.90    3.10
  -4   6  -4   37.80    2.80
  -6   6  -4   25.90    2.30
  -6   6  -4   26.90    2.00
  -6   6  -4   23.50    2.90
  -8   6  -4   35.00    3.30
  -8   6  -4   27.90    2.30
 -10   6  -4  155.48    9.90
 -10   6  -4  139.89    8.80
 -12   6  -4   14.90    1.60
 -12   6  -4   18.50    2.80
 -14   6  -4   17.10    2.80
 -16   6  -4   22.90    3.20
 -18   6  -4    0.00    1.30
 -20   6  -4   17.60    3.20
 -22   6  -4   -0.70    1.30
 -24   6  -4   13.20    3.10
  31   5  -4   11.80    2.60
  29   5  -4    5.00    1.00
  29   5  -4    7.00    2.10
  27   5  -4  102.79    6.50
  27   5  -4  103.79    7.60
  25   5  -4  155.08    9.50
  25   5  -4  164.58   10.60
  23   5  -4   19.10    1.70
  23   5  -4   20.40    2.80
  21   5  -4    4.60    1.40
  21   5  -4    3.60    0.80
  19   5  -4   23.90    2.00
  19   5  -4   24.70    2.60
  19   5  -4   23.90    1.90
  17   5  -4   99.29    7.10
  17   5  -4  107.79    7.10
  17   5  -4  103.09    7.30
  17   5  -4  106.69    6.40
  17   5  -4  106.29    6.40
  15   5  -4  152.18    8.90
  15   5  -4  153.88    9.60
  15   5  -4  151.18    9.90
  15   5  -4  145.99    9.50
  15   5  -4  150.28    8.90
  13   5  -4   57.59    4.60
  13   5  -4   66.49    5.00
  13   5  -4   64.59    4.60
  13   5  -4   67.79    4.10
  13   5  -4   67.09    4.10
  11   5  -4   65.39    4.90
  11   5  -4   64.29    3.90
  11   5  -4   58.09    4.40
  11   5  -4   56.89    4.30
  11   5  -4   59.69    3.80
   9   5  -4   41.10    3.40
   9   5  -4   45.90    2.90
   9   5  -4   43.10    2.90
   9   5  -4   42.70    3.80
   9   5  -4   39.50    3.20
   9   5  -4   49.20    3.00
   7   5  -4  223.78   13.90
   7   5  -4  229.08   14.20
   7   5  -4  251.57   14.60
   7   5  -4  235.98   13.70
   7   5  -4  244.08   13.70
   5   5  -4   51.79    3.50
   5   5  -4   47.20    3.70
   5   5  -4   55.49    3.40
   5   5  -4   49.30    3.30
   3   5  -4  121.19    7.90
   3   5  -4  124.89    7.40
   3   5  -4  130.59    7.00
   3   5  -4  115.89    7.40
   1   5  -4   58.69    4.30
   1   5  -4   57.59    3.40
   1   5  -4   62.19    3.80
   1   5  -4   56.99    3.80
   1   5  -4   56.79    3.50
  -1   5  -4  139.49    8.50
  -1   5  -4  148.89    8.50
  -1   5  -4  144.59    8.80
  -1   5  -4  151.18    8.80
  -1   5  -4  157.68    9.40
  -3   5  -4   15.70    1.30
  -3   5  -4   15.10    2.10
  -3   5  -4   17.10    1.30
  -3   5  -4   19.80    1.70
  -5   5  -4    4.60    0.70
  -5   5  -4    4.60    1.30
  -5   5  -4    2.70    0.80
  -5   5  -4    6.20    0.80
  -7   5  -4   91.39    5.70
  -7   5  -4   80.39    6.10
  -7   5  -4   91.39    5.40
  -7   5  -4   88.59    5.40
  -9   5  -4   45.60    3.20
  -9   5  -4   41.60    3.80
  -9   5  -4   43.00    3.00
 -11   5  -4    5.60    1.60
 -11   5  -4    3.20    0.70
 -13   5  -4   94.99    6.70
 -13   5  -4   86.79    5.70
 -15   5  -4   18.60    2.80
 -15   5  -4   26.60    2.20
 -17   5  -4  122.69    8.80
 -19   5  -4  132.79    9.50
 -21   5  -4    7.10    2.00
 -23   5  -4   76.89    6.80
 -23   5  -4   78.59    6.80
 -25   5  -4  179.48   12.30
 -25   5  -4  166.88   12.10
  32   4  -4   29.20    3.80
  30   4  -4   47.90    4.60
  30   4  -4   48.40    3.40
  28   4  -4   36.20    2.70
  28   4  -4   33.30    3.70
  26   4  -4   36.50    3.70
  26   4  -4   43.60    2.90
  24   4  -4    3.10    0.80
  24   4  -4    3.60    0.80
  24   4  -4    4.60    1.40
  22   4  -4   60.19    3.80
  22   4  -4   56.09    3.80
  22   4  -4   63.89    4.70
  20   4  -4   34.60    2.40
  20   4  -4   33.30    3.10
  20   4  -4   34.80    2.40
  18   4  -4   13.30    2.10
  18   4  -4   16.90    1.40
  18   4  -4   19.90    2.30
  18   4  -4   15.70    1.40
  18   4  -4   16.40    2.50
  16   4  -4   72.99    5.10
  16   4  -4   69.69    4.90
  16   4  -4   70.59    4.30
  16   4  -4   70.29    4.30
  16   4  -4   71.69    5.40
  14   4  -4  121.29    7.90
  14   4  -4  120.79    7.30
  14   4  -4  128.99    8.00
  14   4  -4  128.99    7.30
  14   4  -4  120.89    8.30
  12   4  -4   11.20    1.60
  12   4  -4    7.00    1.70
  12   4  -4   10.40    1.00
  12   4  -4   10.00    1.00
  12   4  -4   11.00    1.70
  10   4  -4  119.79    7.40
  10   4  -4  111.69    7.40
  10   4  -4  117.89    7.90
  10   4  -4  121.09    6.90
  10   4  -4  115.29    6.90
  10   4  -4  118.59    6.90
   8   4  -4  127.59    8.10
   8   4  -4  129.69    7.60
   8   4  -4  121.69    8.10
   8   4  -4  140.19    7.60
   8   4  -4  134.09    8.60
   6   4  -4   81.19    4.60
   6   4  -4   75.89    4.60
   6   4  -4   68.69    5.40
   6   4  -4   76.79    5.00
   6   4  -4   72.89    4.90
   4   4  -4   15.50    1.80
   4   4  -4   21.50    1.50
   4   4  -4   19.70    1.50
   4   4  -4   19.60    1.80
   2   4  -4  417.06   23.70
   2   4  -4  405.56   23.80
   2   4  -4  431.76   24.20
   0   4  -4    4.20    0.80
   0   4  -4    5.30    0.80
   0   4  -4    3.40    1.00
  -2   4  -4  271.37   15.70
  -2   4  -4  268.77   15.40
  -2   4  -4  274.87   15.40
  -2   4  -4  291.47   16.30
  -2   4  -4  257.37   15.70
  -4   4  -4   28.20    1.80
  -4   4  -4   27.30    1.80
  -4   4  -4   25.30    2.10
  -4   4  -4   29.30    2.60
  -4   4  -4   27.80    2.20
  -6   4  -4    3.60    1.10
  -6   4  -4    2.20    0.50
  -6   4  -4    3.50    0.80
  -6   4  -4    3.50    0.60
  -8   4  -4  368.06   19.90
  -8   4  -4  369.96   19.90
  -8   4  -4  314.67   20.60
  -8   4  -4  339.87   20.20
 -10   4  -4  494.05   27.90
 -10   4  -4  465.45   27.70
 -10   4  -4  482.25   27.60
 -10   4  -4  500.85   28.50
 -12   4  -4   12.60    1.30
 -12   4  -4   12.50    2.00
 -12   4  -4   11.00    1.50
 -14   4  -4   29.00    3.20
 -14   4  -4   33.50    2.50
 -16   4  -4   92.29    7.30
 -16   4  -4  112.29    6.50
 -18   4  -4   10.60    2.30
 -20   4  -4   12.30    2.50
 -20   4  -4   12.20    2.50
 -22   4  -4   11.00    2.60
 -22   4  -4   13.70    2.70
 -24   4  -4    8.00    2.30
 -24   4  -4    5.90    2.20
 -26   4  -4   21.10    3.50
  33   3  -4   27.90    3.70
  31   3  -4    1.40    1.40
  31   3  -4    1.50    0.80
 -31  -3   4    1.10    1.50
  29   3  -4   24.30    3.20
  29   3  -4   25.70    2.10
 -29  -3   4   21.90    3.00
  27   3  -4    5.20    0.90
  27   3  -4    4.30    1.40
 -27  -3   4    4.80    1.50
  25   3  -4   75.59    4.90
  25   3  -4   76.29    5.60
  25   3  -4   77.59    4.80
 -25  -3   4   82.99    5.80
  23   3  -4   11.80    2.00
  23   3  -4   17.80    1.40
  23   3  -4   13.10    1.40
 -23  -3   4   21.00    2.40
  21   3  -4    7.00    0.90
  21   3  -4    7.20    0.90
  21   3  -4    6.20    1.40
  19   3  -4   17.10    1.40
  19   3  -4   18.50    1.40
  19   3  -4   19.80    2.10
  17   3  -4   33.70    2.30
  17   3  -4   36.60    3.50
  17   3  -4   36.30    3.10
  17   3  -4   38.10    3.00
  17   3  -4   36.20    2.30
  15   3  -4  100.89    5.80
  15   3  -4  100.49    6.70
  15   3  -4  102.99    6.40
  15   3  -4   98.29    5.80
  15   3  -4   98.69    6.90
  13   3  -4    8.20    1.80
  13   3  -4    8.00    1.20
  13   3  -4    7.10    0.70
  13   3  -4    8.00    0.70
  13   3  -4    8.90    1.50
  13   3  -4    7.30    0.70
  11   3  -4    0.20    0.20
  11   3  -4    0.40    0.20
  11   3  -4    0.00    0.90
  11   3  -4    0.90    0.80
  11   3  -4   -0.10    0.50
   9   3  -4    3.80    0.40
   9   3  -4    4.80    1.10
   9   3  -4    4.50    0.90
   9   3  -4    5.10    1.30
   9   3  -4    4.10    0.40
   7   3  -4   61.99    3.70
   7   3  -4   67.29    4.20
   7   3  -4   65.29    3.70
   7   3  -4   58.29    4.30
   7   3  -4   60.39    4.70
   5   3  -4   17.90    1.80
   5   3  -4   19.80    1.70
   5   3  -4   18.00    1.30
   5   3  -4   15.50    2.20
   5   3  -4   21.30    1.30
   3   3  -4   55.29    3.30
   3   3  -4   52.19    3.70
   3   3  -4   52.09    3.70
   3   3  -4   54.79    3.30
   1   3  -4   46.10    2.90
   1   3  -4   44.10    3.20
   1   3  -4   48.10    2.90
  -1   3  -4   43.70    2.90
  -1   3  -4   42.70    3.20
  -1   3  -4   46.90    2.90
  -3   3  -4   64.89    3.70
  -3   3  -4   57.09    4.30
  -3   3  -4   60.99    4.00
  -3   3  -4   67.19    4.10
  -3   3  -4   65.79    3.70
  -3   3  -4   68.49    4.20
  -5   3  -4   41.00    2.50
  -5   3  -4   35.90    2.70
  -5   3  -4   42.00    2.50
  -5   3  -4   39.40    3.20
  -5   3  -4   41.20    2.70
  -5   3  -4   38.30    2.90
  -7   3  -4    3.90    0.90
  -7   3  -4    4.00    0.60
  -7   3  -4    3.00    0.50
  -7   3  -4    3.80    0.70
  -7   3  -4    1.80    0.90
  -9   3  -4   20.20    1.60
  -9   3  -4   21.80    2.60
  -9   3  -4   22.80    1.70
  -9   3  -4   23.10    1.90
 -11   3  -4   31.70    2.40
 -11   3  -4   26.00    2.80
 -11   3  -4   31.10    2.20
 -11   3  -4   29.30    2.10
 -13   3  -4   53.99    3.80
 -13   3  -4   54.49    4.40
 -13   3  -4   51.69    3.50
 -15   3  -4    3.60    1.40
 -15   3  -4    5.00    0.90
 -17   3  -4   57.89    4.80
 -17   3  -4   55.29    3.90
 -17   3  -4   59.59    4.90
 -19   3  -4    1.80    1.40
 -19   3  -4    2.20    1.40
 -21   3  -4    1.50    1.40
 -21   3  -4    2.90    1.60
 -23   3  -4   20.50    3.40
 -25   3  -4   30.00    4.10
 -27   3  -4    3.40    2.10
  34   2  -4    0.20    1.40
  32   2  -4    7.20    2.00
  32   2  -4    7.40    1.10
  30   2  -4    5.40    0.90
  30   2  -4    2.60    1.40
 -30  -2   4    4.90    1.60
  28   2  -4    2.40    1.30
  28   2  -4    3.60    0.80
  28   2  -4    3.10    0.80
 -28  -2   4    2.30    1.30
  26   2  -4   32.80    3.20
  26   2  -4   34.10    2.40
  26   2  -4   33.10    2.40
 -26  -2   4   34.90    3.30
  24   2  -4    1.50    0.80
  24   2  -4    1.60    0.50
  24   2  -4    2.20    1.10
  24   2  -4    2.00    0.60
 -24  -2   4    2.30    1.00
  22   2  -4   16.50    2.00
  22   2  -4   23.80    1.60
  22   2  -4   22.60    1.60
  22   2  -4   17.90    2.30
 -22  -2   4   23.60    2.40
  20   2  -4    0.30    0.30
  20   2  -4    0.10    0.70
  20   2  -4    0.30    0.30
 -20  -2   4    0.70    0.70
  18   2  -4    7.00    0.60
  18   2  -4    6.80    1.60
  18   2  -4    6.90    0.70
  18   2  -4    6.00    1.20
 -18  -2   4    7.60    1.30
  16   2  -4   15.60    1.60
  16   2  -4   16.30    2.40
  16   2  -4   16.90    2.20
 -16  -2   4   14.30    1.60
  14   2  -4   22.30    1.90
  14   2  -4   22.50    2.20
  14   2  -4   22.20    2.80
 -14  -2   4   21.20    1.90
  12   2  -4   13.10    1.80
  12   2  -4   13.60    2.10
  12   2  -4   13.60    1.30
  10   2  -4   38.00    2.60
  10   2  -4   34.30    3.30
  10   2  -4   39.50    3.00
   8   2  -4    7.60    1.50
   8   2  -4    8.40    1.00
   8   2  -4   10.20    1.50
   6   2  -4   41.50    3.10
   6   2  -4   42.30    2.70
   6   2  -4   37.80    3.30
   4   2  -4   40.70    3.40
   4   2  -4   39.20    3.00
   4   2  -4   43.10    2.80
   2   2  -4   41.00    2.90
   2   2  -4   45.70    2.50
   2   2  -4   42.00    2.50
   0   2  -4   13.60    1.00
   0   2  -4   13.30    1.40
   0   2  -4   12.30    1.00
  -2   2  -4    9.00    1.30
  -2   2  -4   10.60    1.00
  -2   2  -4    9.90    1.20
  -2   2  -4    9.10    0.90
  -4   2  -4    6.80    0.80
  -4   2  -4    5.40    0.80
  -4   2  -4    6.20    1.00
  -4   2  -4    4.00    1.00
  -6   2  -4   60.29    3.80
  -6   2  -4   51.69    3.30
  -6   2  -4   50.59    3.90
  -6   2  -4   56.39    3.60
  -6   2  -4   59.29    3.30
  -6   2  -4   55.59    3.60
  -8   2  -4   19.30    1.70
  -8   2  -4   18.20    2.00
  -8   2  -4   19.50    1.40
  -8   2  -4   19.60    1.70
  -8   2  -4   20.20    1.40
 -10   2  -4   36.50    2.70
 -10   2  -4   34.80    2.40
 -10   2  -4   37.20    2.50
 -10   2  -4   37.40    3.20
 -12   2  -4    2.90    0.60
 -12   2  -4    3.60    0.70
 -12   2  -4    3.60    1.20
 -12   2  -4    5.20    1.00
 -14   2  -4    1.50    1.10
 -14   2  -4    1.50    0.60
 -14   2  -4    1.20    0.70
 -14   2  -4    1.30    1.00
 -16   2  -4    7.30    1.70
 -16   2  -4   10.60    1.90
 -16   2  -4   12.30    1.30
 -18   2  -4    0.00    1.20
 -18   2  -4    2.00    0.80
 -18   2  -4    0.40    1.30
 -20   2  -4    4.60    1.70
 -22   2  -4    0.40    1.20
 -24   2  -4    0.80    1.50
 -26   2  -4    1.90    1.80
 -28   2  -4    2.10    2.10
  33   1  -4   29.90    3.70
  31   1  -4   39.00    3.80
  31   1  -4   40.70    2.80
 -31  -1   4   37.10    3.90
  29   1  -4    2.20    1.30
  29   1  -4    1.30    0.70
  29   1  -4    1.10    0.60
 -29  -1   4    0.20    1.10
  27   1  -4   30.10    2.20
  27   1  -4   28.30    3.00
  27   1  -4   28.40    2.10
 -27  -1   4   29.30    3.00
  25   1  -4   59.79    3.60
  25   1  -4   54.89    4.10
  25   1  -4   51.29    4.30
  25   1  -4   57.69    3.50
 -25  -1   4   54.19    4.30
  23   1  -4   10.80    1.00
  23   1  -4   10.80    1.00
  23   1  -4    8.50    1.40
  23   1  -4    9.40    1.60
  23   1  -4   10.40    1.00
 -23  -1   4    8.60    1.50
  21   1  -4   17.30    1.80
  21   1  -4   15.20    1.10
  21   1  -4   14.60    1.10
  21   1  -4   16.60    2.00
  21   1  -4   15.00    1.10
 -21  -1   4   17.70    2.00
  19   1  -4   60.99    3.90
  19   1  -4   54.09    4.00
  19   1  -4   59.69    4.50
 -19  -1   4   55.79    4.00
  17   1  -4   84.29    5.50
  17   1  -4   87.59    5.90
 -17  -1   4   87.69    5.50
  15   1  -4   70.49    4.40
  15   1  -4   73.49    4.70
  15   1  -4   70.89    5.10
 -15  -1   4   77.79    4.70
  13   1  -4    0.90    0.30
  13   1  -4    0.80    0.80
  13   1  -4    0.80    1.00
  13   1  -4    0.70    0.50
 -13  -1   4    0.90    0.40
  11   1  -4    0.60    0.40
  11   1  -4    0.90    1.00
  11   1  -4    1.10    0.80
 -11  -1   4    0.60    0.40
   9   1  -4  422.86   24.10
   9   1  -4  419.36   23.50
   9   1  -4  406.86   24.40
  -9  -1   4  420.56   23.50
  -9  -1   4  410.16   23.60
   7   1  -4  494.45   29.60
   7   1  -4  527.45   28.80
   7   1  -4  521.55   29.30
  -7  -1   4  495.25   28.70
   5   1  -4   38.20    3.00
   5   1  -4   42.50    2.50
   5   1  -4   40.80    3.30
  -5  -1   4   37.30    2.50
  -5  -1   4   41.00    2.50
   3   1  -4   25.40    1.80
   3   1  -4   22.90    1.90
   3   1  -4   24.20    2.50
  -3  -1   4   24.80    1.70
   1   1  -4   63.39    3.90
   1   1  -4   62.49    4.00
   1   1  -4   60.39    3.80
  -1  -1   4   62.59    3.90
  -1   1  -4  203.48   12.00
  -1   1  -4  210.28   11.60
  -1   1  -4  208.38   11.60
  -1   1  -4  204.08   12.00
  -1   1  -4  196.38   11.80
  -3   1  -4   85.19    5.10
  -3   1  -4   84.19    5.00
  -3   1  -4   79.09    5.30
  -3   1  -4   83.99    4.90
  -3   1  -4   83.39    5.20
  -5   1  -4   58.79    3.60
  -5   1  -4   58.79    3.60
  -5   1  -4   56.29    4.00
  -5   1  -4   59.09    3.70
  -5   1  -4   55.39    3.80
  -7   1  -4  257.87   14.90
  -7   1  -4  254.27   14.60
  -7   1  -4  265.17   14.90
  -7   1  -4  258.17   15.30
  -7   1  -4  259.97   14.90
  -7   1  -4  259.17   14.60
  -7   1  -4  251.17   15.10
  -9   1  -4    0.50    0.30
  -9   1  -4    1.30    0.60
  -9   1  -4    1.00    0.50
  -9   1  -4    1.60    0.90
  -9   1  -4    2.00    0.40
  -9   1  -4    0.80    0.50
  -9   1  -4    0.40    0.70
 -11   1  -4   62.69    4.80
 -11   1  -4   65.39    4.10
 -11   1  -4   69.19    4.90
 -11   1  -4   66.19    4.30
 -11   1  -4   66.29    4.10
 -13   1  -4    7.80    1.00
 -13   1  -4    8.70    1.10
 -13   1  -4    9.20    1.30
 -13   1  -4    8.80    1.70
 -13   1  -4    9.00    1.80
 -15   1  -4   19.20    2.70
 -15   1  -4   25.20    2.00
 -15   1  -4   27.40    2.60
 -17   1  -4   40.60    3.90
 -17   1  -4   46.80    3.20
 -19   1  -4   35.00    3.50
 -19   1  -4   28.60    3.70
 -21   1  -4   10.00    2.20
 -23   1  -4   38.90    4.30
 -25   1  -4   86.69    7.20
 -27   1  -4    5.80    2.30
  34   0  -4    4.70    1.90
  32   0  -4   35.50    3.90
  32   0  -4   38.40    2.80
 -32   0   4   40.80    4.00
  30   0  -4    4.90    0.80
  30   0  -4    4.40    0.80
  30   0  -4    3.60    1.50
 -30   0   4    5.50    1.70
  28   0  -4    9.30    1.90
  28   0  -4   10.60    1.10
  28   0  -4    9.20    1.10
 -28   0   4    7.90    1.80
  26   0  -4   52.29    4.20
  26   0  -4   50.79    3.20
  26   0  -4   46.70    3.80
  26   0  -4   50.19    3.20
 -26   0   4   53.69    4.20
  24   0  -4  100.39    6.00
  24   0  -4  103.79    6.60
  24   0  -4  100.39    6.00
  24   0  -4  101.39    6.90
 -24   0   4  103.79    6.80
  22   0  -4  154.78    9.90
  22   0  -4  163.28    9.70
  22   0  -4  161.98    9.20
  22   0  -4  159.88    9.10
 -22   0   4  159.58    9.90
  20   0  -4   24.30    2.90
  20   0  -4   30.00    2.20
  20   0  -4   28.10    2.40
 -20   0   4   27.30    2.40
  18   0  -4    8.80    1.10
  18   0  -4    8.60    1.30
  18   0  -4    8.80    1.70
 -18   0   4    8.90    1.30
  16   0  -4  171.88   10.10
  16   0  -4  181.48   10.20
  16   0  -4  172.48   10.80
  16   0  -4  174.18   10.30
 -16   0   4  171.48   10.30
  14   0  -4   85.19    5.30
  14   0  -4   84.79    5.10
  14   0  -4   93.89    5.90
  14   0  -4   83.69    5.00
 -14   0   4   86.49    5.20
  12   0  -4  138.89    8.50
  12   0  -4  137.09    8.80
  12   0  -4  134.09    7.80
 -12   0   4  130.49    7.80
  10   0  -4  220.18   13.20
  10   0  -4  214.48   12.50
  10   0  -4  227.38   13.60
 -10   0   4  222.48   12.50
   8   0  -4 1433.06   78.39
   8   0  -4 1364.06   78.69
   8   0  -4 1366.06   78.19
   6   0  -4  140.99    8.50
   6   0  -4  139.09    8.30
   6   0  -4  137.29    8.80
   4   0  -4   46.60    3.40
   4   0  -4   47.90    3.20
   4   0  -4   47.20    2.80
   4   0  -4   46.00    2.80
  -4   0   4   47.60    2.80
  -4   0   4   45.70    2.80
   2   0  -4  148.39    8.80
   2   0  -4  152.48    8.50
   2   0  -4  148.69    9.30
   2   0  -4  144.39    8.60
  -2   0   4  146.39    8.50
   0   0  -4   41.90    2.60
   0   0  -4   44.00    2.70
   0   0  -4   40.20    2.80
   0   0  -4   39.40    2.70
   0   0  -4   36.90    3.20
   0   0   4   36.30    2.60
  -2   0  -4  458.05   26.00
  -2   0  -4  459.35   25.70
  -2   0  -4  468.35   25.70
  -2   0  -4  439.66   26.10
  -2   0  -4  446.26   26.10
  -2   0  -4  466.55   25.90
  -4   0  -4  335.67   19.30
  -4   0  -4  330.47   19.50
  -4   0  -4  341.57   19.60
  -4   0  -4  343.87   19.70
  -4   0  -4  344.57   19.50
  -4   0  -4  338.17   19.30
  -6   0  -4   60.09    3.80
  -6   0  -4   60.79    3.90
  -6   0  -4   63.19    3.50
  -6   0  -4   61.19    3.50
  -6   0  -4   64.19    4.00
  -6   0  -4   57.39    4.20
  -6   0  -4   57.79    3.80
  -8   0  -4  205.48   12.20
  -8   0  -4  201.48   12.30
  -8   0  -4  219.88   12.20
  -8   0  -4  210.68   11.90
  -8   0  -4  208.08   12.20
  -8   0  -4  206.68   12.60
  -8   0  -4  210.88   11.90
 -10   0  -4  110.79    6.50
 -10   0  -4  112.29    6.80
 -10   0  -4  112.69    7.30
 -10   0  -4  112.89    6.80
 -10   0  -4  110.49    6.50
 -10   0  -4  107.59    6.70
 -12   0  -4   31.60    3.00
 -12   0  -4   32.20    2.30
 -12   0  -4   31.70    2.50
 -12   0  -4   34.70    2.30
 -14   0  -4   66.59    4.50
 -14   0  -4   64.99    4.40
 -14   0  -4   64.29    4.90
 -14   0  -4   61.69    4.10
 -16   0  -4  499.35   27.50
 -16   0  -4  487.05   27.80
 -16   0  -4  453.75   28.30
 -18   0  -4   10.30    1.30
 -18   0  -4   13.20    2.40
 -20   0  -4   79.19    6.30
 -22   0  -4   23.70    3.50
 -24   0  -4    2.60    1.90
  24   0   4    2.30    1.40
 -26   0  -4  164.78   11.30
  26   0   4  150.18   10.90
 -28   0  -4   56.79    5.80
  28   0   4   65.09    5.80
  33  -1  -4   27.00    3.60
  31  -1  -4   42.50    2.90
  31  -1  -4   42.50    4.10
  31  -1  -4   41.40    2.90
 -31   1   4   38.90    4.00
  29  -1  -4    0.70    0.50
  29  -1  -4    1.80    1.30
  29  -1  -4    1.00    0.50
  29  -1  -4   -0.10    1.20
 -29   1   4    1.70    1.20
  27  -1  -4   31.20    2.10
  27  -1  -4   31.70    3.10
  27  -1  -4   23.30    3.30
  27  -1  -4   30.20    2.10
 -27   1   4   28.30    3.20
  25  -1  -4   58.89    4.50
  25  -1  -4   54.29    3.50
  25  -1  -4   55.89    4.10
  25  -1  -4   56.29    4.80
  25  -1  -4   57.09    3.50
 -25   1   4   61.89    4.50
  23  -1  -4   11.10    1.50
  23  -1  -4   10.20    0.90
  23  -1  -4    9.20    1.90
  23  -1  -4    9.90    0.90
  23  -1  -4   11.00    1.70
 -23   1   4    7.40    1.50
 -23   1   4    9.80    1.60
  21  -1  -4   18.10    1.80
  21  -1  -4   15.70    2.20
  21  -1  -4   16.20    2.00
 -21   1   4   15.40    1.80
 -21   1   4   11.00    1.70
  19  -1  -4   59.79    4.50
  19  -1  -4   61.99    4.20
  19  -1  -4   56.89    3.90
 -19   1   4   57.19    4.10
 -19   1   4   60.39    4.10
  17  -1  -4   90.39    5.70
  17  -1  -4   94.29    5.90
  17  -1  -4   85.99    6.20
 -17   1   4   95.29    5.90
 -17   1   4   95.79    5.80
  15  -1  -4   77.49    5.30
  15  -1  -4   73.09    4.70
  15  -1  -4   75.29    4.60
  15  -1  -4   76.79    4.50
 -15   1   4   75.49    4.70
 -15   1   4   72.89    4.70
  13  -1  -4    0.60    0.30
  13  -1  -4    0.90    0.40
  13  -1  -4    1.50    0.70
  13  -1  -4    1.00    0.50
  13  -1  -4    1.70    0.90
 -13   1   4    0.10    0.40
 -13   1   4    1.00    0.40
  11  -1  -4    0.30    0.60
  11  -1  -4    0.80    0.40
  11  -1  -4    0.40    0.30
  11  -1  -4   -0.30    0.80
 -11   1   4    0.60    0.30
   9  -1  -4  426.36   24.20
   9  -1  -4  434.36   23.70
   9  -1  -4  418.66   24.40
   9  -1  -4  415.26   23.70
   9  -1  -4  422.06   24.70
  -9   1   4  411.76   23.70
   7  -1  -4  483.35   28.20
   7  -1  -4  507.55   28.50
   7  -1  -4  496.95   28.80
  -7   1   4  490.45   27.70
   5  -1  -4   42.40    3.50
   5  -1  -4   43.90    2.50
   5  -1  -4   41.90    3.00
   5  -1  -4   40.20    3.20
   5  -1  -4   41.90    2.60
   5  -1  -4   43.40    2.60
  -5   1   4   43.00    2.60
   3  -1  -4   25.80    1.60
   3  -1  -4   26.00    1.70
   3  -1  -4   25.20    2.40
   3  -1  -4   23.40    2.10
  -3   1   4   26.00    1.70
   1  -1  -4   64.09    3.70
   1  -1  -4   61.69    4.00
   1  -1  -4   60.19    4.40
   1  -1  -4   61.39    3.80
  -1   1   4   60.69    3.80
  -1  -1  -4  207.58   12.10
  -1  -1  -4  202.88   12.10
  -1  -1  -4  209.28   11.70
  -1  -1  -4  210.38   11.90
  -1  -1  -4  211.38   11.70
  -1  -1  -4  196.48   12.40
   1   1   4  206.18   12.20
  -3  -1  -4   80.79    5.40
  -3  -1  -4   90.99    5.10
  -3  -1  -4   88.59    5.10
  -3  -1  -4   85.29    5.70
  -3  -1  -4   85.49    5.20
  -3  -1  -4   79.69    5.30
  -5  -1  -4   59.49    3.90
  -5  -1  -4   52.69    3.70
  -5  -1  -4   55.49    3.50
  -5  -1  -4   59.29    3.60
  -5  -1  -4   55.89    3.70
  -7  -1  -4  245.08   14.80
  -7  -1  -4  249.68   14.70
  -7  -1  -4  249.08   14.30
  -7  -1  -4  257.97   14.30
  -7  -1  -4  263.27   14.60
  -7  -1  -4  259.97   15.10
  -7  -1  -4  247.98   14.60
  -9  -1  -4    0.90    0.60
  -9  -1  -4    0.70    0.80
  -9  -1  -4    1.10    0.60
  -9  -1  -4    2.00    0.70
  -9  -1  -4    1.10    0.40
  -9  -1  -4    0.80    0.40
  -9  -1  -4    1.40    0.60
 -11  -1  -4   74.39    4.60
 -11  -1  -4   76.89    5.20
 -11  -1  -4   72.59    4.70
 -11  -1  -4   72.49    4.60
 -11  -1  -4   70.99    4.40
 -11  -1  -4   66.39    4.40
 -13  -1  -4    8.00    1.70
 -13  -1  -4    6.40    1.00
 -13  -1  -4    6.90    1.20
 -13  -1  -4    7.00    0.90
 -13  -1  -4    9.40    1.00
 -15  -1  -4   26.80    2.30
 -15  -1  -4   26.50    1.90
 -15  -1  -4   17.40    2.00
 -15  -1  -4   26.00    3.10
 -17  -1  -4   46.60    3.60
 -17  -1  -4   42.40    3.20
 -17  -1  -4   58.89    4.50
  17   1   4   44.40    4.00
 -19  -1  -4   27.00    3.40
 -19  -1  -4   29.20    2.30
  19   1   4   26.30    3.30
 -21  -1  -4   13.90    2.60
  21   1   4   10.70    2.20
 -23  -1  -4   46.00    4.60
  23   1   4   48.30    4.50
 -25  -1  -4   89.99    7.30
  25   1   4   87.99    7.00
 -27  -1  -4    6.40    2.40
  27   1   4    3.40    2.10
  34  -2  -4    0.30    1.40
  34  -2  -4    1.10    1.50
  32  -2  -4    9.20    2.20
  32  -2  -4    6.80    1.40
  32  -2  -4    5.20    1.90
  30  -2  -4    3.20    1.60
  30  -2  -4    4.90    0.80
  30  -2  -4    3.90    0.80
  30  -2  -4   -0.60    1.40
 -30   2   4    5.90    1.70
  28  -2  -4    3.70    0.70
  28  -2  -4    3.70    1.50
  28  -2  -4    3.60    0.70
  28  -2  -4    3.50    1.60
 -28   2   4    3.80    1.40
 -28   2   4    2.90    1.30
  26  -2  -4   22.20    3.00
  26  -2  -4   33.10    2.20
  26  -2  -4   35.40    2.20
  26  -2  -4   29.60    3.50
  26  -2  -4   34.40    3.20
 -26   2   4   34.30    3.10
 -26   2   4   32.00    3.10
  24  -2  -4    1.60    0.40
  24  -2  -4    1.90    1.10
  24  -2  -4    1.30    1.20
  24  -2  -4    2.20    0.50
  24  -2  -4    1.20    0.80
 -24   2   4    1.00    0.90
 -24   2   4    1.40    1.00
  22  -2  -4   23.40    1.50
  22  -2  -4   20.80    2.20
  22  -2  -4   22.20    1.50
  22  -2  -4   20.40    2.70
  22  -2  -4   22.70    2.40
 -22   2   4   21.60    2.30
 -22   2   4   21.40    2.50
  20  -2  -4    0.60    0.60
  20  -2  -4    0.50    0.90
  20  -2  -4    0.20    0.70
 -20   2   4    0.00    0.70
 -20   2   4    1.10    0.80
  18  -2  -4    6.30    1.20
  18  -2  -4    7.60    1.60
  18  -2  -4    5.20    0.90
 -18   2   4    6.00    1.10
 -18   2   4    7.00    1.20
  16  -2  -4   17.70    1.80
  16  -2  -4   14.80    1.40
  16  -2  -4   13.50    2.00
  16  -2  -4   14.60    1.50
 -16   2   4   14.50    1.50
 -16   2   4   17.10    1.60
  14  -2  -4   18.40    2.20
  14  -2  -4   24.10    1.80
  14  -2  -4   20.90    1.90
  14  -2  -4   21.40    1.50
  14  -2  -4   20.20    1.60
 -14   2   4   19.20    1.70
 -14   2   4   21.60    1.70
  12  -2  -4   14.80    1.90
  12  -2  -4   13.00    1.20
  12  -2  -4   11.40    1.40
  12  -2  -4   13.60    1.10
  12  -2  -4   14.20    1.00
 -12   2   4   15.20    1.30
  10  -2  -4   34.60    3.00
  10  -2  -4   38.40    2.40
  10  -2  -4   35.70    2.70
  10  -2  -4   37.10    2.50
 -10   2   4   39.30    2.50
   8  -2  -4    9.00    0.90
   8  -2  -4    6.20    1.30
   8  -2  -4    7.90    1.20
  -8   2   4    9.40    0.90
   6  -2  -4   41.70    3.50
   6  -2  -4   43.50    3.00
   6  -2  -4   42.90    2.70
   6  -2  -4   41.30    3.20
  -6   2   4   41.50    2.70
   4  -2  -4   41.30    2.60
   4  -2  -4   38.80    3.30
   4  -2  -4   37.90    2.80
  -4   2   4   39.40    2.60
   2  -2  -4   42.00    2.80
   2  -2  -4   40.40    3.00
   2  -2  -4   45.20    3.40
  -2   2   4   43.40    2.80
   0  -2  -4   12.60    1.30
   0  -2  -4   17.00    2.00
   0  -2  -4   14.50    0.90
   0  -2  -4   14.20    1.60
   0  -2  -4   14.70    1.10
   0   2   4   15.80    1.40
  -2  -2  -4    8.20    1.10
  -2  -2  -4   10.50    1.00
  -2  -2  -4    8.60    1.20
  -2  -2  -4    8.60    0.80
  -2  -2  -4    9.10    0.80
  -2  -2  -4    9.00    1.50
   2   2   4    9.00    1.20
  -4  -2  -4    5.40    0.80
  -4  -2  -4    5.20    0.70
  -4  -2  -4    5.90    1.30
  -4  -2  -4    5.00    0.90
  -4  -2  -4    3.50    0.90
  -4  -2  -4    3.80    0.60
   4   2   4    3.80    0.90
  -6  -2  -4   55.89    3.60
  -6  -2  -4   53.99    3.60
  -6  -2  -4   59.59    4.00
  -6  -2  -4   54.59    3.60
  -6  -2  -4   56.09    3.20
  -6  -2  -4   56.59    3.20
  -6  -2  -4   54.49    4.00
  -6  -2  -4   54.79    3.70
   6   2   4   57.19    4.00
  -8  -2  -4   22.40    1.70
  -8  -2  -4   16.40    1.80
  -8  -2  -4   19.00    1.70
  -8  -2  -4   20.80    2.10
  -8  -2  -4   21.50    1.40
  -8  -2  -4   21.10    1.80
  -8  -2  -4   20.00    1.40
   8   2   4   20.80    2.10
 -10  -2  -4   31.60    3.00
 -10  -2  -4   36.90    2.60
 -10  -2  -4   33.30    2.30
 -10  -2  -4   35.20    2.60
 -10  -2  -4   32.40    2.60
 -10  -2  -4   34.60    2.30
  10   2   4   36.10    3.00
 -12  -2  -4    4.30    1.30
 -12  -2  -4    6.20    1.20
 -12  -2  -4    4.90    0.90
 -12  -2  -4    4.20    0.70
 -12  -2  -4    5.60    0.80
 -12  -2  -4    5.60    1.00
  12   2   4    7.30    1.50
 -14  -2  -4    2.00    1.10
 -14  -2  -4    1.60    0.80
 -14  -2  -4    2.50    0.60
 -14  -2  -4    2.10    0.70
  14   2   4    2.70    1.20
 -16  -2  -4   11.20    2.10
 -16  -2  -4   15.50    1.90
 -16  -2  -4   14.80    1.50
  16   2   4   13.00    2.20
 -18  -2  -4    1.60    1.20
 -18  -2  -4    1.20    0.60
  18   2   4    0.40    1.20
 -20  -2  -4    4.20    1.60
  20   2   4    4.40    1.70
 -22  -2  -4    1.30    1.50
  22   2   4    1.80    1.40
 -24  -2  -4    0.50    1.40
  24   2   4    0.20    1.40
 -26  -2  -4    1.10    1.80
  26   2   4    1.20    1.60
 -28  -2  -4    3.20    2.10
  28   2   4    4.30    2.00
  33  -3  -4   26.80    3.60
  33  -3  -4   23.70    3.40
 -33   3   4   21.80    3.20
  31  -3  -4    1.90    1.50
  31  -3  -4    2.60    1.60
  31  -3  -4    2.40    0.70
  31  -3  -4    1.40    0.70
 -31   3   4    1.70    1.40
 -31   3   4    2.60    1.50
  29  -3  -4   25.70    2.00
  29  -3  -4   27.90    2.00
  29  -3  -4   27.60    3.30
  29  -3  -4   19.30    3.10
 -29   3   4   28.60    3.30
 -29   3   4   17.40    2.80
  27  -3  -4    6.10    1.70
  27  -3  -4    4.20    0.80
  27  -3  -4    3.90    0.70
  27  -3  -4    4.90    1.60
 -27   3   4    4.60    1.50
 -27   3   4    4.70    1.50
  25  -3  -4   80.09    4.90
  25  -3  -4   79.39    4.90
  25  -3  -4   79.89    6.00
  25  -3  -4   87.99    5.70
  25  -3  -4   83.79    6.00
 -25   3   4   82.09    5.90
 -25   3   4   81.59    5.90
  23  -3  -4   17.40    2.30
  23  -3  -4   14.70    1.80
  23  -3  -4   11.60    2.10
  23  -3  -4   17.10    1.30
  23  -3  -4   17.60    1.30
 -23   3   4   16.50    2.20
 -23   3   4   13.90    2.10
  21  -3  -4    7.20    0.70
  21  -3  -4    7.20    1.70
  21  -3  -4    7.00    0.70
  21  -3  -4    6.70    1.40
  21  -3  -4    6.90    1.20
 -21   3   4    6.80    1.30
 -21   3   4    7.20    1.40
  19  -3  -4   18.60    1.80
  19  -3  -4   16.60    2.40
  19  -3  -4   17.40    1.90
  19  -3  -4   16.60    2.00
 -19   3   4   18.20    2.10
 -19   3   4   18.50    2.00
  17  -3  -4   31.20    2.60
  17  -3  -4   40.20    2.70
  17  -3  -4   32.80    3.00
  17  -3  -4   37.50    2.90
 -17   3   4   35.60    2.80
 -17   3   4   32.90    2.70
  15  -3  -4   90.89    5.70
  15  -3  -4   98.59    6.00
  15  -3  -4   90.19    6.20
  15  -3  -4   93.89    6.00
 -15   3   4   95.29    5.90
  13  -3  -4    6.90    1.10
  13  -3  -4    7.90    1.10
  13  -3  -4    4.30    1.20
 -13   3   4    8.10    1.10
  11  -3  -4   -0.40    0.60
  11  -3  -4    0.30    0.80
  11  -3  -4    0.30    0.50
 -11   3   4    0.00    0.50
   9  -3  -4    4.90    0.60
   9  -3  -4    3.60    0.90
   9  -3  -4    4.90    1.20
   9  -3  -4    3.80    0.80
  -9   3   4    4.80    0.80
   7  -3  -4   62.19    4.00
   7  -3  -4   62.29    4.40
   7  -3  -4   62.89    3.70
   7  -3  -4   58.89    4.10
  -7   3   4   63.39    4.00
   5  -3  -4   21.60    1.90
   5  -3  -4   17.80    1.30
   5  -3  -4   17.80    1.50
  -5   3   4   16.20    1.50
   3  -3  -4   54.29    3.30
   3  -3  -4   52.79    3.60
   3  -3  -4   54.39    3.70
   3  -3  -4   58.49    4.10
  -3   3   4   55.79    3.60
   1  -3  -4   45.80    2.70
   1  -3  -4   46.10    2.70
   1  -3  -4   43.70    3.50
   1  -3  -4   45.90    2.90
   1  -3  -4   44.40    3.20
   1  -3  -4   48.00    3.30
  -1   3   4   47.40    3.20
  -1  -3  -4   45.80    2.80
  -1  -3  -4   42.90    2.90
  -1  -3  -4   42.70    3.10
  -1  -3  -4   46.20    3.20
  -1  -3  -4   44.20    2.70
  -1  -3  -4   42.50    3.40
   1   3   4   43.20    3.10
  -3  -3  -4   60.89    4.40
  -3  -3  -4   63.59    4.00
  -3  -3  -4   63.69    4.50
  -3  -3  -4   69.79    4.30
  -3  -3  -4   62.59    4.00
  -3  -3  -4   65.69    4.00
   3   3   4   64.79    4.30
  -5  -3  -4   43.20    3.00
  -5  -3  -4   37.30    3.00
  -5  -3  -4   35.90    2.70
  -5  -3  -4   37.10    2.60
  -5  -3  -4   43.70    2.70
  -5  -3  -4   40.20    3.10
   5   3   4   41.80    3.10
  -7  -3  -4    3.00    0.60
  -7  -3  -4    4.20    0.90
  -7  -3  -4    3.30    0.80
  -7  -3  -4    3.90    0.50
  -7  -3  -4    2.90    0.70
  -7  -3  -4    3.10    0.40
  -7  -3  -4    2.80    0.90
   7   3   4    1.90    0.90
  -9  -3  -4   18.30    2.30
  -9  -3  -4   18.10    1.90
  -9  -3  -4   19.60    1.40
  -9  -3  -4   18.60    1.90
  -9  -3  -4   20.50    1.50
  -9  -3  -4   20.00    1.80
   9   3   4   21.20    2.10
 -11  -3  -4   28.70    2.10
 -11  -3  -4   28.70    2.00
 -11  -3  -4   33.90    2.40
 -11  -3  -4   25.50    2.40
 -11  -3  -4   28.90    2.80
 -11  -3  -4   28.60    2.40
  11   3   4   28.50    2.70
 -13  -3  -4   53.29    3.80
 -13  -3  -4   51.79    3.40
 -13  -3  -4   49.70    3.50
 -13  -3  -4   54.19    3.60
 -13  -3  -4   50.49    3.70
 -13  -3  -4   48.70    4.20
  13   3   4   55.49    4.30
 -15  -3  -4    5.00    1.50
 -15  -3  -4    6.70    1.30
 -15  -3  -4    5.00    0.80
  15   3   4    5.80    1.50
 -17  -3  -4   53.89    3.90
 -17  -3  -4   60.89    5.00
  17   3   4   62.29    4.90
 -19  -3  -4    1.80    1.30
 -19  -3  -4    2.20    0.70
  19   3   4    3.00    1.50
 -21  -3  -4    1.70    1.50
  21   3   4    1.70    1.40
 -23  -3  -4   15.70    2.90
  23   3   4   21.80    3.30
 -25  -3  -4   37.60    4.70
  25   3   4   32.80    4.20
 -27  -3  -4    3.50    2.20
  27   3   4    4.40    2.00
  32  -4  -4   17.80    2.90
  32  -4  -4   26.40    3.50
 -32   4   4   26.40    3.50
  30  -4  -4   51.49    4.70
  30  -4  -4   54.19    4.90
  30  -4  -4   50.79    3.70
  30  -4  -4   48.20    3.50
 -30   4   4   60.49    4.90
 -30   4   4   54.29    4.80
  28  -4  -4   40.80    2.90
  28  -4  -4   35.00    3.80
  28  -4  -4   42.90    4.10
  28  -4  -4   43.40    2.90
 -28   4   4   39.50    3.90
 -28   4   4   46.40    4.10
  26  -4  -4   40.90    3.80
  26  -4  -4   37.60    2.60
  26  -4  -4   42.10    2.70
  26  -4  -4   34.10    3.60
 -26   4   4   34.30    3.50
 -26   4   4   40.90    3.70
  24  -4  -4    2.90    1.30
  24  -4  -4    2.80    1.30
  24  -4  -4    3.00    0.60
  24  -4  -4    3.10    0.60
 -24   4   4    2.60    1.20
 -24   4   4    2.50    1.20
  22  -4  -4   61.69    4.50
  22  -4  -4   63.79    4.80
  22  -4  -4   58.89    4.90
  22  -4  -4   64.69    3.90
  22  -4  -4   64.49    3.90
 -22   4   4   65.69    4.80
 -22   4   4   67.99    4.90
  20  -4  -4   33.70    3.10
  20  -4  -4   37.20    3.20
  20  -4  -4   33.80    2.20
  20  -4  -4   34.00    2.20
 -20   4   4   31.80    2.90
 -20   4   4   33.40    3.00
  18  -4  -4   18.10    1.30
  18  -4  -4   18.10    2.40
  18  -4  -4   17.60    1.30
  18  -4  -4   20.00    2.00
  18  -4  -4   19.40    2.10
 -18   4   4   17.10    2.10
 -18   4   4   19.00    2.00
  16  -4  -4   72.79    4.80
  16  -4  -4   74.99    4.20
  16  -4  -4   72.29    5.20
  16  -4  -4   70.39    5.00
 -16   4   4   71.79    4.90
  14  -4  -4  128.39    7.80
  14  -4  -4  129.19    8.10
  14  -4  -4  122.19    7.80
 -14   4   4  123.69    7.80
  12  -4  -4    9.90    1.40
  12  -4  -4    9.00    1.50
  12  -4  -4    9.50    1.40
 -12   4   4   12.30    1.50
  10  -4  -4  120.89    7.30
  10  -4  -4  119.29    7.50
  10  -4  -4  111.29    7.30
 -10   4   4  120.49    7.30
   8  -4  -4  129.59    7.80
   8  -4  -4  121.09    7.80
   8  -4  -4  127.89    8.00
   8  -4  -4  125.99    7.50
  -8   4   4  128.39    7.70
   6  -4  -4   74.49    4.60
   6  -4  -4   77.19    4.90
   6  -4  -4   72.09    4.90
  -6   4   4   78.49    4.90
   4  -4  -4   21.90    1.40
   4  -4  -4   22.10    1.40
   4  -4  -4   21.80    2.00
   4  -4  -4   20.60    1.60
   4  -4  -4   22.10    2.00
  -4   4   4   22.10    1.90
   2  -4  -4  392.16   22.70
   2  -4  -4  402.16   23.00
   2  -4  -4  408.46   22.60
   2  -4  -4  389.16   23.00
   2  -4  -4  402.36   22.60
  -2   4   4  397.46   23.00
   0  -4  -4    3.90    1.00
   0  -4  -4    4.00    0.60
   0  -4  -4    3.60    0.70
   0  -4  -4    4.10    0.90
   0  -4  -4    3.20    0.60
   0   4   4    3.00    0.90
  -2  -4  -4  268.47   16.00
  -2  -4  -4  258.37   15.50
  -2  -4  -4  287.87   15.60
  -2  -4  -4  275.77   15.80
  -2  -4  -4  264.17   15.90
  -2  -4  -4  274.77   15.50
   2   4   4  259.87   15.90
  -4  -4  -4   26.10    2.10
  -4  -4  -4   31.40    2.40
  -4  -4  -4   27.10    2.50
  -4  -4  -4   27.70    2.10
  -4  -4  -4   26.80    2.00
   4   4   4   25.50    2.40
  -6  -4  -4    2.30    0.90
  -6  -4  -4    2.60    0.90
  -6  -4  -4    3.70    0.80
  -6  -4  -4    2.90    0.40
  -6  -4  -4    3.00    0.40
  -6  -4  -4    2.90    0.70
  -6  -4  -4    3.10    0.80
   6   4   4    3.20    1.00
  -8  -4  -4  367.06   20.90
  -8  -4  -4  360.76   20.50
  -8  -4  -4  350.46   20.80
  -8  -4  -4  345.37   20.90
  -8  -4  -4  366.06   20.50
  -8  -4  -4  366.96   21.40
   8   4   4  374.36   21.30
 -10  -4  -4  489.65   26.40
 -10  -4  -4  461.65   26.90
 -10  -4  -4  470.65   26.30
 -10  -4  -4  468.25   26.00
 -10  -4  -4  427.46   26.40
 -10  -4  -4  460.65   26.00
  10   4   4  428.66   26.80
 -12  -4  -4   14.40    2.30
 -12  -4  -4   10.40    1.50
 -12  -4  -4   13.70    1.30
 -12  -4  -4   14.80    1.90
 -12  -4  -4   14.00    1.40
 -12  -4  -4   15.10    1.80
  12   4   4   16.20    2.20
 -14  -4  -4   40.10    3.50
 -14  -4  -4   33.90    2.40
 -14  -4  -4   29.40    2.70
 -14  -4  -4   30.40    2.90
  14   4   4   34.20    3.20
 -16  -4  -4  119.79    8.20
 -16  -4  -4  123.59    7.20
 -16  -4  -4   96.59    8.00
  16   4   4  120.79    8.10
 -18  -4  -4   11.90    1.50
 -18  -4  -4   17.50    2.80
  18   4   4   13.80    2.40
 -20  -4  -4   18.50    3.10
  20   4   4   19.90    3.10
 -22  -4  -4    9.80    2.40
  22   4   4   14.30    2.60
 -24  -4  -4    7.10    2.20
  24   4   4    7.20    2.20
 -26  -4  -4   22.50    3.70
  26   4   4   26.00    3.80
  31  -5  -4   13.70    2.60
 -31   5   4   13.60    2.60
  29  -5  -4    6.80    1.00
  29  -5  -4    5.70    1.80
 -29   5   4    3.00    2.20
 -29   5   4    7.70    2.10
  27  -5  -4  102.99    6.20
  27  -5  -4  104.99    7.30
  27  -5  -4  105.09    6.20
  27  -5  -4   91.19    7.30
 -27   5   4  101.79    7.30
 -27   5   4   98.79    7.20
  25  -5  -4  164.98   11.30
  25  -5  -4  184.08   11.60
  25  -5  -4  173.98   10.40
  25  -5  -4  176.98   10.40
 -25   5   4  185.38   11.60
 -25   5   4  180.58   11.40
  23  -5  -4   17.20    2.50
  23  -5  -4   19.70    1.60
  23  -5  -4   17.70    1.60
  23  -5  -4   23.50    2.90
 -23   5   4   22.20    2.70
 -23   5   4   20.00    2.70
  21  -5  -4    3.50    1.30
  21  -5  -4    3.10    1.30
  21  -5  -4    4.20    0.70
  21  -5  -4    3.80    0.70
 -21   5   4    3.00    1.20
 -21   5   4    1.80    1.10
  19  -5  -4   23.20    1.80
  19  -5  -4   25.60    1.80
  19  -5  -4   23.20    2.70
  19  -5  -4   25.70    2.70
 -19   5   4   26.60    2.60
 -19   5   4   24.80    2.50
  17  -5  -4  106.29    7.00
  17  -5  -4  106.59    7.10
  17  -5  -4  106.69    6.20
  17  -5  -4  108.39    6.20
  17  -5  -4   99.39    6.60
 -17   5   4  100.49    6.90
  15  -5  -4  150.08    9.60
  15  -5  -4  153.68    9.70
  15  -5  -4  155.68    8.90
  15  -5  -4  155.68    8.90
  15  -5  -4  152.68    9.40
 -15   5   4  151.98    9.60
  13  -5  -4   69.89    4.80
  13  -5  -4   64.59    4.00
  13  -5  -4   63.39    4.60
  13  -5  -4   67.39    4.00
  13  -5  -4   62.39    4.50
 -13   5   4   68.99    4.60
  11  -5  -4   59.29    3.60
  11  -5  -4   61.59    3.60
  11  -5  -4   58.19    4.10
  11  -5  -4   59.09    4.30
  11  -5  -4   60.49    4.40
 -11   5   4   61.69    4.30
   9  -5  -4   47.70    3.40
   9  -5  -4   46.70    2.80
   9  -5  -4   44.70    2.80
   9  -5  -4   47.70    3.50
  -9   5   4   44.00    3.40
   7  -5  -4  222.38   13.50
   7  -5  -4  233.08   13.30
   7  -5  -4  231.08   13.90
   7  -5  -4  237.98   13.30
   7  -5  -4  238.68   13.90
  -7   5   4  238.18   13.90
   5  -5  -4   53.29    3.80
   5  -5  -4   54.09    3.30
   5  -5  -4   50.89    3.50
   5  -5  -4   55.09    3.90
   5  -5  -4   52.69    3.30
  -5   5   4   55.39    3.80
   3  -5  -4  120.39    7.10
   3  -5  -4  118.09    6.90
   3  -5  -4  117.49    7.40
   3  -5  -4  114.49    6.90
   3  -5  -4  114.49    7.30
  -3   5   4  116.79    7.40
   1  -5  -4   54.39    3.50
   1  -5  -4   56.79    3.50
   1  -5  -4   56.59    3.90
   1  -5  -4   55.89    4.00
   1  -5  -4   56.09    3.70
  -1   5   4   49.20    3.90
  -1  -5  -4  142.09    8.40
  -1  -5  -4  145.39    8.50
  -1  -5  -4  142.09    8.40
  -1  -5  -4  141.29    8.70
  -1  -5  -4  145.89    8.90
   1   5   4  130.29    8.80
  -3  -5  -4   16.50    1.60
  -3  -5  -4   19.40    1.80
  -3  -5  -4   14.30    2.00
  -3  -5  -4   15.70    1.50
  -3  -5  -4   18.40    1.10
  -3  -5  -4   17.00    1.10
  -3  -5  -4   18.10    2.00
   3   5   4   15.80    2.00
  -5  -5  -4    4.00    0.50
  -5  -5  -4    4.40    1.00
  -5  -5  -4    4.60    0.80
  -5  -5  -4    4.80    0.60
  -5  -5  -4    3.80    1.00
  -5  -5  -4    5.70    1.00
  -5  -5  -4    2.90    1.10
   5   5   4    3.40    1.10
  -7  -5  -4   90.39    5.30
  -7  -5  -4   86.49    5.80
  -7  -5  -4   85.19    5.60
  -7  -5  -4   93.29    5.30
  -7  -5  -4   88.99    6.20
  -7  -5  -4   85.79    5.70
   7   5   4   83.79    6.00
  -9  -5  -4   41.10    3.00
  -9  -5  -4   42.40    3.40
  -9  -5  -4   49.10    3.00
  -9  -5  -4   50.79    3.40
  -9  -5  -4   43.40    3.50
  -9  -5  -4   50.69    4.00
   9   5   4   46.80    3.80
 -11  -5  -4    5.80    1.60
 -11  -5  -4    4.30    1.00
 -11  -5  -4    5.60    0.80
 -11  -5  -4    3.00    1.10
 -11  -5  -4    5.50    1.30
 -11  -5  -4    4.70    0.80
  11   5   4    2.40    1.20
 -13  -5  -4   81.89    5.90
 -13  -5  -4   81.69    6.40
 -13  -5  -4   88.39    5.40
 -13  -5  -4   92.99    5.80
  13   5   4   89.89    6.40
 -15  -5  -4   30.80    3.70
 -15  -5  -4   26.40    2.20
 -15  -5  -4   28.00    2.50
  15   5   4   26.80    3.40
 -17  -5  -4  119.19    8.30
 -17  -5  -4  106.89    8.20
 -17  -5  -4  113.29    7.00
  17   5   4  113.09    8.00
 -19  -5  -4  110.49    8.60
  19   5   4  127.59    8.60
 -21  -5  -4    9.60    2.50
  21   5   4    6.90    2.10
 -23  -5  -4   80.59    6.70
  23   5   4   66.89    6.00
 -25  -5  -4  174.18   12.50
  25   5   4  179.48   12.20
  28  -6  -4    8.50    2.20
 -28   6   4    8.00    2.10
  26  -6  -4    0.10    1.30
  26  -6  -4    1.50    0.70
 -26   6   4    2.00    1.30
 -26   6   4    1.10    1.40
  24  -6  -4   12.80    1.40
  24  -6  -4   10.60    2.20
  24  -6  -4   12.80    1.40
 -24   6   4    9.80    2.10
 -24   6   4   11.00    2.10
  22  -6  -4   12.00    1.30
  22  -6  -4   11.60    1.30
  22  -6  -4   14.80    2.40
 -22   6   4   14.50    2.20
 -22   6   4   11.40    2.00
  20  -6  -4    2.50    0.70
  20  -6  -4    3.30    1.40
  20  -6  -4    3.20    0.70
 -20   6   4    2.70    1.20
 -20   6   4    2.70    1.20
  18  -6  -4    6.50    1.60
  18  -6  -4   10.00    1.80
  18  -6  -4    8.10    1.00
  18  -6  -4   10.50    1.10
 -18   6   4    8.20    1.70
  16  -6  -4   25.20    2.80
  16  -6  -4   27.10    2.70
  16  -6  -4   29.90    2.00
  16  -6  -4   28.10    2.50
  16  -6  -4   28.40    2.00
 -16   6   4   26.40    2.70
  14  -6  -4    2.60    0.60
  14  -6  -4    1.70    0.50
  14  -6  -4    1.30    1.00
  14  -6  -4    1.80    1.10
  14  -6  -4    1.90    0.90
 -14   6   4    2.10    1.00
  12  -6  -4   41.40    3.50
  12  -6  -4   46.70    3.00
  12  -6  -4   41.60    3.60
  12  -6  -4   46.40    2.90
  12  -6  -4   48.30    3.50
 -12   6   4   46.10    3.60
  10  -6  -4   28.10    2.00
  10  -6  -4   25.50    2.60
  10  -6  -4   27.00    2.00
  10  -6  -4   29.20    2.70
 -10   6   4   30.90    2.70
   8  -6  -4  183.48   10.60
   8  -6  -4  183.68   11.20
   8  -6  -4  180.28   10.50
   8  -6  -4  181.68   11.00
  -8   6   4  176.08   11.10
   6  -6  -4    2.00    0.90
   6  -6  -4    1.50    0.50
   6  -6  -4    1.40    0.60
   6  -6  -4    2.20    1.00
  -6   6   4    1.70    0.90
   4  -6  -4   25.50    2.20
   4  -6  -4   26.40    2.00
   4  -6  -4   28.90    2.70
   4  -6  -4   27.20    2.00
   4  -6  -4   26.80    2.60
  -4   6   4   31.20    2.60
   2  -6  -4   67.19    4.40
   2  -6  -4   67.59    4.60
   2  -6  -4   65.19    4.80
   2  -6  -4   69.29    4.20
   2  -6  -4   64.19    4.20
  -2   6   4   64.99    4.70
   0  -6  -4   30.60    2.70
   0  -6  -4   31.40    2.30
   0  -6  -4   29.20    2.50
   0  -6  -4   31.90    2.90
   0  -6  -4   29.10    2.30
   0   6   4   31.80    2.80
  -2  -6  -4   38.80    2.80
  -2  -6  -4   32.00    2.80
  -2  -6  -4   34.20    2.60
  -2  -6  -4   32.00    3.10
  -2  -6  -4   33.60    2.10
  -2  -6  -4   38.10    2.60
  -2  -6  -4   32.90    2.10
   2   6   4   36.20    3.10
  -4  -6  -4   40.90    3.30
  -4  -6  -4   45.50    3.70
  -4  -6  -4   41.90    3.00
  -4  -6  -4   37.40    2.60
  -4  -6  -4   42.40    2.60
  -4  -6  -4   41.80    3.20
   4   6   4   43.80    3.60
  -6  -6  -4   27.60    1.90
  -6  -6  -4   27.60    1.80
  -6  -6  -4   26.10    2.50
  -6  -6  -4   24.30    2.20
  -6  -6  -4   29.00    2.70
  -6  -6  -4   24.80    3.00
   6   6   4   22.10    2.50
  -8  -6  -4   31.90    2.20
  -8  -6  -4   28.50    2.80
  -8  -6  -4   36.00    3.30
  -8  -6  -4   33.50    2.70
  -8  -6  -4   31.60    2.30
  -8  -6  -4   33.60    3.10
   8   6   4   32.00    3.10
 -10  -6  -4  144.69    9.00
 -10  -6  -4  145.19    9.10
 -10  -6  -4  140.79    9.10
 -10  -6  -4  159.78    9.90
 -10  -6  -4  148.09    9.20
 -10  -6  -4  145.49    8.60
  10   6   4  134.09    9.50
 -12  -6  -4   14.50    1.60
 -12  -6  -4   17.70    2.70
 -12  -6  -4   22.50    2.40
 -12  -6  -4   17.70    2.20
  12   6   4   18.20    2.70
 -14  -6  -4   11.40    1.80
 -14  -6  -4   13.80    1.50
 -14  -6  -4   13.20    2.60
  14   6   4   18.40    2.70
 -16  -6  -4   28.70    2.40
 -16  -6  -4   30.90    3.00
 -16  -6  -4   29.70    3.90
  16   6   4   33.90    3.90
 -18  -6  -4    0.90    1.60
  18   6   4    2.70    1.50
 -20  -6  -4   15.30    3.00
  20   6   4   13.10    2.70
 -22  -6  -4    2.40    2.10
  22   6   4    0.50    1.40
 -24  -6  -4   12.50    3.10
  24   6   4   13.00    2.80
  27  -7  -4    1.70    1.50
 -27   7   4    1.80    1.50
  25  -7  -4    0.60    1.40
  25  -7  -4    1.10    0.70
 -25   7   4   -0.20    1.10
 -25   7   4    0.40    1.40
  23  -7  -4   19.90    1.80
  23  -7  -4   16.20    2.70
 -23   7   4   19.70    2.80
 -23   7   4   22.10    3.00
  21  -7  -4   17.00    1.70
  21  -7  -4   18.80    2.80
 -21   7   4   18.20    2.60
 -21   7   4   19.20    2.70
  19  -7  -4   -0.80    0.50
  19  -7  -4    0.40    0.60
  19  -7  -4   -0.70    1.10
 -19   7   4    0.00    1.10
  17  -7  -4    2.20    0.60
  17  -7  -4    1.50    0.70
  17  -7  -4    0.90    1.10
 -17   7   4    1.00    1.10
  15  -7  -4   25.50    2.50
  15  -7  -4   20.50    1.80
  15  -7  -4   20.00    2.70
  15  -7  -4   21.30    1.80
 -15   7   4   24.70    2.80
  13  -7  -4   11.70    1.30
  13  -7  -4   10.50    1.90
  13  -7  -4   11.60    1.80
  13  -7  -4   11.90    1.30
 -13   7   4   12.20    2.00
  11  -7  -4   16.30    1.60
  11  -7  -4   16.60    2.10
  11  -7  -4   15.30    2.30
  11  -7  -4   15.00    1.50
 -11   7   4   17.80    2.40
   9  -7  -4    6.60    1.50
   9  -7  -4   10.30    1.20
   9  -7  -4   14.30    1.40
   9  -7  -4   13.30    2.10
  -9   7   4   10.80    1.80
   7  -7  -4   61.09    4.80
   7  -7  -4   63.79    4.50
   7  -7  -4   65.79    4.10
   7  -7  -4   62.79    4.00
  -7   7   4   56.19    4.60
   5  -7  -4   14.90    1.50
   5  -7  -4   13.70    1.60
   5  -7  -4   15.00    2.20
   5  -7  -4   17.60    2.10
  -5   7   4   16.20    2.20
   3  -7  -4    9.20    1.60
   3  -7  -4   10.00    1.20
   3  -7  -4    8.70    1.40
   3  -7  -4   10.50    1.20
   3  -7  -4   10.60    1.90
  -3   7   4    8.10    1.60
   1  -7  -4    6.10    1.20
   1  -7  -4    6.60    1.10
   1  -7  -4    4.20    1.20
   1  -7  -4    7.10    1.60
  -1   7   4    6.20    1.40
  -1  -7  -4    1.50    0.40
  -1  -7  -4    2.00    0.70
  -1  -7  -4    0.60    1.00
  -1  -7  -4    1.00    0.30
  -1  -7  -4    2.00    1.00
  -1  -7  -4    1.20    0.90
   1   7   4    1.10    0.90
  -3  -7  -4   43.50    3.60
  -3  -7  -4   41.90    3.30
  -3  -7  -4   46.30    4.00
  -3  -7  -4   47.00    2.90
  -3  -7  -4   50.39    3.60
  -3  -7  -4   47.90    2.90
   3   7   4   40.10    3.80
  -5  -7  -4    2.10    0.50
  -5  -7  -4    1.70    1.00
  -5  -7  -4    3.10    1.40
  -5  -7  -4    2.40    0.90
  -5  -7  -4    0.70    1.00
  -5  -7  -4    2.00    0.50
   5   7   4    1.90    1.20
  -7  -7  -4    1.20    0.50
  -7  -7  -4    1.20    1.30
  -7  -7  -4    1.50    1.00
  -7  -7  -4    1.20    0.50
  -7  -7  -4    0.60    1.00
  -7  -7  -4    1.40    0.90
   7   7   4    1.90    1.20
  -9  -7  -4    2.60    1.40
  -9  -7  -4    1.90    1.20
  -9  -7  -4    2.80    1.20
  -9  -7  -4    1.20    0.60
   9   7   4    0.60    1.20
 -11  -7  -4    1.90    1.40
 -11  -7  -4    1.90    1.30
 -11  -7  -4    2.60    0.70
  11   7   4    2.90    1.30
 -13  -7  -4   12.90    1.40
 -13  -7  -4   16.30    2.80
 -13  -7  -4   12.30    2.10
  13   7   4   12.80    2.50
 -15  -7  -4   -0.80    1.30
 -15  -7  -4    0.60    0.60
 -15  -7  -4    2.40    1.30
  15   7   4    1.50    1.50
 -17  -7  -4    9.10    1.80
 -17  -7  -4    7.10    1.20
 -17  -7  -4    8.60    2.40
  17   7   4    9.80    2.30
 -19  -7  -4    3.80    2.00
  19   7   4    4.90    1.80
 -21  -7  -4   10.60    2.70
  21   7   4   11.00    2.50
  24  -8  -4   23.00    3.40
 -24   8   4   23.80    3.30
  22  -8  -4   35.80    2.80
  22  -8  -4   29.30    3.90
 -22   8   4   35.30    3.80
 -22   8   4   38.50    3.80
  20  -8  -4   17.70    2.90
  20  -8  -4   20.90    2.10
 -20   8   4   26.50    3.20
 -20   8   4   22.70    3.10
  18  -8  -4    8.50    1.20
  18  -8  -4    8.10    2.00
 -18   8   4    7.60    1.90
  16  -8  -4   60.19    5.10
  16  -8  -4   61.59    4.20
 -16   8   4   66.39    5.10
  14  -8  -4    1.30    0.70
  14  -8  -4    0.10    1.20
  14  -8  -4    0.90    1.10
 -14   8   4    0.90    1.20
  12  -8  -4   15.40    2.10
  12  -8  -4   13.70    1.60
  12  -8  -4   15.10    2.50
 -12   8   4   16.00    2.40
  10  -8  -4    9.90    2.00
  10  -8  -4    6.60    1.50
  10  -8  -4   10.50    1.40
 -10   8   4    8.90    1.80
   8  -8  -4   94.59    6.70
   8  -8  -4  104.39    6.40
   8  -8  -4   98.79    7.10
  -8   8   4  105.19    7.10
   6  -8  -4   10.30    1.80
   6  -8  -4    9.20    1.90
   6  -8  -4    7.40    1.20
  -6   8   4   10.30    2.00
   4  -8  -4   19.40    2.30
   4  -8  -4   18.50    2.60
   4  -8  -4   17.90    1.90
  -4   8   4   16.20    2.40
   2  -8  -4   86.49    4.80
   2  -8  -4   77.49    6.10
   2  -8  -4   79.59    4.80
   2  -8  -4   85.49    5.80
   2  -8  -4   88.69    5.40
  -2   8   4   77.99    6.00
   0  -8  -4   38.40    3.50
   0  -8  -4   40.80    2.60
   0  -8  -4   45.60    4.00
   0  -8  -4   42.30    2.60
   0  -8  -4   41.40    3.40
   0  -8  -4   43.30    3.20
   0   8   4   42.20    3.80
  -2  -8  -4   37.50    2.90
  -2  -8  -4   31.70    2.10
  -2  -8  -4   31.50    2.10
  -2  -8  -4   29.10    2.60
  -2  -8  -4   30.10    3.10
  -2  -8  -4   30.90    3.40
   2   8   4   24.10    3.10
  -4  -8  -4    3.30    1.20
  -4  -8  -4    4.90    0.70
  -4  -8  -4    4.90    1.10
  -4  -8  -4    5.10    1.60
  -4  -8  -4    3.30    1.20
  -4  -8  -4    3.90    0.70
   4   8   4    3.00    1.40
  -6  -8  -4    2.70    0.60
  -6  -8  -4    2.80    0.90
  -6  -8  -4    3.30    1.40
  -6  -8  -4    2.10    0.60
  -6  -8  -4    3.10    1.50
  -6  -8  -4    4.30    1.30
   6   8   4    1.90    1.40
  -8  -8  -4   63.69    5.20
  -8  -8  -4   56.29    4.50
  -8  -8  -4   57.29    3.80
   8   8   4   52.39    4.80
 -10  -8  -4    7.20    1.00
 -10  -8  -4    7.30    1.80
 -10  -8  -4    8.50    2.20
  10   8   4    8.20    2.00
 -12  -8  -4   13.40    2.20
 -12  -8  -4   10.40    1.30
 -12  -8  -4   12.30    2.50
  12   8   4   11.10    2.30
 -14  -8  -4    3.20    1.90
 -14  -8  -4    9.60    1.90
 -14  -8  -4    7.90    1.20
  14   8   4    7.00    2.20
 -16  -8  -4   87.19    5.70
 -16  -8  -4   84.09    6.30
 -16  -8  -4   84.69    7.20
  16   8   4   93.39    7.10
 -18  -8  -4   14.30    2.40
 -18  -8  -4   12.70    2.90
  18   8   4   13.30    2.80
 -20  -8  -4   13.20    3.00
  20   8   4   16.80    3.00
 -23   9   4   16.20    2.80
  21  -9  -4    9.40    2.40
 -21   9   4    7.90    2.20
  19  -9  -4    2.10    1.70
  19  -9  -4    3.40    1.00
 -19   9   4    3.60    1.70
  17  -9  -4   63.29    4.70
  17  -9  -4   76.69    6.10
 -17   9   4   76.09    5.80
  15  -9  -4   36.90    3.90
  15  -9  -4   31.10    2.70
 -15   9   4   35.50    3.60
  13  -9  -4   26.20    3.50
  13  -9  -4   25.70    2.40
  13  -9  -4   30.30    3.10
 -13   9   4   29.20    3.60
  11  -9  -4    4.80    1.10
  11  -9  -4    3.90    1.60
  11  -9  -4    5.00    1.40
 -11   9   4    3.10    1.40
   9  -9  -4  100.99    7.50
   9  -9  -4  100.69    6.50
   9  -9  -4  100.09    6.80
  -9   9   4  103.29    7.40
   7  -9  -4   94.79    6.40
   7  -9  -4   85.09    6.80
   7  -9  -4   89.59    6.00
  -7   9   4  102.49    7.00
   5  -9  -4    3.10    1.00
   5  -9  -4    1.50    1.40
   5  -9  -4    2.70    1.20
  -5   9   4    3.70    1.50
   3  -9  -4    1.40    0.80
   3  -9  -4    1.20    0.40
   3  -9  -4    0.50    1.20
   3  -9  -4    1.20    0.30
   3  -9  -4    2.10    1.20
  -3   9   4    2.10    1.30
   1  -9  -4   63.29    5.20
   1  -9  -4   58.79    3.70
   1  -9  -4   65.69    4.70
   1  -9  -4   56.99    3.70
   1  -9  -4   57.29    4.30
  -1   9   4   68.29    5.20
  -1  -9  -4   74.79    4.30
  -1  -9  -4   67.99    4.30
  -1  -9  -4   67.89    5.70
  -1  -9  -4   70.09    4.90
  -1  -9  -4   64.19    5.10
   1   9   4   69.59    5.60
  -3  -9  -4   14.50    2.00
  -3  -9  -4   19.00    3.00
  -3  -9  -4   16.00    2.30
  -3  -9  -4   14.30    1.40
  -3  -9  -4   14.00    1.40
   3   9   4   16.30    2.60
  -5  -9  -4    4.50    0.80
  -5  -9  -4    4.70    1.50
  -5  -9  -4    5.40    1.10
  -5  -9  -4    6.70    1.90
   5   9   4    4.40    1.60
  -7  -9  -4  170.48   11.80
  -7  -9  -4  182.68   11.10
  -7  -9  -4  182.68   10.30
   7   9   4  154.98   11.40
  -9  -9  -4   17.10    1.70
  -9  -9  -4   18.40    2.50
  -9  -9  -4   17.90    3.20
   9   9   4   13.50    2.60
 -11  -9  -4   52.59    3.70
 -11  -9  -4   53.89    4.60
 -11  -9  -4   59.89    5.40
  11   9   4   51.79    5.00
 -13  -9  -4    0.30    0.70
 -13  -9  -4    1.30    1.80
 -13  -9  -4    1.80    1.50
  13   9   4    4.60    1.80
 -15  -9  -4    2.30    1.60
 -15  -9  -4    2.20    0.90
 -15  -9  -4    2.90    1.90
  15   9   4    2.70    1.90
 -17  -9  -4    9.50    2.80
 -17  -9  -4    7.30    2.10
  17   9   4    8.00    2.30
  18 -10  -4    9.90    2.60
 -18  10   4    8.30    2.40
  16 -10  -4   19.20    3.20
  16 -10  -4   16.30    2.00
 -16  10   4   22.10    3.30
  14 -10  -4   32.60    2.80
  14 -10  -4   33.90    4.20
 -14  10   4   29.40    3.90
  12 -10  -4    4.50    1.50
  12 -10  -4    5.70    1.30
  12 -10  -4    6.10    2.10
 -12  10   4    5.20    1.90
  10 -10  -4   13.30    2.60
  10 -10  -4   13.90    2.20
  10 -10  -4   14.70    1.90
 -10  10   4   10.90    2.40
   8 -10  -4   95.39    7.20
   8 -10  -4   86.39    6.40
   8 -10  -4   85.29    6.00
  -8  10   4   96.69    7.00
   6 -10  -4    2.80    1.30
   6 -10  -4    3.80    1.70
   6 -10  -4    3.10    1.10
  -6  10   4    1.90    1.50
   4 -10  -4    1.80    1.00
   4 -10  -4    3.00    1.40
   4 -10  -4    4.10    0.50
   4 -10  -4    3.00    0.50
   4 -10  -4    4.30    1.90
  -4  10   4    2.30    1.40
   2 -10  -4   31.40    2.80
   2 -10  -4   33.90    3.50
   2 -10  -4   30.30    2.10
   2 -10  -4   33.30    4.10
   2 -10  -4   32.40    2.10
  -2  10   4   32.80    4.00
   0 -10  -4    5.10    0.80
   0 -10  -4    5.20    1.50
   0 -10  -4    4.80    0.70
   0 -10  -4    5.90    2.00
   0  10   4    5.10    1.80
  -2 -10  -4   69.89    5.00
  -2 -10  -4   60.49    3.80
  -2 -10  -4   59.79    3.80
  -2 -10  -4   54.69    5.30
   2  10   4   51.29    5.00
  -4 -10  -4   13.80    1.40
  -4 -10  -4   11.90    2.30
  -4 -10  -4   18.30    3.20
   4  10   4   17.00    3.00
  -6 -10  -4   39.10    3.90
  -6 -10  -4   30.30    4.20
  -6 -10  -4   33.90    2.60
   6  10   4   37.30    4.40
  -8 -10  -4   34.50    2.70
  -8 -10  -4   39.70    4.10
  -8 -10  -4   43.40    5.10
   8  10   4   35.50    4.30
 -10 -10  -4  135.59    9.80
 -10 -10  -4  126.09    8.80
 -10 -10  -4  124.59    8.00
  10  10   4  136.39    9.60
 -12 -10  -4    3.40    1.70
 -12 -10  -4    5.40    2.30
 -12 -10  -4    3.40    1.00
  12  10   4    5.20    2.10
  13 -11  -4    3.80    1.90
 -13  11   4    4.00    2.00
  11 -11  -4    7.20    1.70
  11 -11  -4    6.50    2.20
  11 -11  -4    4.70    1.30
 -11  11   4    6.70    2.20
   9 -11  -4   18.90    3.30
   9 -11  -4   16.70    2.60
   9 -11  -4   18.10    2.20
  -9  11   4   16.40    3.00
   7 -11  -4    4.00    1.90
   7 -11  -4    0.70    1.30
   7 -11  -4    3.30    1.50
  -7  11   4    3.80    1.70
   5 -11  -4   52.59    5.30
   5 -11  -4   52.89    4.60
  -5  11   4   57.99    5.10
   3 -11  -4   18.40    3.30
   3 -11  -4   20.90    1.50
   3 -11  -4   23.60    3.00
   3 -11  -4   20.60    1.50
  -3  11   4   21.10    3.40
   1 -11  -4    1.40    0.60
   1 -11  -4    1.50    0.50
   1 -11  -4    1.20    1.70
   1 -11  -4    2.30    1.50
  -1  11   4    2.70    1.60
  -1 -11  -4    1.90    1.70
  -1 -11  -4    2.90    0.70
  -1 -11  -4    3.50    1.60
  -1 -11  -4    2.70    0.70
   1  11   4    1.30    1.40
  -3 -11  -4    9.60    1.20
  -3 -11  -4   16.60    3.10
  -3 -11  -4   12.00    2.20
   3  11   4   10.50    2.60
  -5 -11  -4   -0.70    1.40
  -5 -11  -4    0.20    0.70
  -5 -11  -4    0.80    1.80
   5  11   4    2.50    1.70
  -7 -11  -4    3.90    2.10
  -7 -11  -4    4.20    1.80
  -7 -11  -4    2.30    0.80
   7  11   4    2.90    1.90
  14  10  -5   27.40    3.80
  14  10  -5   25.70    2.70
  14  10  -5   22.70    2.60
  12  10  -5    3.90    1.90
  12  10  -5    3.20    1.10
  10  10  -5    4.80    2.00
  10  10  -5    5.80    1.40
   8  10  -5    8.70    2.30
   6  10  -5   20.50    3.30
   6  10  -5   14.60    1.20
   6  10  -5   14.90    1.20
   4  10  -5   39.90    2.70
   4  10  -5   37.00    4.60
   4  10  -5   43.10    2.70
   2  10  -5    5.90    0.90
   2  10  -5    7.10    0.90
   2  10  -5    6.40    2.10
   0  10  -5   11.70    1.50
   0  10  -5    9.60    2.40
   0  10  -5   13.70    1.40
  -2  10  -5   34.10    2.60
  -2  10  -5   39.10    4.70
  -4  10  -5    1.60    0.80
  -4  10  -5    2.30    1.80
  -6  10  -5   34.70    4.40
  -6  10  -5   31.80    2.60
  -8  10  -5    5.90    2.30
  -8  10  -5    5.50    1.10
  19   9  -5    1.90    1.60
  17   9  -5    3.70    1.80
  17   9  -5    2.60    1.00
  17   9  -5    3.40    1.00
  15   9  -5    1.90    0.90
  15   9  -5    3.30    1.70
  15   9  -5    4.00    1.00
  13   9  -5    2.60    1.00
  13   9  -5    3.60    1.80
  11   9  -5   37.20    3.90
  11   9  -5   35.00    3.00
   9   9  -5   48.90    4.70
   9   9  -5   52.49    3.80
   7   9  -5    2.00    0.90
   7   9  -5    3.30    1.60
   5   9  -5    4.10    0.50
   5   9  -5    4.60    1.10
   5   9  -5    4.50    0.50
   5   9  -5    5.10    1.80
   3   9  -5    5.60    1.80
   3   9  -5    4.40    1.20
   3   9  -5    5.90    0.70
   3   9  -5    6.70    0.80
   1   9  -5    4.00    0.70
   1   9  -5    4.20    1.60
   1   9  -5    4.30    0.70
  -1   9  -5    6.10    1.90
  -1   9  -5    4.20    0.80
  -1   9  -5    3.10    0.80
  -3   9  -5    2.70    0.70
  -3   9  -5    5.70    1.90
  -5   9  -5   19.00    1.80
  -5   9  -5   13.70    2.80
  -7   9  -5    2.00    1.70
  -7   9  -5    2.30    0.80
  -9   9  -5    4.20    2.00
  -9   9  -5    3.60    1.00
 -11   9  -5   -0.10    0.70
 -11   9  -5    2.20    1.60
 -13   9  -5   18.70    2.10
 -13   9  -5   25.60    3.90
  22   8  -5   17.20    3.00
  20   8  -5   12.40    2.50
  20   8  -5   10.20    1.40
  18   8  -5    2.10    0.80
  18   8  -5    3.00    1.50
  16   8  -5   39.60    4.00
  16   8  -5   36.00    2.90
  16   8  -5   39.20    2.90
  14   8  -5    5.60    1.10
  14   8  -5    5.90    1.80
  14   8  -5    4.50    1.00
  12   8  -5   13.40    2.40
  12   8  -5   14.30    1.70
  10   8  -5   62.09    4.10
  10   8  -5   53.09    4.80
  10   8  -5   58.59    5.30
   8   8  -5  145.59    9.40
   8   8  -5  129.29    8.80
   8   8  -5  115.49    7.90
   6   8  -5    5.80    1.70
   6   8  -5    3.10    0.90
   4   8  -5   10.20    1.50
   4   8  -5   16.60    2.60
   2   8  -5   22.30    3.10
   2   8  -5   15.80    1.90
   2   8  -5   21.70    1.40
   2   8  -5   20.80    1.40
   0   8  -5    2.60    1.40
   0   8  -5    4.50    0.70
   0   8  -5    3.20    1.00
   0   8  -5    3.30    0.60
  -2   8  -5  152.58    9.30
  -2   8  -5  154.08    9.30
  -2   8  -5  168.48   10.80
  -2   8  -5  170.08    9.90
  -4   8  -5   77.19    4.90
  -4   8  -5   84.09    6.30
  -4   8  -5   77.49    4.90
  -6   8  -5    1.90    0.70
  -6   8  -5    1.70    1.40
  -8   8  -5   12.70    2.50
  -8   8  -5    9.70    1.30
 -10   8  -5   32.60    2.50
 -10   8  -5   26.90    3.70
 -12   8  -5   25.70    3.70
 -12   8  -5   22.70    2.20
 -14   8  -5   12.30    2.70
 -14   8  -5   10.20    1.50
 -16   8  -5    7.00    2.40
 -16   8  -5    5.70    1.80
  25   7  -5   14.00    2.70
  23   7  -5   93.09    7.20
  23   7  -5   99.79    6.10
  21   7  -5    1.50    1.40
  21   7  -5    0.20    0.60
  19   7  -5    2.40    0.70
  19   7  -5    2.00    1.40
  17   7  -5    4.20    0.90
  17   7  -5    3.90    0.90
  17   7  -5    4.60    1.50
  15   7  -5    2.50    1.30
  15   7  -5    2.80    0.70
  15   7  -5    3.80    0.90
  13   7  -5   97.29    6.00
  13   7  -5   99.39    7.30
  13   7  -5   90.79    6.80
  11   7  -5  278.37   15.80
  11   7  -5  251.27   16.50
  11   7  -5  283.87   17.10
   9   7  -5    2.10    0.70
   9   7  -5    3.30    1.30
   9   7  -5    3.60    1.80
   7   7  -5   54.29    4.30
   7   7  -5   48.40    3.50
   7   7  -5   56.19    4.90
   5   7  -5   73.09    4.70
   5   7  -5   71.79    5.50
   3   7  -5    0.20    1.10
   3   7  -5    1.20    0.60
   1   7  -5    0.90    1.10
   1   7  -5    0.80    0.60
  -1   7  -5   66.19    4.10
  -1   7  -5   79.09    5.60
  -1   7  -5   66.59    4.10
  -1   7  -5   73.09    4.70
  -3   7  -5    4.50    1.10
  -3   7  -5    8.00    0.90
  -3   7  -5    8.70    0.90
  -3   7  -5    7.50    1.90
  -5   7  -5    7.70    1.00
  -5   7  -5    7.80    0.90
  -5   7  -5    7.20    1.30
  -5   7  -5    5.60    1.70
  -7   7  -5   11.90    1.30
  -7   7  -5   11.60    1.20
  -7   7  -5    7.40    2.00
  -9   7  -5    7.80    2.00
  -9   7  -5    5.70    1.00
 -11   7  -5   66.19    4.30
 -11   7  -5   61.29    5.50
 -13   7  -5  118.09    8.50
 -13   7  -5  110.79    7.00
 -15   7  -5   18.00    3.10
 -15   7  -5   16.50    1.80
 -17   7  -5   13.50    2.80
 -17   7  -5   10.00    1.50
 -19   7  -5   91.59    7.60
  28   6  -5    3.40    1.70
  28   6  -5    1.40    1.70
  26   6  -5    3.70    1.70
  26   6  -5    7.30    1.20
  26   6  -5    5.80    1.90
  24   6  -5    2.40    0.70
  24   6  -5    2.70    0.70
  24   6  -5    2.90    1.50
  24   6  -5    2.20    1.50
  22   6  -5   76.09    4.70
  22   6  -5   77.29    4.70
  22   6  -5   70.59    5.70
  22   6  -5   72.69    5.80
  20   6  -5    3.10    0.70
  20   6  -5    1.80    1.30
  20   6  -5    0.60    1.10
  20   6  -5    3.40    0.70
  18   6  -5    3.10    1.40
  18   6  -5    3.80    0.70
  18   6  -5    3.30    1.30
  18   6  -5    5.50    0.80
  16   6  -5   42.30    2.90
  16   6  -5   40.50    4.30
  16   6  -5   44.10    2.90
  16   6  -5   41.70    4.00
  16   6  -5   44.20    2.90
  16   6  -5   44.00    3.70
  14   6  -5   98.09    6.00
  14   6  -5  101.89    7.40
  14   6  -5   95.59    6.00
  14   6  -5  103.19    6.90
  12   6  -5  106.39    7.70
  12   6  -5  103.89    6.40
  12   6  -5  106.79    7.20
  12   6  -5  106.19    6.40
  10   6  -5    2.20    0.70
  10   6  -5    3.30    1.60
  10   6  -5    3.40    1.30
  10   6  -5    3.50    0.70
   8   6  -5   69.49    5.20
   8   6  -5   68.09    4.50
   8   6  -5   77.79    5.90
   8   6  -5   74.09    4.50
   6   6  -5   17.60    1.50
   6   6  -5   16.00    2.30
   6   6  -5   18.10    1.60
   4   6  -5   50.39    3.30
   4   6  -5   49.70    3.30
   4   6  -5   43.40    3.90
   2   6  -5    1.50    0.70
   2   6  -5    1.60    1.00
   2   6  -5    1.80    0.60
   0   6  -5    0.90    1.00
   0   6  -5    0.70    0.60
  -2   6  -5   80.09    4.70
  -2   6  -5   76.49    5.90
  -2   6  -5   84.59    5.30
  -2   6  -5   82.49    4.70
  -4   6  -5  174.98   10.70
  -4   6  -5  180.68   11.40
  -4   6  -5  177.38   10.20
  -4   6  -5  180.08   10.20
  -6   6  -5    4.90    0.70
  -6   6  -5    4.20    1.00
  -6   6  -5    5.50    0.80
  -6   6  -5    4.30    1.50
  -8   6  -5   47.20    3.40
  -8   6  -5   43.10    3.00
  -8   6  -5   45.20    3.00
  -8   6  -5   43.90    4.10
 -10   6  -5   51.69    4.70
 -10   6  -5   56.99    3.60
 -12   6  -5    8.60    2.00
 -12   6  -5    9.90    1.20
 -14   6  -5    3.60    1.70
 -14   6  -5    2.90    0.80
 -16   6  -5   13.10    2.70
 -16   6  -5   10.90    1.50
 -18   6  -5    4.70    1.90
 -18   6  -5    1.30    0.90
 -20   6  -5   43.10    4.80
  29   5  -5    8.50    1.10
  29   5  -5   12.50    2.40
  29   5  -5    5.70    2.20
  27   5  -5   21.20    1.70
  27   5  -5   19.30    2.90
  27   5  -5   24.70    3.30
  27   5  -5   21.90    1.70
  25   5  -5    3.10    0.70
  25   5  -5    2.60    1.70
  25   5  -5    4.70    0.70
  25   5  -5    2.80    1.40
  23   5  -5    2.90    1.30
  23   5  -5    2.30    0.60
  23   5  -5    2.60    1.40
  23   5  -5    1.50    0.50
  21   5  -5    2.80    1.40
  21   5  -5    1.60    0.50
  21   5  -5    0.80    1.10
  21   5  -5    1.60    0.50
  19   5  -5   16.10    1.30
  19   5  -5   17.50    2.50
  19   5  -5   16.80    2.30
  19   5  -5   16.50    1.30
  19   5  -5   19.50    3.00
  17   5  -5   20.70    2.70
  17   5  -5   25.20    1.70
  17   5  -5   23.50    1.70
  17   5  -5   24.70    3.40
  17   5  -5   24.70    2.50
  15   5  -5    3.90    1.20
  15   5  -5    2.40    1.70
  15   5  -5    5.60    1.50
  15   5  -5    4.90    0.60
  15   5  -5    5.20    0.70
  13   5  -5    1.10    0.40
  13   5  -5    0.30    0.90
  13   5  -5   -0.30    1.30
  13   5  -5    0.50    0.80
  13   5  -5    0.20    0.40
  11   5  -5    1.40    1.40
  11   5  -5    1.00    0.40
  11   5  -5    0.70    0.80
  11   5  -5    1.20    0.90
  11   5  -5    1.00    0.40
   9   5  -5    2.30    1.40
   9   5  -5    2.10    1.00
   9   5  -5    3.50    0.60
   9   5  -5    4.30    1.20
   9   5  -5    3.00    0.50
   7   5  -5   14.20    1.90
   7   5  -5   16.90    1.30
   7   5  -5   18.60    2.20
   7   5  -5   13.40    2.50
   7   5  -5   14.40    1.30
   5   5  -5   13.20    1.90
   5   5  -5   13.40    1.30
   5   5  -5   14.10    1.30
   3   5  -5   65.29    4.70
   3   5  -5   64.49    4.10
   3   5  -5   65.89    4.10
   1   5  -5   12.60    1.40
   1   5  -5   15.50    2.10
   1   5  -5   15.20    1.40
  -1   5  -5   20.20    1.80
  -1   5  -5   24.20    2.40
  -1   5  -5   20.30    1.80
  -3   5  -5   17.90    1.70
  -3   5  -5   14.40    2.10
  -5   5  -5   10.90    1.30
  -5   5  -5    4.40    1.40
  -5   5  -5    8.20    0.70
  -5   5  -5    7.30    0.70
  -7   5  -5   12.30    1.10
  -7   5  -5   11.40    1.10
  -7   5  -5   15.60    2.30
  -7   5  -5   12.00    1.50
  -9   5  -5   12.90    2.20
  -9   5  -5   15.60    1.40
  -9   5  -5   17.20    1.40
  -9   5  -5   11.10    1.50
 -11   5  -5   17.90    1.60
 -11   5  -5   18.00    2.10
 -11   5  -5   17.00    2.60
 -11   5  -5   17.40    1.60
 -13   5  -5    3.40    1.50
 -13   5  -5    4.20    0.80
 -15   5  -5    2.50    1.60
 -15   5  -5    2.80    0.80
 -17   5  -5    7.30    2.10
 -17   5  -5    3.70    0.90
 -19   5  -5   20.20    3.30
 -19   5  -5   19.90    2.10
 -21   5  -5   10.90    2.70
 -21   5  -5   13.10    2.80
  30   4  -5   29.50    4.00
  30   4  -5   29.70    3.70
  28   4  -5    3.40    1.80
  28   4  -5    1.40    0.50
  28   4  -5    1.80    1.30
  28   4  -5    2.00    0.50
  26   4  -5    1.10    0.40
  26   4  -5    2.40    1.30
  26   4  -5    1.00    1.50
  26   4  -5    1.40    0.40
  24   4  -5    0.50    0.90
  24   4  -5    0.00    0.30
  24   4  -5   -0.40    1.30
  22   4  -5   13.00    2.40
  22   4  -5   14.70    2.20
  20   4  -5    9.50    1.70
  20   4  -5   16.90    2.80
  20   4  -5   15.20    2.30
  18   4  -5   21.10    3.20
  18   4  -5   19.70    2.30
  18   4  -5   19.40    2.60
  16   4  -5   65.29    4.50
  16   4  -5   57.39    4.70
  16   4  -5   61.89    5.20
  14   4  -5   30.80    3.20
  14   4  -5   42.40    3.10
  14   4  -5   39.30    3.90
  12   4  -5    3.80    1.10
  12   4  -5    2.20    0.90
  12   4  -5    1.80    1.50
  10   4  -5    3.20    1.50
  10   4  -5    4.90    1.30
  10   4  -5    5.50    1.20
   8   4  -5    3.80    1.10
   8   4  -5    4.00    1.00
   8   4  -5    4.90    1.60
   6   4  -5    3.00    1.00
   6   4  -5    2.00    0.80
   6   4  -5    2.70    1.40
   6   4  -5    3.10    0.40
   6   4  -5    2.60    0.40
   4   4  -5    3.40    0.50
   4   4  -5    4.30    1.00
   4   4  -5    3.30    0.50
   2   4  -5    3.20    1.00
   2   4  -5    2.70    0.50
   2   4  -5    3.10    0.60
   0   4  -5    1.30    0.80
   0   4  -5    0.40    0.50
   0   4  -5    0.70    0.40
  -2   4  -5   43.80    3.40
  -2   4  -5   39.80    2.80
  -2   4  -5   45.80    2.90
  -4   4  -5   30.40    2.30
  -4   4  -5   28.80    2.70
  -4   4  -5   26.00    2.10
  -6   4  -5   23.60    1.50
  -6   4  -5   21.20    1.90
  -6   4  -5   22.30    2.50
  -6   4  -5   24.20    1.50
  -8   4  -5  136.19    7.80
  -8   4  -5  130.19    8.90
  -8   4  -5  138.39    8.30
  -8   4  -5  134.49    7.80
 -10   4  -5   22.30    1.70
 -10   4  -5   22.80    1.70
 -10   4  -5   22.50    2.80
 -10   4  -5   22.80    2.10
 -12   4  -5    0.10    1.10
 -12   4  -5    0.00    0.70
 -12   4  -5    0.30    0.50
 -12   4  -5    0.20    0.50
 -14   4  -5    6.20    1.00
 -14   4  -5    8.50    2.10
 -16   4  -5    4.90    1.70
 -16   4  -5    4.10    0.90
 -18   4  -5    3.30    0.90
 -18   4  -5    2.70    1.60
 -18   4  -5    1.10    1.50
 -20   4  -5   18.00    3.10
 -20   4  -5   14.80    1.80
 -20   4  -5   15.60    2.80
 -22   4  -5    2.80    1.80
 -22   4  -5    1.00    1.70
  31   3  -5   20.40    3.00
  31   3  -5   17.20    3.10
  29   3  -5  122.69    8.80
  29   3  -5  118.09    8.30
  27   3  -5    0.90    1.40
  27   3  -5    3.20    1.30
  25   3  -5   25.10    3.00
  25   3  -5   26.30    3.40
  23   3  -5   63.09    4.70
  23   3  -5   63.09    5.20
  21   3  -5    0.60    0.80
  21   3  -5    0.40    1.20
  19   3  -5   13.00    1.80
  19   3  -5    9.30    2.30
  19   3  -5   10.50    2.00
  17   3  -5    2.30    1.10
  17   3  -5    0.70    1.30
  17   3  -5    0.90    0.70
  15   3  -5   11.10    1.80
  15   3  -5   13.40    2.40
  15   3  -5   10.80    1.50
  13   3  -5   26.80    2.20
  13   3  -5   26.10    2.90
  13   3  -5   24.30    3.30
  11   3  -5   79.59    6.40
  11   3  -5   89.69    6.00
  11   3  -5   94.49    5.70
   9   3  -5    3.80    0.90
   9   3  -5    5.00    1.20
   9   3  -5    5.00    1.60
   7   3  -5  187.78   11.20
   7   3  -5  178.58   11.70
   7   3  -5  184.88   10.90
   5   3  -5  368.56   21.40
   5   3  -5  371.36   21.70
   5   3  -5  375.36   22.30
   3   3  -5   16.00    1.70
   1   3  -5   13.00    1.00
   1   3  -5   13.70    1.60
   1   3  -5   13.40    1.00
  -1   3  -5   81.09    5.40
  -1   3  -5   85.89    4.90
  -1   3  -5   83.09    4.80
  -1   3  -5   71.39    5.10
  -3   3  -5    1.90    0.80
  -3   3  -5    2.50    0.60
  -3   3  -5    2.20    0.90
  -3   3  -5    2.00    0.60
  -5   3  -5   63.69    4.10
  -5   3  -5   67.99    4.10
  -5   3  -5   57.89    4.60
  -7   3  -5   25.50    1.60
  -7   3  -5   24.90    2.60
  -7   3  -5   23.70    2.10
  -7   3  -5   25.80    2.10
  -7   3  -5   27.20    1.60
  -9   3  -5   69.99    5.10
  -9   3  -5   71.79    4.10
  -9   3  -5   65.29    4.00
  -9   3  -5   63.49    4.40
 -11   3  -5    6.60    1.10
 -11   3  -5    6.50    0.80
 -11   3  -5    7.10    1.70
 -11   3  -5    7.50    0.90
 -13   3  -5  107.39    6.20
 -13   3  -5   97.19    7.20
 -13   3  -5  102.29    6.60
 -13   3  -5  102.69    6.20
 -15   3  -5    9.10    2.10
 -15   3  -5    9.90    2.10
 -15   3  -5    7.80    1.10
 -17   3  -5   27.20    3.60
 -17   3  -5   32.40    2.40
 -17   3  -5   32.00    3.80
 -19   3  -5  169.08   11.50
 -19   3  -5  161.68   10.10
 -19   3  -5  175.38   11.60
 -21   3  -5   17.30    1.90
 -21   3  -5   18.00    3.00
 -23   3  -5   26.90    4.00
  32   2  -5   32.50    4.20
  32   2  -5   31.90    3.50
  30   2  -5   40.70    4.80
  30   2  -5   37.20    3.70
 -30  -2   5   45.40    4.00
  28   2  -5   27.50    2.90
  28   2  -5   33.00    3.90
 -28  -2   5   25.00    3.10
  26   2  -5    4.30    1.70
  26   2  -5    3.40    1.20
  26   2  -5    4.10    1.10
 -26  -2   5    3.80    1.40
  24   2  -5    3.20    1.60
  24   2  -5    2.70    1.10
  24   2  -5    2.40    0.90
 -24  -2   5    3.90    1.20
  22   2  -5   68.69    5.20
  22   2  -5   62.29    4.60
 -22  -2   5   68.59    4.70
  20   2  -5   12.40    1.70
  20   2  -5    9.90    2.00
 -20  -2   5   12.30    1.70
  18   2  -5    9.10    1.90
  18   2  -5   12.00    1.50
 -18  -2   5   11.20    1.50
  16   2  -5   34.00    3.60
  16   2  -5   35.60    3.30
  16   2  -5   37.60    2.70
  14   2  -5  344.27   19.40
  14   2  -5  332.27   19.90
  14   2  -5  329.97   20.40
  12   2  -5   54.49    4.10
  12   2  -5   51.99    4.60
  12   2  -5   56.59    3.60
  10   2  -5   95.79    7.00
  10   2  -5  100.19    6.00
  10   2  -5   99.39    6.60
   8   2  -5   93.59    5.70
   8   2  -5   94.49    6.30
   8   2  -5   95.29    6.70
   6   2  -5    1.00    0.50
   6   2  -5    0.00    0.70
   6   2  -5    0.10    0.90
   4   2  -5   58.59    4.90
   4   2  -5   69.29    4.20
   2   2  -5    0.70    0.50
   2   2  -5    0.80    0.60
   0   2  -5    8.60    1.10
   0   2  -5   10.70    1.40
  -2   2  -5  157.08    9.30
  -2   2  -5  168.88    9.30
  -2   2  -5  152.88    9.60
  -2   2  -5  163.68    9.80
  -4   2  -5  396.76   22.60
  -4   2  -5  361.96   22.30
  -4   2  -5  393.66   22.00
  -4   2  -5  396.36   22.10
  -6   2  -5   22.60    1.80
  -6   2  -5   22.30    1.80
  -6   2  -5   20.90    2.40
  -8   2  -5  123.99    8.10
  -8   2  -5  125.99    7.50
  -8   2  -5  121.89    7.50
 -10   2  -5  311.17   17.40
 -10   2  -5  280.97   17.70
 -10   2  -5  326.47   18.50
 -10   2  -5  308.47   17.40
 -12   2  -5    2.70    1.30
 -12   2  -5    2.30    0.60
 -12   2  -5    3.20    1.30
 -12   2  -5    3.00    0.80
 -12   2  -5    3.10    0.60
 -14   2  -5   -0.40    1.00
 -14   2  -5    0.30    0.50
 -14   2  -5   -0.60    0.90
 -14   2  -5    0.20    0.50
 -14   2  -5    0.80    0.70
 -16   2  -5    1.80    0.70
 -16   2  -5    1.50    1.20
 -16   2  -5    1.60    1.20
 -18   2  -5   10.10    2.20
 -18   2  -5   11.40    1.40
 -20   2  -5   77.29    6.30
 -20   2  -5   73.69    4.90
 -22   2  -5   59.19    5.50
 -22   2  -5   56.39    4.00
 -24   2  -5    5.90    2.20
  33   1  -5    4.90    2.30
  33   1  -5    4.90    1.60
  31   1  -5    1.20    1.20
  31   1  -5    0.10    1.40
 -31  -1   5    0.70    1.30
  29   1  -5    6.90    2.10
  29   1  -5   10.40    1.90
 -29  -1   5    8.20    1.80
  27   1  -5    1.30    1.00
  27   1  -5    0.90    0.90
  27   1  -5    0.50    1.60
 -27  -1   5    0.30    1.00
  25   1  -5   50.49    3.60
  25   1  -5   45.90    3.70
  25   1  -5   41.30    4.30
 -25  -1   5   48.60    3.80
  23   1  -5   75.49    4.90
  23   1  -5   70.99    5.10
  23   1  -5   74.39    5.70
 -23  -1   5   73.69    5.10
  21   1  -5    2.70    0.90
  21   1  -5    2.00    0.70
  21   1  -5    1.70    1.40
 -21  -1   5    3.20    1.00
  19   1  -5    3.80    0.80
  19   1  -5    4.40    1.60
  19   1  -5    4.10    0.90
 -19  -1   5    2.90    0.90
  17   1  -5   36.50    3.20
  17   1  -5   34.30    2.60
 -17  -1   5   34.90    2.60
  15   1  -5   42.70    2.70
  15   1  -5   39.60    4.00
  15   1  -5   43.50    3.00
  15   1  -5   50.19    3.80
 -15  -1   5   46.50    3.00
  13   1  -5  151.08   10.20
  13   1  -5  157.08    9.80
  13   1  -5  156.58    9.10
 -13  -1   5  155.58    9.10
  11   1  -5   78.39    4.80
  11   1  -5   86.89    6.10
  11   1  -5   81.59    5.60
   9   1  -5   11.80    2.10
   9   1  -5   15.90    2.00
   9   1  -5   14.20    1.10
   7   1  -5    7.80    0.80
   7   1  -5    9.40    1.50
   7   1  -5    8.80    1.80
   5   1  -5  142.09    9.90
   5   1  -5  158.88    9.60
   5   1  -5  158.28    8.90
   3   1  -5   25.40    1.90
   3   1  -5   22.40    2.60
   3   1  -5   24.90    1.70
   1   1  -5   49.20    3.10
   1   1  -5   47.90    3.40
   1   1  -5   43.90    3.90
   1   1  -5   49.70    3.30
  -1   1  -5  130.59    8.00
  -1   1  -5  135.29    8.00
  -1   1  -5  128.29    7.80
  -3   1  -5   11.10    1.50
  -3   1  -5   11.40    0.90
  -3   1  -5   11.10    1.30
  -3   1  -5   11.20    1.40
  -3   1  -5   10.70    1.00
  -5   1  -5   13.20    1.50
  -5   1  -5   17.60    1.70
  -5   1  -5   14.70    1.30
  -5   1  -5   16.30    1.40
  -5   1  -5   17.40    1.80
  -7   1  -5   28.40    2.20
  -7   1  -5   29.20    2.70
  -7   1  -5   26.20    2.30
  -7   1  -5   31.10    2.20
  -7   1  -5   33.00    2.80
  -9   1  -5   12.30    0.80
  -9   1  -5   10.60    1.80
  -9   1  -5   12.70    1.50
  -9   1  -5   13.40    1.40
  -9   1  -5   10.90    1.80
  -9   1  -5   13.50    0.90
  -9   1  -5   12.40    1.40
 -11   1  -5   62.79    4.80
 -11   1  -5   57.29    4.10
 -11   1  -5   62.69    3.70
 -11   1  -5   62.79    3.70
 -11   1  -5   58.79    4.70
 -13   1  -5   38.00    2.60
 -13   1  -5   37.80    2.90
 -13   1  -5   40.10    2.60
 -13   1  -5   39.30    3.60
 -15   1  -5   22.70    1.80
 -15   1  -5   17.70    2.10
 -15   1  -5   28.20    3.20
 -15   1  -5   21.90    1.80
 -17   1  -5   22.80    1.90
 -17   1  -5   22.80    3.10
 -19   1  -5   78.69    5.10
 -19   1  -5   78.19    6.20
 -21   1  -5    0.50    0.70
 -21   1  -5    0.90    1.60
 -23   1  -5    2.70    1.90
 -25   1  -5   22.00    3.70
  32   0  -5    0.60    1.70
  32   0  -5    1.70    1.30
  30   0  -5   -0.70    1.20
  30   0  -5    0.20    1.00
 -30   0   5    0.90    1.20
  28   0  -5    0.10    0.90
  28   0  -5   -0.90    1.40
  28   0  -5    0.60    0.80
 -28   0   5    0.20    1.00
  26   0  -5   -0.20    0.80
  26   0  -5   -0.70    0.70
  26   0  -5   -1.40    1.00
 -26   0   5    0.90    1.00
  24   0  -5   -0.90    0.70
  24   0  -5    0.10    1.20
  24   0  -5   -0.70    0.60
 -24   0   5    0.30    0.90
  22   0  -5    0.20    0.70
  22   0  -5    0.20    1.10
  22   0  -5    0.00    0.60
 -22   0   5   -0.20    0.70
  20   0  -5    0.30    0.50
  20   0  -5    0.00    0.60
  20   0  -5    0.80    1.00
 -20   0   5    0.10    0.60
  18   0  -5    1.60    1.10
  18   0  -5   -0.10    0.50
  18   0  -5    0.20    0.40
 -18   0   5    0.30    0.50
  16   0  -5    0.30    0.40
  16   0  -5    0.70    1.00
  16   0  -5   -0.80    0.40
  16   0  -5   -0.20    0.30
 -16   0   5    0.20    0.50
  14   0  -5   -0.90    1.00
  14   0  -5    0.30    1.00
  14   0  -5    0.50    0.40
 -14   0   5   -0.30    0.40
  12   0  -5   -0.20    1.10
  12   0  -5   -0.10    1.00
 -12   0   5   -0.20    0.30
  10   0  -5    0.10    0.60
  10   0  -5   -0.40    0.80
  10   0  -5    0.30    1.00
   8   0  -5    0.30    1.00
   8   0  -5   -0.10    0.70
   8   0  -5   -0.50    0.60
   6   0  -5    0.40    0.60
   6   0  -5    0.40    0.90
   6   0  -5    0.80    1.00
   4   0  -5    0.20    0.30
   4   0  -5    0.20    0.80
   4   0  -5    0.40    0.70
   4   0  -5   -0.20    0.30
   2   0  -5   -0.40    0.80
   2   0  -5    0.10    0.40
   2   0  -5    0.10    0.70
   2   0  -5    0.30    0.30
   0   0  -5    0.00    0.50
   0   0  -5    0.20    0.40
   0   0  -5    1.20    1.00
   0   0  -5   -0.80    0.60
  -2   0  -5   -0.20    0.50
  -2   0  -5    0.60    0.90
  -2   0  -5   -0.30    0.40
  -2   0  -5   -0.50    0.60
  -4   0  -5   -0.20    0.40
  -4   0  -5    0.10    0.30
  -4   0  -5   -0.50    0.50
  -4   0  -5   -0.20    0.60
  -4   0  -5   -0.30    0.30
  -6   0  -5    0.20    0.40
  -6   0  -5    0.30    0.70
  -6   0  -5   -0.40    0.60
  -6   0  -5   -0.30    0.40
  -6   0  -5    0.10    0.50
  -8   0  -5   -0.50    0.40
  -8   0  -5    0.20    0.40
  -8   0  -5   -0.70    0.60
  -8   0  -5    0.10    0.70
 -10   0  -5    0.00    0.20
 -10   0  -5    0.20    0.80
 -10   0  -5   -0.40    0.60
 -10   0  -5    0.30    0.30
 -10   0  -5    0.20    0.50
 -12   0  -5   -0.30    0.50
 -12   0  -5    0.20    0.40
 -12   0  -5   -0.30    0.80
 -12   0  -5    0.30    0.40
 -14   0  -5    0.00    0.70
 -14   0  -5    0.40    0.60
 -14   0  -5    0.30    1.00
 -14   0  -5    0.40    0.40
 -14   0  -5   -0.40    0.40
 -16   0  -5   -0.10    0.60
 -16   0  -5    0.00    0.70
 -16   0  -5    0.20    1.10
 -16   0  -5   -0.10    0.50
 -18   0  -5   -0.60    1.10
 -18   0  -5    0.10    0.60
 -20   0  -5   -0.30    1.30
 -20   0  -5    0.90    0.70
 -22   0  -5    0.00    1.60
 -22   0  -5    0.40    0.70
  22   0   5    0.20    1.30
 -24   0  -5    0.00    1.60
  24   0   5   -1.40    1.40
  33  -1  -5    3.60    1.60
  33  -1  -5    6.20    2.10
  31  -1  -5    1.40    1.30
  31  -1  -5    0.00    1.60
 -31   1   5   -0.50    1.20
  29  -1  -5   10.00    1.90
  29  -1  -5    8.80    2.30
 -29   1   5    7.10    1.70
  27  -1  -5    0.90    1.00
  27  -1  -5    2.30    1.50
  27  -1  -5    1.60    0.90
 -27   1   5    1.70    1.10
  25  -1  -5   45.20    3.60
  25  -1  -5   49.30    4.50
  25  -1  -5   50.29    3.90
 -25   1   5   51.39    3.90
  23  -1  -5   73.19    5.80
  23  -1  -5   78.79    5.30
  23  -1  -5   76.29    5.10
 -23   1   5   78.99    5.30
  21  -1  -5    1.00    1.20
  21  -1  -5    2.90    0.80
  21  -1  -5    1.90    0.80
 -21   1   5    2.50    0.90
  19  -1  -5    6.60    1.70
  19  -1  -5    3.80    0.80
  19  -1  -5    4.10    0.90
 -19   1   5    2.80    0.90
 -19   1   5    4.90    0.90
  17  -1  -5   36.80    2.40
  17  -1  -5   35.60    3.20
  17  -1  -5   32.20    2.50
 -17   1   5   33.40    2.50
 -17   1   5   35.40    2.50
  15  -1  -5   44.80    3.00
  15  -1  -5   48.20    3.90
  15  -1  -5   48.80    2.80
  15  -1  -5   46.20    2.90
 -15   1   5   45.60    3.00
 -15   1   5   42.90    3.00
  13  -1  -5  157.28    9.90
  13  -1  -5  161.18    9.00
  13  -1  -5  152.28    9.50
 -13   1   5  154.78    9.10
 -13   1   5  156.08    9.00
  11  -1  -5   82.89    6.10
  11  -1  -5   78.29    5.40
  11  -1  -5   83.99    5.70
  11  -1  -5   83.09    4.70
 -11   1   5   82.49    4.80
   9  -1  -5   16.70    2.50
   9  -1  -5   13.80    1.90
   9  -1  -5   14.00    1.70
   7  -1  -5    6.70    1.70
   7  -1  -5    6.00    1.30
   7  -1  -5    8.50    1.30
  -7   1   5    9.40    0.70
   5  -1  -5  155.68   10.20
   5  -1  -5  156.68    9.10
   5  -1  -5  158.08    9.00
   5  -1  -5  162.38    9.60
  -5   1   5  160.18    9.10
   3  -1  -5   22.50    1.70
   3  -1  -5   23.20    2.50
   3  -1  -5   23.50    1.60
   3  -1  -5   23.20    2.10
  -3   1   5   24.30    1.70
   1  -1  -5   45.60    3.90
   1  -1  -5   49.50    3.50
   1  -1  -5   48.00    3.10
   1  -1  -5   49.10    3.20
  -1  -1  -5  134.39    7.80
  -1  -1  -5  122.59    7.60
  -1  -1  -5  131.69    7.90
  -1  -1  -5  125.99    8.40
  -3  -1  -5   11.00    1.50
  -3  -1  -5   13.20    1.40
  -3  -1  -5    9.40    0.90
  -3  -1  -5   10.20    0.90
  -3  -1  -5   12.60    2.00
  -3  -1  -5   11.40    1.50
  -5  -1  -5   15.70    1.90
  -5  -1  -5   15.70    1.30
  -5  -1  -5   16.80    1.60
  -5  -1  -5   19.00    1.90
  -5  -1  -5   16.70    2.50
  -5  -1  -5   15.80    1.30
  -7  -1  -5   30.60    2.50
  -7  -1  -5   33.10    2.30
  -7  -1  -5   27.00    2.70
  -7  -1  -5   31.30    2.20
  -9  -1  -5   14.20    1.50
  -9  -1  -5   14.70    1.50
  -9  -1  -5   14.90    1.70
  -9  -1  -5   15.10    1.70
  -9  -1  -5   15.10    2.10
 -11  -1  -5   59.59    3.70
 -11  -1  -5   60.89    4.10
 -11  -1  -5   59.49    3.70
 -11  -1  -5   62.79    4.20
 -11  -1  -5   65.89    4.80
 -11  -1  -5   61.79    4.20
 -13  -1  -5   36.90    3.60
 -13  -1  -5   40.40    3.10
 -13  -1  -5   40.00    2.90
 -13  -1  -5   37.40    2.50
 -13  -1  -5   38.80    2.50
 -15  -1  -5   23.70    1.80
 -15  -1  -5   23.60    3.00
 -15  -1  -5   19.60    2.20
 -15  -1  -5   26.10    2.60
 -15  -1  -5   22.50    1.80
  15   1   5   24.20    3.10
 -17  -1  -5   18.20    2.40
 -17  -1  -5   21.10    3.00
 -17  -1  -5   25.20    1.90
  17   1   5   22.90    3.10
 -19  -1  -5   81.19    6.50
 -19  -1  -5   79.09    5.20
  19   1   5   88.19    6.50
 -21  -1  -5    1.60    0.80
 -21  -1  -5    0.30    1.40
  21   1   5   -0.60    1.20
 -23  -1  -5    3.40    2.00
 -23  -1  -5    3.10    1.00
  23   1   5    3.20    1.70
 -25  -1  -5   26.30    3.90
  25   1   5   21.10    3.40
  32  -2  -5   33.50    3.70
  32  -2  -5   34.90    4.30
  30  -2  -5   41.60    4.70
  30  -2  -5   42.00    3.90
 -30   2   5   41.60    3.90
  28  -2  -5   26.60    2.80
  28  -2  -5   18.80    3.10
  28  -2  -5   30.50    3.10
 -28   2   5   32.40    3.00
  26  -2  -5    3.40    1.60
  26  -2  -5    3.70    1.30
  26  -2  -5    5.00    1.20
 -26   2   5    5.10    1.30
 -26   2   5    5.10    1.40
  24  -2  -5    4.40    1.00
  24  -2  -5    1.80    1.40
  24  -2  -5    4.40    1.30
 -24   2   5    3.50    1.20
 -24   2   5    2.90    1.10
  22  -2  -5   71.89    4.90
  22  -2  -5   66.99    5.40
  22  -2  -5   73.39    4.70
 -22   2   5   68.89    4.90
 -22   2   5   69.69    4.90
  20  -2  -5   17.90    2.50
  20  -2  -5   12.70    1.60
  20  -2  -5   12.20    1.50
 -20   2   5   11.10    1.50
 -20   2   5   13.40    1.70
  18  -2  -5    9.50    1.60
  18  -2  -5   11.40    2.10
  18  -2  -5    9.40    1.20
  18  -2  -5   11.50    1.40
 -18   2   5   10.80    1.40
 -18   2   5    9.00    1.30
  16  -2  -5   34.40    2.60
  16  -2  -5   31.10    2.80
  16  -2  -5   36.50    2.50
  16  -2  -5   39.20    3.40
 -16   2   5   37.10    2.60
 -16   2   5   41.40    2.70
  14  -2  -5  345.77   20.20
  14  -2  -5  339.67   19.10
  14  -2  -5  321.37   19.40
  14  -2  -5  342.07   19.80
  14  -2  -5  338.17   19.30
 -14   2   5  351.26   19.40
  12  -2  -5   52.09    3.80
  12  -2  -5   54.59    3.30
  12  -2  -5   49.70    4.10
 -12   2   5   53.39    3.30
  10  -2  -5  104.49    6.40
  10  -2  -5   98.79    6.60
  10  -2  -5  100.39    5.80
 -10   2   5   93.89    5.80
   8  -2  -5   96.59    5.70
   8  -2  -5   98.39    6.50
   8  -2  -5  100.99    6.20
   8  -2  -5   98.09    6.90
  -8   2   5   95.09    5.70
   6  -2  -5    0.70    0.40
   6  -2  -5    1.20    0.80
   6  -2  -5    0.00    0.90
  -6   2   5    0.50    0.40
   4  -2  -5   70.79    4.70
   4  -2  -5   70.79    4.40
   4  -2  -5   68.29    5.20
  -4   2   5   72.59    4.40
   2  -2  -5    0.90    1.00
   2  -2  -5    1.00    0.50
   2  -2  -5    0.70    0.70
  -2   2   5    0.50    0.50
   0  -2  -5    8.00    1.70
   0  -2  -5   10.90    1.30
   0  -2  -5    9.40    1.40
   0   2   5   11.40    1.30
  -2  -2  -5  153.08    9.70
  -2  -2  -5  152.48   10.10
  -2  -2  -5  162.08    9.70
  -2  -2  -5  160.38    9.40
  -2  -2  -5  159.48    9.10
  -2  -2  -5  165.08    9.20
   2   2   5  171.38    9.80
  -4  -2  -5  384.16   22.30
  -4  -2  -5  405.06   22.20
  -4  -2  -5  385.16   22.10
  -4  -2  -5  380.26   23.00
  -4  -2  -5  396.06   22.60
  -4  -2  -5  392.36   22.70
   4   2   5  391.06   22.70
  -6  -2  -5   23.60    2.20
  -6  -2  -5   24.60    1.90
  -6  -2  -5   22.60    2.20
  -6  -2  -5   22.00    1.70
  -6  -2  -5   20.50    1.70
  -6  -2  -5   20.80    2.60
   6   2   5   18.80    2.10
  -8  -2  -5  121.89    8.00
  -8  -2  -5  126.29    7.70
  -8  -2  -5  124.19    7.60
  -8  -2  -5  123.79    8.10
  -8  -2  -5  123.69    7.40
  -8  -2  -5  124.79    7.50
   8   2   5  120.29    8.00
 -10  -2  -5  299.67   17.90
 -10  -2  -5  309.07   18.60
 -10  -2  -5  305.57   17.40
 -10  -2  -5  297.37   18.00
 -10  -2  -5  319.87   18.10
 -10  -2  -5  300.97   17.40
  10   2   5  339.57   18.60
 -12  -2  -5    2.60    0.90
 -12  -2  -5    2.20    0.50
 -12  -2  -5    2.30    0.80
 -12  -2  -5    2.80    0.50
 -12  -2  -5    3.00    0.90
 -12  -2  -5    2.50    1.20
  12   2   5    1.70    1.00
 -14  -2  -5    0.00    0.40
 -14  -2  -5   -0.10    0.80
 -14  -2  -5    0.60    0.60
 -14  -2  -5   -0.10    0.40
 -14  -2  -5   -0.20    1.00
  14   2   5    0.00    0.90
 -16  -2  -5    1.30    0.60
 -16  -2  -5    1.10    0.70
 -16  -2  -5    1.80    1.00
 -16  -2  -5    2.20    1.40
 -16  -2  -5    1.30    0.90
  16   2   5    1.60    1.30
 -18  -2  -5   13.30    1.50
 -18  -2  -5   13.60    2.60
  18   2   5   15.60    2.60
 -20  -2  -5   69.19    6.00
 -20  -2  -5   65.99    4.50
  20   2   5   71.19    5.80
 -22  -2  -5   56.79    4.00
 -22  -2  -5   55.89    5.50
  22   2   5   59.69    5.30
 -24  -2  -5    4.00    2.10
 -24  -2  -5    4.40    1.60
  24   2   5    5.40    2.00
  31  -3  -5   17.30    2.90
  31  -3  -5   21.20    3.00
 -31   3   5   17.10    2.60
  29  -3  -5  129.69    8.80
  29  -3  -5  129.69    9.20
 -29   3   5  138.89    8.80
 -29   3   5  122.49    8.70
  27  -3  -5    3.50    1.40
  27  -3  -5    0.20    1.50
  27  -3  -5    4.20    1.20
 -27   3   5    1.40    1.20
 -27   3   5    1.90    1.30
  25  -3  -5   21.80    3.10
  25  -3  -5   26.60    2.80
  25  -3  -5   26.00    2.50
 -25   3   5   32.40    2.90
 -25   3   5   30.10    2.90
  23  -3  -5   66.69    4.80
  23  -3  -5   61.99    4.50
  23  -3  -5   66.29    5.30
 -23   3   5   67.99    4.80
 -23   3   5   63.69    4.70
  21  -3  -5   -0.10    1.20
  21  -3  -5    0.80    0.70
  21  -3  -5    0.00    0.80
 -21   3   5    0.90    0.80
 -21   3   5    0.60    0.80
  19  -3  -5   11.10    2.00
  19  -3  -5   12.50    1.40
  19  -3  -5   12.70    1.60
  19  -3  -5   10.40    1.60
 -19   3   5   10.50    1.60
 -19   3   5   10.90    1.50
  17  -3  -5    1.80    1.10
  17  -3  -5    1.30    0.70
  17  -3  -5    2.10    0.90
 -17   3   5    1.60    0.80
  15  -3  -5   13.20    1.50
  15  -3  -5   13.60    2.10
  15  -3  -5   13.30    1.80
 -15   3   5   12.70    1.40
  13  -3  -5   23.90    2.80
  13  -3  -5   24.40    1.90
  13  -3  -5   21.80    2.30
 -13   3   5   23.70    1.90
  11  -3  -5   85.59    5.30
  11  -3  -5   90.49    5.10
  11  -3  -5   85.69    5.70
  11  -3  -5   83.29    5.90
 -11   3   5   84.99    5.30
   9  -3  -5    5.40    1.40
   9  -3  -5    5.20    1.20
   9  -3  -5    4.90    0.80
   9  -3  -5    5.70    0.60
  -9   3   5    5.40    0.80
   7  -3  -5  194.38   10.90
   7  -3  -5  195.18   11.20
   7  -3  -5  189.48   11.60
  -7   3   5  189.08   11.20
   5  -3  -5  386.46   21.80
   5  -3  -5  371.36   21.50
   5  -3  -5  395.86   22.10
   5  -3  -5  373.56   22.60
  -5   3   5  376.16   21.70
   3  -3  -5   15.90    1.80
   3  -3  -5   15.70    1.20
   3  -3  -5   14.50    1.50
   3  -3  -5   20.20    2.60
  -3   3   5   16.00    1.50
   1  -3  -5   12.80    2.10
   1  -3  -5   14.10    1.50
   1  -3  -5   15.30    1.80
   1  -3  -5   15.80    1.30
  -1   3   5   14.90    1.50
  -1  -3  -5   84.29    5.70
  -1  -3  -5   80.69    5.20
  -1  -3  -5   87.49    5.30
  -1  -3  -5   77.19    4.60
  -1  -3  -5   79.99    4.90
   1   3   5   71.59    5.10
  -3  -3  -5    1.90    0.60
  -3  -3  -5    1.40    0.40
  -3  -3  -5    1.80    0.90
  -3  -3  -5    1.70    0.50
  -3  -3  -5    1.10    0.80
  -3  -3  -5    1.80    1.10
   3   3   5    1.00    0.70
  -5  -3  -5   66.09    4.10
  -5  -3  -5   68.89    4.10
  -5  -3  -5   64.69    4.80
  -5  -3  -5   65.09    4.50
  -5  -3  -5   62.59    4.60
  -5  -3  -5   67.29    4.30
   5   3   5   64.29    4.60
  -7  -3  -5   25.00    2.00
  -7  -3  -5   26.20    2.20
  -7  -3  -5   29.20    2.40
  -7  -3  -5   24.80    2.50
  -7  -3  -5   26.00    2.00
   7   3   5   24.10    2.50
  -9  -3  -5   64.89    4.30
  -9  -3  -5   64.99    4.90
  -9  -3  -5   63.79    4.50
  -9  -3  -5   68.69    4.60
   9   3   5   70.09    5.00
 -11  -3  -5    5.80    1.10
 -11  -3  -5    6.00    0.70
 -11  -3  -5    6.80    0.70
 -11  -3  -5    6.20    1.30
 -11  -3  -5    7.30    1.70
 -11  -3  -5    5.80    1.20
  11   3   5    6.50    1.60
 -13  -3  -5   98.89    6.70
 -13  -3  -5   99.29    6.10
 -13  -3  -5   99.79    6.60
 -13  -3  -5  111.19    7.30
 -13  -3  -5  100.39    6.10
 -13  -3  -5  101.59    6.50
  13   3   5  111.69    7.30
 -15  -3  -5    8.30    1.50
 -15  -3  -5    8.80    1.00
 -15  -3  -5    8.10    1.90
 -15  -3  -5    6.10    1.30
 -15  -3  -5    8.10    1.00
  15   3   5    8.10    1.90
 -17  -3  -5   37.60    2.60
 -17  -3  -5   29.70    3.80
  17   3   5   39.20    3.90
 -19  -3  -5  168.28   10.40
 -19  -3  -5  179.48   11.90
  19   3   5  181.78   11.80
 -21  -3  -5   20.60    2.00
 -21  -3  -5   18.40    3.20
  21   3   5   21.30    3.30
 -23  -3  -5   17.70    3.20
 -23  -3  -5   21.50    2.10
  23   3   5   20.90    3.40
  30  -4  -5   29.60    3.50
  30  -4  -5   23.50    3.40
 -30   4   5   23.70    3.20
  28  -4  -5    2.40    1.50
  28  -4  -5   -0.90    1.30
 -28   4   5   -0.10    1.10
 -28   4   5    1.60    1.30
  26  -4  -5    2.10    1.20
  26  -4  -5   -0.20    1.20
 -26   4   5    1.10    1.10
 -26   4   5    1.00    1.10
  24  -4  -5   -0.80    0.90
  24  -4  -5    1.50    1.30
 -24   4   5    1.00    1.00
 -24   4   5    0.30    1.00
  22  -4  -5   11.50    1.80
  22  -4  -5   10.80    2.10
 -22   4   5   13.30    1.90
 -22   4   5   14.10    2.00
  20  -4  -5   10.30    2.10
  20  -4  -5   10.00    1.60
  20  -4  -5   14.60    1.90
 -20   4   5   15.60    2.00
 -20   4   5   15.40    2.00
  18  -4  -5   20.30    2.20
  18  -4  -5   19.30    2.70
  18  -4  -5   16.10    2.00
 -18   4   5   16.40    2.00
 -18   4   5   17.20    1.90
  16  -4  -5   64.99    4.40
  16  -4  -5   62.09    4.50
  16  -4  -5   60.49    4.90
 -16   4   5   64.99    4.40
  14  -4  -5   34.40    3.20
  14  -4  -5   36.80    2.80
  14  -4  -5   35.60    2.90
 -14   4   5   35.00    2.70
  12  -4  -5    2.00    1.10
  12  -4  -5    2.40    0.80
  12  -4  -5    2.50    1.00
 -12   4   5    2.70    0.80
  10  -4  -5    5.20    0.80
  10  -4  -5    4.60    1.30
  10  -4  -5    4.80    1.00
  10  -4  -5    3.30    1.10
 -10   4   5    4.60    0.90
   8  -4  -5    5.00    1.20
   8  -4  -5    5.00    0.70
   8  -4  -5    4.30    0.90
  -8   4   5    3.60    0.80
   6  -4  -5    2.50    0.80
   6  -4  -5    3.10    1.00
   6  -4  -5    2.30    0.60
  -6   4   5    1.70    0.70
   4  -4  -5    2.40    0.80
   4  -4  -5    2.60    0.60
   4  -4  -5    3.50    1.00
  -4   4   5    3.10    0.80
   2  -4  -5    2.60    0.60
   2  -4  -5    4.00    1.10
   2  -4  -5    2.60    0.90
  -2   4   5    2.30    0.80
   0  -4  -5    1.10    0.80
   0  -4  -5    0.90    0.30
   0  -4  -5    1.00    0.80
   0  -4  -5    1.40    0.40
   0  -4  -5    0.90    1.10
   0  -4  -5    1.00    0.60
   0   4   5    1.00    0.80
  -2  -4  -5   42.40    3.10
  -2  -4  -5   44.30    2.80
  -2  -4  -5   46.00    3.50
  -2  -4  -5   45.40    2.80
  -2  -4  -5   40.70    3.30
   2   4   5   46.00    3.40
  -4  -4  -5   25.30    2.00
  -4  -4  -5   30.30    2.00
  -4  -4  -5   29.90    2.80
  -4  -4  -5   30.80    2.30
  -4  -4  -5   30.10    2.70
   4   4   5   24.50    2.60
  -6  -4  -5   19.80    2.30
  -6  -4  -5   21.00    1.80
  -6  -4  -5   23.40    2.40
  -6  -4  -5   24.30    2.10
  -6  -4  -5   20.60    1.80
   6   4   5   23.90    2.40
  -8  -4  -5  145.99    8.60
  -8  -4  -5  142.59    9.00
  -8  -4  -5  128.89    8.40
  -8  -4  -5  134.49    8.30
   8   4   5  133.39    8.80
 -10  -4  -5   24.50    2.20
 -10  -4  -5   29.90    3.00
 -10  -4  -5   22.00    2.40
 -10  -4  -5   24.50    1.60
 -10  -4  -5   25.60    2.40
 -10  -4  -5   24.70    1.60
  10   4   5   26.60    2.80
 -12  -4  -5    0.90    0.70
 -12  -4  -5    0.70    0.40
 -12  -4  -5    0.40    0.40
 -12  -4  -5    1.30    0.90
 -12  -4  -5    0.80    0.90
 -12  -4  -5    1.40    1.20
  12   4   5   -0.70    0.90
 -14  -4  -5    6.30    1.50
 -14  -4  -5    8.80    2.00
 -14  -4  -5    8.20    1.40
 -14  -4  -5    9.40    1.60
 -14  -4  -5    4.50    0.80
 -14  -4  -5    8.40    1.00
  14   4   5    6.50    1.60
 -16  -4  -5    7.90    1.00
 -16  -4  -5    8.00    2.10
  16   4   5    8.20    2.00
 -18  -4  -5    2.20    1.60
 -18  -4  -5    2.00    0.70
  18   4   5    2.10    1.60
 -20  -4  -5   12.80    2.70
 -20  -4  -5   15.70    1.60
  20   4   5   12.00    2.40
 -22  -4  -5    1.10    0.80
 -22  -4  -5    3.00    2.00
  22   4   5    3.30    1.80
 -24  -4  -5    1.20    0.90
  29  -5  -5    7.80    2.00
  29  -5  -5    7.40    2.00
 -29   5   5    6.70    1.90
  27  -5  -5   19.70    3.00
  27  -5  -5   22.70    3.10
 -27   5   5   24.30    3.00
 -27   5   5   22.90    3.00
  25  -5  -5    3.90    1.70
  25  -5  -5    4.40    1.50
 -25   5   5    5.30    1.60
 -25   5   5    3.40    1.40
  23  -5  -5    1.60    1.30
  23  -5  -5    3.20    1.30
 -23   5   5    2.20    1.10
 -23   5   5    2.90    1.20
  21  -5  -5    1.50    1.10
  21  -5  -5    2.90    1.50
 -21   5   5    1.40    1.10
 -21   5   5    2.30    1.10
  19  -5  -5   17.50    2.20
  19  -5  -5   16.50    2.50
  19  -5  -5   15.50    2.10
 -19   5   5   19.80    2.30
 -19   5   5   17.80    2.20
  17  -5  -5   23.80    2.90
  17  -5  -5   20.60    2.40
  17  -5  -5   22.50    2.40
 -17   5   5   25.20    2.40
  15  -5  -5    3.30    1.10
  15  -5  -5    5.50    1.30
  15  -5  -5    4.90    1.50
 -15   5   5    3.20    1.00
  13  -5  -5   -0.20    0.70
  13  -5  -5    1.00    0.90
  13  -5  -5    0.40    1.10
 -13   5   5    0.70    0.80
  11  -5  -5    1.30    0.80
  11  -5  -5    1.00    0.90
 -11   5   5    0.30    0.70
   9  -5  -5    4.60    1.10
   9  -5  -5    4.20    0.80
   9  -5  -5    3.40    1.10
  -9   5   5    4.40    1.00
   7  -5  -5   17.40    1.60
   7  -5  -5   15.00    2.00
   7  -5  -5   17.50    1.80
  -7   5   5   13.80    1.80
   5  -5  -5   12.60    1.70
   5  -5  -5   12.30    1.80
   5  -5  -5   14.70    1.50
  -5   5   5   13.80    1.70
   3  -5  -5   66.49    3.90
   3  -5  -5   63.49    4.30
   3  -5  -5   65.39    4.70
   3  -5  -5   68.19    4.70
   3  -5  -5   68.39    3.90
  -3   5   5   68.19    4.70
   1  -5  -5   11.70    1.10
   1  -5  -5   13.30    1.50
   1  -5  -5   13.60    1.10
   1  -5  -5   12.10    1.70
   1  -5  -5   13.70    1.90
  -1   5   5    9.10    1.60
  -1  -5  -5   22.90    1.70
  -1  -5  -5   22.30    2.00
  -1  -5  -5   23.30    1.70
  -1  -5  -5   32.10    2.80
  -1  -5  -5   21.50    2.30
   1   5   5   19.80    2.20
  -3  -5  -5   17.30    2.00
  -3  -5  -5   14.40    1.70
  -3  -5  -5   17.80    1.50
  -3  -5  -5   15.10    1.40
  -3  -5  -5   18.10    2.30
   3   5   5   15.30    2.10
  -5  -5  -5    7.90    1.60
  -5  -5  -5    7.50    1.40
  -5  -5  -5    7.40    1.00
  -5  -5  -5    6.20    1.20
  -5  -5  -5    6.20    1.00
   5   5   5    8.50    1.70
  -7  -5  -5   16.80    2.00
  -7  -5  -5    9.30    1.50
  -7  -5  -5   12.10    1.50
  -7  -5  -5   12.40    2.10
   7   5   5   11.40    2.00
  -9  -5  -5   15.40    1.00
  -9  -5  -5   15.00    1.70
  -9  -5  -5   11.50    1.80
  -9  -5  -5   17.90    2.10
  -9  -5  -5   15.30    2.40
  -9  -5  -5   14.80    1.10
   9   5   5   15.10    2.30
 -11  -5  -5   14.10    2.40
 -11  -5  -5   17.20    1.90
 -11  -5  -5   23.20    2.50
 -11  -5  -5   16.00    1.30
 -11  -5  -5   18.80    2.20
 -11  -5  -5   18.30    1.30
  11   5   5   14.80    2.40
 -13  -5  -5    2.50    0.60
 -13  -5  -5    3.20    1.10
 -13  -5  -5    2.00    1.20
 -13  -5  -5    3.40    1.50
 -13  -5  -5    2.50    0.60
 -13  -5  -5    2.80    1.00
  13   5   5    3.20    1.50
 -15  -5  -5    4.80    1.30
 -15  -5  -5    4.10    1.20
 -15  -5  -5    5.30    1.80
 -15  -5  -5    2.60    0.70
  15   5   5    2.00    1.40
 -17  -5  -5    5.60    1.00
 -17  -5  -5    6.90    2.20
  17   5   5    6.60    1.90
 -19  -5  -5   27.60    3.90
 -19  -5  -5   18.80    1.90
  19   5   5   19.10    3.20
 -21  -5  -5   10.40    1.50
 -21  -5  -5   16.10    3.20
  21   5   5   12.00    2.70
  28  -6  -5    1.10    1.40
 -28   6   5    1.60    1.50
  26  -6  -5    7.60    1.90
 -26   6   5    5.00    2.70
 -26   6   5    9.00    2.00
  24  -6  -5    3.10    1.50
 -24   6   5    2.70    1.40
 -24   6   5    3.10    1.40
  22  -6  -5   75.09    6.20
  22  -6  -5   71.29    5.70
 -22   6   5   81.69    5.70
 -22   6   5   75.79    5.60
  20  -6  -5    3.30    1.40
  20  -6  -5    3.30    1.30
 -20   6   5    3.50    1.30
 -20   6   5    2.70    1.20
  18  -6  -5    3.90    1.40
  18  -6  -5    2.80    1.20
  18  -6  -5    4.20    1.40
 -18   6   5    3.20    1.30
  16  -6  -5   45.20    3.70
  16  -6  -5   44.80    3.50
  16  -6  -5   36.60    3.60
 -16   6   5   41.10    3.50
  14  -6  -5   93.59    6.50
  14  -6  -5   91.69    6.60
  14  -6  -5   97.59    6.40
 -14   6   5   99.19    6.50
  12  -6  -5  102.49    6.70
  12  -6  -5   97.59    6.70
 -12   6   5  102.59    6.70
  10  -6  -5    1.10    1.00
  10  -6  -5    1.30    1.00
 -10   6   5    3.60    1.10
   8  -6  -5   72.59    5.10
   8  -6  -5   74.19    5.30
  -8   6   5   75.69    5.20
   6  -6  -5   17.00    1.20
   6  -6  -5   19.30    1.90
   6  -6  -5   16.20    2.10
   6  -6  -5   15.60    1.20
   6  -6  -5   14.50    2.10
  -6   6   5   16.30    2.10
   4  -6  -5   48.10    3.50
   4  -6  -5   48.90    3.90
   4  -6  -5   49.99    3.10
   4  -6  -5   48.10    3.00
   4  -6  -5   49.30    3.80
  -4   6   5   48.60    3.80
   2  -6  -5    2.30    1.10
[truncated: 96,293 more chars]
