# Supplementary material for: The crystal structure of the zwitterionic co-crystal of 2,4-di­chloro-6-{[(3-hy­droxy­prop­yl)azaniumyl]­meth­yl}phenolate and 2,4-di­chloro­phenol
Source: Acta Crystallogr E Crystallogr Commun. 2019 Sep 10;75(Pt 10):1452–5. doi: 10.1107/S2056989019012544 (PMC6775751; doi:10.1107/S2056989019012544)
Supplement: Supplementary file 2 [file e-75-01452-Isup2.hkl]

data_I                                                                          
_shelx_title ' mo_17ca_bu1_0m_a.res in C2/c'                                    
_shelx_refln_list_code          4                                               
_shelx_F_calc_maximum      453.59                                               
_exptl_crystal_F_000       848.00                                               
_reflns_d_resolution_high  0.7434                                               
                                                                                
loop_                                                                           
 _space_group_symop_operation_xyz                                               
 'x, y, z'                                                                      
 'x, -y, z+1/2'                                                                 
 'x+1/2, y+1/2, z'                                                              
 'x+1/2, -y+1/2, z+1/2'                                                         
                                                                                
_cell_length_a    26.4056                                                       
_cell_length_b     9.5558                                                       
_cell_length_c     7.1019                                                       
_cell_angle_alpha  90.000                                                       
_cell_angle_beta  101.076                                                       
_cell_angle_gamma  90.000                                                       
                                                                                
_shelx_F_squared_multiplier     1.000                                           
                                                                                
loop_                                                                           
 _refln_index_h                                                                 
 _refln_index_k                                                                 
 _refln_index_l                                                                 
 _refln_F_squared_calc                                                          
 _refln_F_squared_meas                                                          
 _refln_F_squared_sigma                                                         
 _refln_observed_status                                                         
  -3   1  -9        274.74        222.85        32.85 o                         
  -1   1  -9        497.72        549.35       106.91 o                         
   1   1  -9         91.05        104.30        27.81 o                         
   3   1  -9        104.69        113.35        22.19 o                         
   5   1  -9          3.99        -10.08        14.43 o                         
   7   1  -9         80.07         85.77        16.30 o                         
   9   1  -9        302.33        303.93        33.47 o                         
  11   1  -9        199.70        188.12        44.33 o                         
  13   1  -9        221.26        305.64        53.57 o                         
  15   1  -9        160.79        141.40        61.58 o                         
  17   1  -9         15.85          2.28        45.61 o                         
  -2   2  -9        674.49        645.18        61.32 o                         
   0   2  -9        741.74        776.44        56.70 o                         
   2   2  -9        239.96        207.81        30.21 o                         
   4   2  -9        233.98        218.84        28.94 o                         
   6   2  -9        746.26        690.20        47.75 o                         
   8   2  -9        117.21        152.02        20.38 o                         
  10   2  -9         49.71         35.96        13.40 o                         
  12   2  -9        129.98        119.60        18.58 o                         
  14   2  -9        560.15        634.00       107.19 o                         
  16   2  -9        254.63        237.18        75.26 o                         
  -1   3  -9          9.40         21.48        27.84 o                         
   1   3  -9        256.68        195.37        47.89 o                         
   3   3  -9        335.49        409.39        43.14 o                         
   5   3  -9        498.97        462.15        44.44 o                         
   7   3  -9          6.24         34.16        13.06 o                         
   9   3  -9        142.93        153.34        20.40 o                         
  11   3  -9        178.33        226.05        23.58 o                         
  13   3  -9        553.91        485.41        34.90 o                         
   4   4  -9          9.18         -1.66        26.28 o                         
   6   4  -9        158.55        108.75        30.73 o                         
   8   4  -9         27.70         57.01        50.17 o                         
  10   4  -9         26.22         -1.82        26.57 o                         
 -12   0  -8       1230.75       1368.13       116.31 o                         
 -10   0  -8        398.16        373.73        37.80 o                         
  -8   0  -8        389.73        328.87        42.17 o                         
  -6   0  -8        643.45        643.19        54.00 o                         
  -4   0  -8        228.68        187.11        24.60 o                         
  -2   0  -8        262.25        236.30        35.62 o                         
   0   0  -8        170.92        153.80        20.37 o                         
   2   0  -8       2372.05       2340.72        91.82 o                         
   4   0  -8         47.05         35.41        23.95 o                         
   6   0  -8       1099.20       1022.55        56.61 o                         
   8   0  -8        504.12        522.26        86.66 o                         
  10   0  -8         33.03         -2.28        38.77 o                         
  12   0  -8        161.47        120.87        50.17 o                         
  14   0  -8        242.47        157.62        33.41 o                         
  16   0  -8        163.20        118.59        33.75 o                         
  18   0  -8        223.58        180.17        52.45 o                         
  20   0  -8         72.45         86.54        26.23 o                         
  22   0  -8        183.15        196.13        57.01 o                         
  24   0  -8        311.03        207.53        57.01 o                         
 -11   1  -8         81.11         69.71        14.48 o                         
  -9   1  -8        623.37        615.04        37.33 o                         
  -7   1  -8       1000.49        992.89        46.06 o                         
  -5   1  -8         66.53         58.56        12.72 o                         
  -3   1  -8        172.73        150.53        20.37 o                         
  -1   1  -8        703.00        692.95        78.40 o                         
   1   1  -8        222.50        221.86        27.65 o                         
   3   1  -8        418.59        409.02        37.86 o                         
   5   1  -8        481.13        453.79        27.83 o                         
   7   1  -8        103.23        122.23        15.73 o                         
   9   1  -8        345.11        316.46        21.61 o                         
  11   1  -8        248.57        243.16        18.56 o                         
  13   1  -8         47.35         50.17        31.17 o                         
  15   1  -8       1879.63       1682.90        82.22 o                         
  17   1  -8       1853.41       1831.84        68.29 o                         
  19   1  -8        388.73        318.89        33.24 o                         
  21   1  -8         28.10         34.82        12.31 o                         
  23   1  -8        444.05        489.01        80.96 o                         
 -12   2  -8          6.53          4.49        14.67 o                         
 -10   2  -8          1.43          0.20        10.88 o                         
  -8   2  -8         34.68         71.29        17.76 o                         
  -6   2  -8        303.09        304.31        22.47 o                         
  -4   2  -8         81.76         98.01        14.01 o                         
  -2   2  -8         73.25         84.24        13.52 o                         
   0   2  -8        848.37        829.66        41.39 o                         
   2   2  -8         69.99         54.58        11.48 o                         
   4   2  -8          8.27          3.66         8.53 o                         
   6   2  -8         22.78         24.70        10.93 o                         
   8   2  -8         16.62         37.83        11.31 o                         
  10   2  -8         59.77         69.19        13.11 o                         
  12   2  -8        432.63        400.38        46.58 o                         
  14   2  -8         93.45        127.08        24.83 o                         
  16   2  -8        159.79        124.17        32.33 o                         
  18   2  -8        369.44        290.70        44.33 o                         
  20   2  -8         60.23         74.47        25.81 o                         
  22   2  -8        186.34        143.60        33.03 o                         
 -11   3  -8         44.15         23.95        24.19 o                         
  -9   3  -8        152.13        168.42        19.80 o                         
  -7   3  -8        322.12        369.59        24.47 o                         
  -5   3  -8        409.01        383.03        23.44 o                         
  -3   3  -8        636.54        659.58        51.26 o                         
  -1   3  -8       1140.90       1132.06        48.01 o                         
   1   3  -8        183.96        171.70        19.18 o                         
   3   3  -8         93.54        104.04        16.21 o                         
   5   3  -8         81.27         95.74        16.19 o                         
   7   3  -8        130.47        125.27        12.83 o                         
   9   3  -8        617.66        539.87        25.65 o                         
  11   3  -8        166.02        143.83        23.62 o                         
  13   3  -8        492.29        457.14        47.60 o                         
  15   3  -8         80.58         83.06        11.70 o                         
  17   3  -8        735.49        726.91        60.35 o                         
  19   3  -8         42.28         43.18        23.79 o                         
  21   3  -8        227.37        191.76        32.26 o                         
  -8   4  -8          4.57         14.73        16.10 o                         
  -6   4  -8        153.01        174.90        25.30 o                         
  -4   4  -8        221.36        225.75        21.11 o                         
  -2   4  -8        701.24        670.84        37.24 o                         
   0   4  -8        382.01        412.55        43.45 o                         
   2   4  -8        484.28        509.04        38.05 o                         
   4   4  -8        152.64        198.34        22.49 o                         
   6   4  -8        928.65       1037.36        52.61 o                         
   8   4  -8        231.16        204.25        20.61 o                         
  10   4  -8         29.98         24.98        13.21 o                         
  12   4  -8        329.17        388.43        28.32 o                         
  14   4  -8        707.19        768.09        52.82 o                         
  16   4  -8         97.18         99.75        23.96 o                         
  18   4  -8          9.60         23.90        22.13 o                         
  20   4  -8        290.43        270.52        29.40 o                         
  -7   5  -8        168.05        198.03        27.59 o                         
  -5   5  -8        165.42        128.14        22.80 o                         
  -3   5  -8        192.52        212.09        45.61 o                         
  -1   5  -8       2254.40       2354.58        86.62 o                         
   1   5  -8         44.42         41.93        15.60 o                         
   3   5  -8        116.82        159.05        33.91 o                         
   5   5  -8        389.80        351.10        29.78 o                         
   7   5  -8         29.24         76.82        21.87 o                         
   9   5  -8        340.61        336.09        45.35 o                         
  11   5  -8        457.99        477.44        64.32 o                         
  13   5  -8         63.77        118.93        31.77 o                         
  15   5  -8        641.26        589.97        58.05 o                         
  17   5  -8        693.44        850.20        72.87 o                         
  19   5  -8          3.88          7.60        28.49 o                         
  -4   6  -8        138.85        170.14        32.79 o                         
  -2   6  -8        120.48        121.58        26.07 o                         
   0   6  -8        138.62        171.63        27.32 o                         
   2   6  -8         92.15        122.09        24.86 o                         
   4   6  -8        223.03        182.34        27.25 o                         
   6   6  -8         96.93        147.69        52.45 o                         
   8   6  -8        176.61        227.18        40.53 o                         
  10   6  -8         56.93         83.52        29.02 o                         
  12   6  -8        317.25        325.88        43.79 o                         
  14   6  -8         21.51         50.97        29.02 o                         
   5   7  -8         18.41         -9.86        23.14 o                         
   7   7  -8         57.54         79.82        36.49 o                         
 -17   1  -7         62.56         77.84        15.24 o                         
 -15   1  -7        420.99        406.59        23.46 o                         
 -13   1  -7        401.87        454.94        24.38 o                         
 -11   1  -7        374.30        390.23        18.28 o                         
  -9   1  -7        445.02        439.19        16.05 o                         
  -7   1  -7        439.40        419.46        23.37 o                         
  -5   1  -7        908.23        888.59        36.00 o                         
  -3   1  -7        268.63        273.60        20.38 o                         
  -1   1  -7        166.66        157.45        13.31 o                         
   1   1  -7         63.63         57.17        10.07 o                         
   3   1  -7        322.47        300.34        33.70 o                         
   5   1  -7        417.29        421.65        24.64 o                         
   7   1  -7        118.55        124.00        21.64 o                         
   9   1  -7        238.86        241.58        16.65 o                         
  11   1  -7        135.06        147.02        20.53 o                         
  13   1  -7        263.60        210.70        20.76 o                         
  15   1  -7        702.23        706.59        77.31 o                         
  17   1  -7       2041.78       1854.02        86.57 o                         
  19   1  -7        238.80        229.29        15.71 o                         
  21   1  -7         46.21         64.97        10.99 o                         
  23   1  -7         32.84         40.25        10.95 o                         
  25   1  -7        186.75        233.88        21.73 o                         
  27   1  -7        510.46        520.86        30.36 o                         
 -18   2  -7        371.00        346.65        68.42 o                         
 -16   2  -7       1380.55       1440.65        50.89 o                         
 -14   2  -7        210.42        216.31        19.42 o                         
 -12   2  -7        123.07        136.29        13.68 o                         
 -10   2  -7        133.28        124.22        10.20 o                         
  -8   2  -7        301.42        332.74        13.59 o                         
  -6   2  -7       2870.01       2937.60        69.78 o                         
  -4   2  -7        773.73        767.05        28.68 o                         
  -2   2  -7         20.38         23.50         8.46 o                         
   0   2  -7       1101.52       1069.39        31.60 o                         
   2   2  -7       2937.87       2857.00        83.64 o                         
   4   2  -7         38.28         55.22        13.36 o                         
   6   2  -7         65.99         55.97        10.95 o                         
   8   2  -7        680.91        593.60        44.23 o                         
  10   2  -7        747.61        775.01        42.53 o                         
  12   2  -7        994.46        882.01        48.63 o                         
  14   2  -7        195.46        209.02        24.02 o                         
  16   2  -7        480.91        488.06        34.75 o                         
  18   2  -7        567.85        486.47        41.07 o                         
  20   2  -7        462.47        412.58        46.68 o                         
  22   2  -7         55.49         60.26        15.27 o                         
  24   2  -7          7.44          3.64         8.95 o                         
  26   2  -7        836.70        824.18        38.45 o                         
  28   2  -7        209.58        223.18        41.84 o                         
 -17   3  -7         30.35         12.36        18.31 o                         
 -15   3  -7       1261.49       1267.36        46.28 o                         
 -13   3  -7        533.82        583.99        27.02 o                         
 -11   3  -7         88.01        101.10        11.41 o                         
  -9   3  -7        655.72        648.50        20.90 o                         
  -7   3  -7        166.48        174.93        10.18 o                         
  -5   3  -7         71.13         76.11         7.89 o                         
  -3   3  -7        632.40        671.86        31.15 o                         
  -1   3  -7       1064.54       1038.23        37.30 o                         
   1   3  -7        232.40        263.30        17.15 o                         
   3   3  -7        124.60        120.55        11.32 o                         
   5   3  -7        423.84        410.11        20.63 o                         
   7   3  -7        550.00        580.17        37.53 o                         
   9   3  -7       2926.09       2876.00       107.10 o                         
  11   3  -7        916.27        929.90        43.45 o                         
  13   3  -7        396.29        376.33        27.00 o                         
  15   3  -7        321.52        282.28        32.92 o                         
  17   3  -7        417.77        395.69        31.46 o                         
  19   3  -7        350.49        309.84        28.27 o                         
  21   3  -7          8.98         10.70        23.01 o                         
  23   3  -7        162.04        151.83        31.42 o                         
  25   3  -7         55.93         51.65        21.69 o                         
  27   3  -7        195.02        168.63        26.55 o                         
 -16   4  -7        360.95        358.05        68.42 o                         
 -14   4  -7          5.94          2.31         9.67 o                         
 -12   4  -7         57.30         62.57        11.50 o                         
 -10   4  -7         30.35         30.39         7.79 o                         
  -8   4  -7        315.74        300.87        14.34 o                         
  -6   4  -7        881.52        891.56        29.34 o                         
  -4   4  -7       1251.94       1220.34        35.97 o                         
  -2   4  -7         42.36         49.22        12.12 o                         
   0   4  -7        460.58        474.30        25.88 o                         
   2   4  -7        248.07        244.79        18.21 o                         
   4   4  -7        101.41        104.36        14.23 o                         
   6   4  -7         15.69         14.11         9.74 o                         
   8   4  -7         57.60         63.20        13.14 o                         
  10   4  -7        145.19        137.44        16.46 o                         
  12   4  -7         27.07         26.31        10.74 o                         
  14   4  -7        117.46        114.38        22.86 o                         
  16   4  -7        107.13         97.99        19.28 o                         
  18   4  -7        436.19        429.37        35.55 o                         
  20   4  -7        288.17        268.64        26.88 o                         
  22   4  -7        142.46        111.04        23.63 o                         
  24   4  -7         87.35        103.24        29.54 o                         
  26   4  -7         23.29         28.78        26.85 o                         
 -13   5  -7         75.63        109.61        17.49 o                         
 -11   5  -7          9.31         18.89         9.91 o                         
  -9   5  -7         26.26         32.58         7.86 o                         
  -7   5  -7        147.79        141.42        10.05 o                         
  -5   5  -7        232.37        225.65        14.80 o                         
  -3   5  -7        641.60        650.17        23.72 o                         
  -1   5  -7        417.71        435.42        17.64 o                         
   1   5  -7        214.62        208.85        18.64 o                         
   3   5  -7         28.27         34.23        10.75 o                         
   5   5  -7         72.20         75.49        13.92 o                         
   7   5  -7        650.50        621.25        43.78 o                         
   9   5  -7         23.33         39.08        11.49 o                         
  11   5  -7        372.36        383.74        23.67 o                         
  13   5  -7        430.05        452.45        63.22 o                         
  15   5  -7        465.01        435.20        37.91 o                         
  17   5  -7        116.01        131.46        24.64 o                         
  19   5  -7        105.75         99.53        19.92 o                         
  21   5  -7         16.23         11.20        15.94 o                         
  23   5  -7         61.72         55.67        27.27 o                         
 -12   6  -7         61.30         77.52        31.71 o                         
 -10   6  -7          6.75         37.06        12.73 o                         
  -8   6  -7       1172.52       1260.63        37.56 o                         
  -6   6  -7        671.44        692.38        23.45 o                         
  -4   6  -7        479.71        517.71        26.19 o                         
  -2   6  -7         23.42         36.16         8.58 o                         
   0   6  -7        924.06       1053.06        32.72 o                         
   2   6  -7        951.20       1017.44        42.90 o                         
   4   6  -7         20.99         43.26        12.10 o                         
   6   6  -7         75.13         90.22        15.98 o                         
   8   6  -7        364.18        357.03        25.55 o                         
  10   6  -7        241.62        230.78        21.06 o                         
  12   6  -7        469.20        391.92        34.96 o                         
  14   6  -7         78.98         88.37        20.73 o                         
  16   6  -7       1680.35       1767.18        78.20 o                         
  18   6  -7        546.23        570.04        54.73 o                         
  20   6  -7        757.04        699.42        64.11 o                         
  22   6  -7         97.30        118.59        43.33 o                         
  -9   7  -7       1380.54       1524.95        91.75 o                         
  -7   7  -7        790.67        818.88        37.19 o                         
  -5   7  -7         41.15         45.86         9.22 o                         
  -3   7  -7        140.67        125.87        14.89 o                         
  -1   7  -7        118.15        133.63        14.36 o                         
   1   7  -7        182.41        200.83        13.75 o                         
   3   7  -7         51.46         70.64        11.40 o                         
   5   7  -7        292.84        332.37        17.18 o                         
   7   7  -7        349.09        364.27        40.16 o                         
   9   7  -7        822.08        869.88        54.67 o                         
  11   7  -7        347.74        398.32        36.57 o                         
  13   7  -7        345.66        346.99        39.70 o                         
  15   7  -7       1551.31       1577.35        75.59 o                         
  17   7  -7        262.85        254.89        31.30 o                         
  19   7  -7        179.41        213.04        33.75 o                         
  -4   8  -7        345.24        453.73        39.88 o                         
  -2   8  -7         65.79         93.50        43.33 o                         
   0   8  -7       1404.89       1585.13        74.96 o                         
   2   8  -7       1263.25       1424.80        85.06 o                         
   4   8  -7         33.33         50.73        12.00 o                         
   6   8  -7        121.05        112.89        13.92 o                         
   8   8  -7         98.47        130.13        25.06 o                         
  10   8  -7        293.45        337.74        39.73 o                         
  12   8  -7       1361.28       1390.04        73.85 o                         
  14   8  -7        463.93        479.42        66.00 o                         
 -22   0  -6       1810.73       1966.09        98.52 o                         
 -20   0  -6        530.34        551.91        31.22 o                         
 -18   0  -6        153.01        169.83        14.54 o                         
 -16   0  -6       1915.84       1890.96        55.52 o                         
 -14   0  -6        388.23        332.43        26.23 o                         
 -12   0  -6       3010.80       2815.21       105.00 o                         
 -10   0  -6       1745.60       1857.39        72.04 o                         
  -8   0  -6        476.33        414.43        20.78 o                         
  -6   0  -6       1006.34        934.18        44.77 o                         
  -4   0  -6       1956.77       1854.38        71.43 o                         
  -2   0  -6       1931.24       1925.10        64.02 o                         
   0   0  -6       2395.93       2262.49        73.17 o                         
   2   0  -6       2367.98       2325.93        73.94 o                         
   4   0  -6       2304.16       2311.09        72.96 o                         
   6   0  -6        832.54        807.54        35.74 o                         
   8   0  -6        956.78        925.50        46.38 o                         
  10   0  -6       1070.91       1086.01        67.50 o                         
  12   0  -6       4715.77       4693.18       210.33 o                         
  14   0  -6        974.54       1020.69        45.40 o                         
  16   0  -6         90.23         71.71        10.74 o                         
  18   0  -6         20.26         27.24        10.64 o                         
  20   0  -6       1143.75       1137.70        59.70 o                         
  22   0  -6        622.25        677.06        45.92 o                         
  24   0  -6        194.02        223.20        26.16 o                         
  26   0  -6       1610.41       1656.22        85.36 o                         
  28   0  -6        873.21        852.50       108.33 o                         
  30   0  -6         54.69         34.97        19.66 o                         
 -21   1  -6        622.69        587.74        29.85 o                         
 -19   1  -6        674.59        638.82        24.99 o                         
 -17   1  -6         85.78         87.85         6.99 o                         
 -15   1  -6         69.89         72.14         6.52 o                         
 -13   1  -6       1199.10       1261.95        43.13 o                         
 -11   1  -6        999.20        997.63        34.97 o                         
  -9   1  -6         37.80         38.32         6.48 o                         
  -7   1  -6        377.48        357.20        12.82 o                         
  -5   1  -6        963.72        971.29        22.18 o                         
  -3   1  -6       1749.97       1720.72        41.21 o                         
  -1   1  -6        373.77        387.92        14.36 o                         
   1   1  -6       1225.18       1223.52        33.16 o                         
   3   1  -6        363.95        349.44        13.81 o                         
   5   1  -6        980.81        952.88        32.51 o                         
   7   1  -6        247.96        259.48        30.52 o                         
   9   1  -6        134.82        147.14        16.19 o                         
  11   1  -6       5151.43       5121.94       142.44 o                         
  13   1  -6       4576.72       4743.04       119.43 o                         
  15   1  -6        143.71        155.97        13.11 o                         
  17   1  -6         48.06         30.82         9.61 o                         
  19   1  -6       1719.11       1814.47        60.22 o                         
  21   1  -6        478.66        429.92        24.22 o                         
  23   1  -6        487.10        454.25        37.20 o                         
  25   1  -6        115.90        102.68        14.59 o                         
  27   1  -6        155.29        158.48        17.93 o                         
  29   1  -6        427.94        452.00        30.32 o                         
  31   1  -6        695.36        690.79        65.18 o                         
 -22   2  -6        135.48        142.54        21.07 o                         
 -20   2  -6         24.39         32.94         8.30 o                         
 -18   2  -6         33.49         37.54         6.49 o                         
 -16   2  -6         22.74         20.66         4.13 o                         
 -14   2  -6          1.77          3.02         4.11 o                         
 -12   2  -6        197.19        193.59        14.47 o                         
 -10   2  -6        163.06        154.21        12.02 o                         
  -8   2  -6        102.06         98.31         7.64 o                         
  -6   2  -6        202.12        182.63         8.83 o                         
  -4   2  -6        608.71        595.28        18.98 o                         
  -2   2  -6        896.90        897.54        28.73 o                         
   0   2  -6         37.01         45.33         8.89 o                         
   2   2  -6        522.75        492.94        20.00 o                         
   4   2  -6         76.97         65.08         7.91 o                         
   6   2  -6        160.08        146.71        15.17 o                         
   8   2  -6        421.65        381.01        23.81 o                         
  10   2  -6         80.79         78.76        16.98 o                         
  12   2  -6        291.85        260.57        22.97 o                         
  14   2  -6        221.55        185.33        20.08 o                         
  16   2  -6        150.68        110.71        17.54 o                         
  18   2  -6        587.04        541.29        29.96 o                         
  20   2  -6        124.12        127.95        16.24 o                         
  22   2  -6         46.23         40.11        13.00 o                         
  24   2  -6         35.02         39.61        11.38 o                         
  26   2  -6        255.91        251.59        21.31 o                         
  28   2  -6         38.76         26.27        12.83 o                         
  30   2  -6        349.03        314.97        32.06 o                         
 -21   3  -6        295.43        318.58        21.72 o                         
 -19   3  -6        402.19        398.23        19.07 o                         
 -17   3  -6         64.58         63.90         6.13 o                         
 -15   3  -6        185.63        196.90        12.25 o                         
 -13   3  -6        594.39        570.53        17.95 o                         
 -11   3  -6         12.27          9.01         7.54 o                         
  -9   3  -6        296.95        291.09        14.18 o                         
  -7   3  -6        123.66        121.61         8.52 o                         
  -5   3  -6       2678.67       2711.19        58.66 o                         
  -3   3  -6        463.61        438.25        16.19 o                         
  -1   3  -6        357.55        354.73        12.66 o                         
   1   3  -6        562.02        529.45        21.08 o                         
   3   3  -6        107.80        113.63        11.28 o                         
   5   3  -6        906.34        884.84        28.60 o                         
   7   3  -6        452.51        390.06        17.80 o                         
   9   3  -6        509.70        512.65        21.45 o                         
  11   3  -6        141.62        143.42        11.86 o                         
  13   3  -6        556.93        582.20        26.44 o                         
  15   3  -6         36.37         26.20        10.74 o                         
  17   3  -6        101.81         98.49        14.37 o                         
  19   3  -6       1565.53       1570.64        55.64 o                         
  21   3  -6        850.05        808.73        48.66 o                         
  23   3  -6        324.15        335.83        24.50 o                         
  25   3  -6         86.15         67.54        14.89 o                         
  27   3  -6         25.56         17.11        11.06 o                         
  29   3  -6        640.27        642.58        37.67 o                         
 -20   4  -6        176.40        137.76        13.77 o                         
 -18   4  -6        210.31        230.68        17.56 o                         
 -16   4  -6        428.23        428.58        15.93 o                         
 -14   4  -6        769.73        754.85        23.89 o                         
 -12   4  -6        326.62        327.28        17.56 o                         
 -10   4  -6        535.29        545.49        23.78 o                         
  -8   4  -6        443.23        461.79        18.43 o                         
  -6   4  -6       4389.75       4427.90       101.52 o                         
  -4   4  -6       2428.16       2396.93        53.25 o                         
  -2   4  -6        479.55        502.07        18.62 o                         
   0   4  -6        289.40        292.29        12.76 o                         
   2   4  -6       2560.89       2650.47        76.46 o                         
   4   4  -6        305.22        318.42        18.64 o                         
   6   4  -6       1362.17       1290.09        41.78 o                         
   8   4  -6        989.48        935.28        31.53 o                         
  10   4  -6       1921.45       1890.12        57.54 o                         
  12   4  -6        637.20        587.89        25.83 o                         
  14   4  -6        394.06        389.64        23.67 o                         
  16   4  -6        187.49        180.56        17.39 o                         
  18   4  -6        137.50        141.90        16.73 o                         
  20   4  -6        318.77        307.20        28.67 o                         
  22   4  -6        504.76        442.80        30.37 o                         
  24   4  -6        261.64        243.88        32.82 o                         
  26   4  -6        629.59        636.71        44.48 o                         
  28   4  -6        107.71        145.61        25.83 o                         
 -19   5  -6        555.60        522.01        22.45 o                         
 -17   5  -6        328.51        313.98        14.91 o                         
 -15   5  -6        239.53        223.38        15.01 o                         
 -13   5  -6       2415.68       2474.58        58.24 o                         
 -11   5  -6        428.45        421.15        15.09 o                         
  -9   5  -6       1150.47       1149.56        37.11 o                         
  -7   5  -6        516.96        532.09        20.20 o                         
  -5   5  -6       1748.27       1801.09        45.84 o                         
  -3   5  -6        197.77        193.92         9.86 o                         
  -1   5  -6         24.49         33.92         9.18 o                         
   1   5  -6        583.18        615.45        21.10 o                         
   3   5  -6        305.73        271.32        13.10 o                         
   5   5  -6       1144.32       1115.74        39.35 o                         
   7   5  -6       1307.79       1319.19        43.88 o                         
   9   5  -6         43.68         34.79         9.10 o                         
  11   5  -6       2211.29       2175.11        66.51 o                         
  13   5  -6       1357.65       1438.48        56.28 o                         
  15   5  -6        225.33        207.44        18.87 o                         
  17   5  -6        931.02        924.00        38.42 o                         
  19   5  -6       1415.54       1336.79        49.49 o                         
  21   5  -6        134.51        109.95        16.61 o                         
  23   5  -6        502.19        481.46        38.34 o                         
  25   5  -6         40.09         32.21        18.95 o                         
  27   5  -6         40.58         73.97        21.79 o                         
 -16   6  -6        672.76        708.25        43.34 o                         
 -14   6  -6        111.12        107.28        10.62 o                         
 -12   6  -6        190.14        190.79        11.75 o                         
 -10   6  -6        150.83        148.69         8.88 o                         
  -8   6  -6        464.05        459.32        22.75 o                         
  -6   6  -6        843.23        763.21        28.19 o                         
  -4   6  -6        403.23        409.11        18.41 o                         
  -2   6  -6        524.40        560.43        19.63 o                         
   0   6  -6        142.34        145.57         8.03 o                         
   2   6  -6       1041.40       1051.59        32.15 o                         
   4   6  -6        403.54        466.94        28.81 o                         
   6   6  -6        174.75        162.92        12.18 o                         
   8   6  -6        585.97        589.87        20.00 o                         
  10   6  -6        190.90        195.99        20.22 o                         
  12   6  -6        580.82        591.44        33.19 o                         
  14   6  -6        914.67        879.71        40.48 o                         
  16   6  -6        122.12        142.50        19.43 o                         
  18   6  -6         10.66         17.90        14.06 o                         
  20   6  -6        178.84        169.41        24.17 o                         
  22   6  -6         73.62         59.20        22.60 o                         
  24   6  -6          7.53          3.23        17.69 o                         
 -15   7  -6        285.57        301.83        28.56 o                         
 -13   7  -6        285.10        298.18        17.00 o                         
 -11   7  -6         18.07         19.69         6.79 o                         
  -9   7  -6         65.69         74.93         6.77 o                         
  -7   7  -6        155.31        135.79        13.53 o                         
  -5   7  -6         47.74         62.25        10.80 o                         
  -3   7  -6         12.95         17.89         6.68 o                         
  -1   7  -6         27.60         38.77         7.07 o                         
   1   7  -6        494.34        487.37        18.14 o                         
   3   7  -6        173.60        173.12        14.91 o                         
   5   7  -6        125.80        121.25        10.98 o                         
   7   7  -6         24.13         20.78         7.78 o                         
   9   7  -6         82.77         81.93         9.47 o                         
  11   7  -6        438.41        422.21        18.97 o                         
  13   7  -6         81.78         86.92         9.02 o                         
  15   7  -6        452.95        442.55        18.93 o                         
  17   7  -6        237.22        239.09        25.73 o                         
  19   7  -6        250.57        195.76        30.51 o                         
  21   7  -6         36.16         40.88        21.73 o                         
  23   7  -6         39.56         59.30        34.21 o                         
 -12   8  -6        567.20        608.91        31.75 o                         
 -10   8  -6        396.28        452.44        20.24 o                         
  -8   8  -6        378.13        375.32        15.98 o                         
  -6   8  -6         44.68         53.20        12.24 o                         
  -4   8  -6        509.94        517.96        25.14 o                         
  -2   8  -6        463.88        481.64        23.32 o                         
   0   8  -6        380.67        364.38        20.51 o                         
   2   8  -6        864.14        906.30        27.98 o                         
   4   8  -6        377.23        392.33        16.11 o                         
   6   8  -6        269.78        258.81        20.39 o                         
   8   8  -6         35.01         30.71        11.33 o                         
  10   8  -6         84.94         96.21        14.10 o                         
  12   8  -6        105.91        101.69        11.30 o                         
  14   8  -6        284.54        296.37        18.12 o                         
  16   8  -6        331.16        326.99        43.86 o                         
  18   8  -6        176.01        188.53        19.80 o                         
  20   8  -6        307.15        341.05        41.93 o                         
  -7   9  -6       1235.02       1347.72        44.84 o                         
  -5   9  -6        397.14        407.13        32.45 o                         
  -3   9  -6        908.67        959.64        41.19 o                         
  -1   9  -6         50.08         54.64        11.75 o                         
   1   9  -6        283.01        285.33        18.76 o                         
   3   9  -6         38.51         93.52        24.63 o                         
   5   9  -6       1051.13       1178.27        37.73 o                         
   7   9  -6         31.80         31.91         8.67 o                         
   9   9  -6        149.72        120.10        21.98 o                         
  11   9  -6       1114.36       1046.94       182.62 o                         
  13   9  -6       1647.09       1591.40        75.88 o                         
  15   9  -6         55.00         75.74        22.31 o                         
   4  10  -6        249.58        330.69        63.86 o                         
 -25   1  -5        500.97        552.56        61.22 o                         
 -23   1  -5         86.41         70.03        18.46 o                         
 -21   1  -5         20.92         19.82        10.75 o                         
 -19   1  -5       1955.03       1806.01        64.48 o                         
 -17   1  -5        538.51        518.07        23.49 o                         
 -15   1  -5        550.61        516.95        17.86 o                         
 -13   1  -5        901.77        884.28        21.63 o                         
 -11   1  -5       1457.41       1398.15        28.14 o                         
  -9   1  -5        329.62        302.66         8.86 o                         
  -7   1  -5        715.91        688.03        18.26 o                         
  -5   1  -5        371.82        367.74        10.76 o                         
  -3   1  -5        276.36        250.32         8.11 o                         
  -1   1  -5       3017.04       2963.44        68.26 o                         
   1   1  -5       1106.57       1098.62        27.31 o                         
   3   1  -5        536.58        541.68        16.57 o                         
   5   1  -5       3504.81       3567.87        81.37 o                         
   7   1  -5        185.56        180.91        11.63 o                         
   9   1  -5        323.49        327.31        15.79 o                         
  11   1  -5       1760.93       1869.31        46.61 o                         
  13   1  -5       3451.05       3561.73        88.95 o                         
  15   1  -5       1014.61       1040.85        25.44 o                         
  17   1  -5        795.87        799.13        27.72 o                         
  19   1  -5        103.15         95.87         9.06 o                         
  21   1  -5         62.43         48.82         8.27 o                         
  23   1  -5       1769.28       1709.98        49.22 o                         
  25   1  -5       1056.27       1080.87        36.21 o                         
  27   1  -5         24.19         28.22         9.90 o                         
  29   1  -5        206.79        213.43        23.16 o                         
  31   1  -5          6.94         16.65        15.42 o                         
  33   1  -5         98.13        109.72        20.84 o                         
 -24   2  -5         90.61        107.55        25.12 o                         
 -22   2  -5       1238.83       1298.55        52.17 o                         
 -20   2  -5       1526.74       1620.78        60.10 o                         
 -18   2  -5        252.47        278.64        19.93 o                         
 -16   2  -5         31.00         34.68         6.88 o                         
 -14   2  -5          2.35          2.08         4.16 o                         
 -12   2  -5         53.97         61.16         4.97 o                         
 -10   2  -5       7091.90       6983.15       128.55 o                         
  -8   2  -5       2808.49       2830.10        58.52 o                         
  -6   2  -5        520.40        508.91        14.97 o                         
  -4   2  -5       8510.10       8884.10       161.43 o                         
  -2   2  -5       3564.26       3645.30        68.56 o                         
   0   2  -5        238.85        220.56        13.67 o                         
   2   2  -5         23.46         18.69         6.14 o                         
   4   2  -5       1646.35       1553.67        47.32 o                         
   6   2  -5         18.95         13.01         5.64 o                         
   8   2  -5       2161.28       2206.03        53.80 o                         
  10   2  -5       2174.72       2281.79        59.23 o                         
  12   2  -5       1227.53       1222.37        35.86 o                         
  14   2  -5       7487.75       7682.85       158.63 o                         
  16   2  -5        840.88        811.60        25.06 o                         
  18   2  -5        267.30        240.99        14.30 o                         
  20   2  -5        274.00        294.15        21.42 o                         
  22   2  -5       1535.28       1570.50        50.31 o                         
  24   2  -5         86.00         74.81        10.69 o                         
  26   2  -5        107.90         92.75        12.11 o                         
  28   2  -5        596.44        629.42        41.50 o                         
  30   2  -5        944.79        917.64        47.82 o                         
  32   2  -5        751.36        755.25        44.26 o                         
 -23   3  -5        418.26        497.24        51.08 o                         
 -21   3  -5        398.08        428.36        26.59 o                         
 -19   3  -5       3673.34       3883.49       112.49 o                         
 -17   3  -5        834.16        753.94        35.30 o                         
 -15   3  -5        210.77        187.09        10.64 o                         
 -13   3  -5       2389.58       2329.30        46.98 o                         
 -11   3  -5        140.70        149.59         7.03 o                         
  -9   3  -5       1550.77       1521.68        35.86 o                         
  -7   3  -5        573.94        591.67        14.65 o                         
  -5   3  -5       1466.19       1488.62        32.94 o                         
  -3   3  -5         37.42         41.69         4.56 o                         
  -1   3  -5       1822.20       1854.88        38.55 o                         
   1   3  -5        319.06        318.23        11.46 o                         
   3   3  -5        377.36        364.24        16.37 o                         
   5   3  -5       8497.96       8612.13       188.80 o                         
   7   3  -5       4110.35       4303.35       104.62 o                         
   9   3  -5        116.81        117.75         8.13 o                         
  11   3  -5       1999.06       1995.70        49.01 o                         
  13   3  -5        590.54        562.08        22.68 o                         
  15   3  -5        273.28        285.00        16.52 o                         
  17   3  -5         26.91         33.89         8.29 o                         
  19   3  -5        264.90        267.66        15.07 o                         
  21   3  -5         18.68          8.73         8.91 o                         
  23   3  -5       1485.78       1463.49        49.69 o                         
  25   3  -5        636.87        578.68        29.71 o                         
  27   3  -5         72.74         58.38        16.51 o                         
  29   3  -5       2678.30       2849.11        99.86 o                         
  31   3  -5        407.15        437.72        34.18 o                         
 -24   4  -5          6.64         27.37        20.53 o                         
 -22   4  -5         29.89         39.55        14.52 o                         
 -20   4  -5        333.38        350.93        22.07 o                         
 -18   4  -5         41.51         53.99        10.75 o                         
 -16   4  -5        140.13        146.60        22.71 o                         
 -14   4  -5        178.59        164.62        12.78 o                         
 -12   4  -5         16.45         12.43         4.27 o                         
 -10   4  -5        577.47        547.36        14.45 o                         
  -8   4  -5       3139.93       3112.88        67.38 o                         
  -6   4  -5        538.40        514.39        14.33 o                         
  -4   4  -5        698.20        658.45        18.58 o                         
  -2   4  -5       1042.38        994.77        24.51 o                         
   0   4  -5         24.89         21.86         3.81 o                         
   2   4  -5         76.66         66.76         6.42 o                         
   4   4  -5         69.18         74.22         6.02 o                         
   6   4  -5         64.32         62.48         4.99 o                         
   8   4  -5        109.78        104.53         9.17 o                         
  10   4  -5        119.28        108.10         9.54 o                         
  12   4  -5         51.87         56.94         9.39 o                         
  14   4  -5        921.61        839.23        30.09 o                         
  16   4  -5       1373.55       1420.50        43.54 o                         
  18   4  -5        433.68        436.42        22.49 o                         
  20   4  -5        316.15        286.26        28.73 o                         
  22   4  -5        318.80        285.27        23.83 o                         
  24   4  -5          2.22          1.65         7.46 o                         
  26   4  -5         33.10         29.26         6.80 o                         
  28   4  -5         36.86         37.81         9.83 o                         
  30   4  -5        635.90        641.72        41.38 o                         
 -21   5  -5        260.17        271.83        26.00 o                         
 -19   5  -5        430.77        468.83        32.31 o                         
 -17   5  -5        133.80        120.81        18.12 o                         
 -15   5  -5         72.12         78.24        10.71 o                         
 -13   5  -5         80.01         68.40         7.03 o                         
 -11   5  -5        424.76        404.78        12.84 o                         
  -9   5  -5        358.87        343.14        12.24 o                         
  -7   5  -5        272.38        283.27        13.56 o                         
  -5   5  -5        182.26        174.73         9.84 o                         
  -3   5  -5        409.73        376.17        15.00 o                         
  -1   5  -5        545.88        524.32        19.80 o                         
   1   5  -5        304.60        304.34        11.45 o                         
   3   5  -5       1481.18       1505.90        34.37 o                         
   5   5  -5        332.51        309.51        14.25 o                         
   7   5  -5        351.74        368.27        14.44 o                         
   9   5  -5         90.70         78.82         6.53 o                         
  11   5  -5          8.99         23.92         5.29 o                         
  13   5  -5          6.73         10.18         5.10 o                         
  15   5  -5         95.33        109.08         7.98 o                         
  17   5  -5        557.37        536.41        18.37 o                         
  19   5  -5        432.99        380.31        15.25 o                         
  21   5  -5         39.21         39.26         7.00 o                         
  23   5  -5         47.14         50.00         7.58 o                         
  25   5  -5         87.48         87.94         9.53 o                         
  27   5  -5        519.18        492.16        21.57 o                         
  29   5  -5        197.50        196.17        20.31 o                         
 -20   6  -5       1046.67       1052.55        56.90 o                         
 -18   6  -5         68.55         72.77        15.53 o                         
 -16   6  -5        226.64        237.53        17.08 o                         
 -14   6  -5         56.06         49.39         7.84 o                         
 -12   6  -5        224.17        210.28        11.01 o                         
 -10   6  -5       1362.02       1320.15        35.44 o                         
  -8   6  -5        973.78       1017.92        25.26 o                         
  -6   6  -5        108.42        113.94         8.19 o                         
  -4   6  -5       4060.27       4067.85        86.67 o                         
  -2   6  -5       1796.81       1821.94        39.10 o                         
   0   6  -5         36.21         30.65         6.11 o                         
   2   6  -5         38.78         42.56         5.58 o                         
   4   6  -5       1066.09       1111.40        27.63 o                         
   6   6  -5        388.36        385.72        12.86 o                         
   8   6  -5       1627.26       1653.15        46.70 o                         
  10   6  -5         66.67         58.66         9.52 o                         
  12   6  -5       2324.06       2368.51        63.36 o                         
  14   6  -5       2248.85       2218.42        56.00 o                         
  16   6  -5        969.99        979.75        25.85 o                         
  18   6  -5         85.32         95.37         9.00 o                         
  20   6  -5         55.77         63.84         8.88 o                         
  22   6  -5       1568.97       1694.52        50.02 o                         
  24   6  -5         66.07         59.81         9.80 o                         
  26   6  -5        162.11        148.90        18.06 o                         
  28   6  -5         37.51         43.53        20.80 o                         
 -19   7  -5       2016.85       2083.28        89.48 o                         
 -17   7  -5        202.77        232.09        18.71 o                         
 -15   7  -5        339.52        368.48        21.71 o                         
 -13   7  -5       2509.64       2538.14        68.27 o                         
 -11   7  -5       1407.37       1489.50        39.68 o                         
  -9   7  -5        139.81        145.65         8.54 o                         
  -7   7  -5        232.67        253.18        13.70 o                         
  -5   7  -5        160.97        173.49        10.36 o                         
  -3   7  -5        200.92        175.25        10.21 o                         
  -1   7  -5       1431.38       1552.16        37.14 o                         
   1   7  -5          9.33         19.36         6.18 o                         
   3   7  -5          7.47         16.09         6.04 o                         
   5   7  -5       1535.39       1583.87        40.82 o                         
   7   7  -5       1088.63       1151.92        32.32 o                         
   9   7  -5         66.89         65.71         8.62 o                         
  11   7  -5       5548.21       5976.24       133.94 o                         
  13   7  -5       2086.18       2179.76        53.96 o                         
  15   7  -5         63.30         73.12        10.13 o                         
  17   7  -5         86.09         90.53        11.38 o                         
  19   7  -5         34.64         48.70        12.86 o                         
  21   7  -5         11.10         16.30        11.58 o                         
  23   7  -5       2218.41       2218.41        89.50 o                         
  25   7  -5        303.69        329.00        42.71 o                         
 -16   8  -5        102.81        123.37        17.95 o                         
 -14   8  -5        230.36        242.26        18.45 o                         
 -12   8  -5        471.19        512.81        21.44 o                         
 -10   8  -5        713.49        651.15        34.68 o                         
  -8   8  -5        206.19        213.52        11.74 o                         
  -6   8  -5         16.93         34.80         9.31 o                         
  -4   8  -5       1801.35       1778.52        46.87 o                         
  -2   8  -5       3382.80       3562.10        78.39 o                         
   0   8  -5         84.57         82.42         7.50 o                         
   2   8  -5        419.25        440.49        25.00 o                         
   4   8  -5        247.36        258.70        27.01 o                         
   6   8  -5        104.44        112.86        10.26 o                         
   8   8  -5       2790.29       2913.02        71.20 o                         
  10   8  -5       1363.84       1352.82        37.70 o                         
  12   8  -5        307.18        308.01        15.67 o                         
  14   8  -5        122.39        120.64         9.27 o                         
  16   8  -5        828.57        848.78        25.39 o                         
  18   8  -5         56.24         52.09         7.51 o                         
  20   8  -5        216.52        238.24        14.57 o                         
  22   8  -5        289.57        368.46        45.77 o                         
 -13   9  -5        416.30        449.87        37.34 o                         
 -11   9  -5         19.72         13.08         6.81 o                         
  -9   9  -5         90.63         91.54         8.86 o                         
  -7   9  -5         51.46         57.51         8.73 o                         
  -5   9  -5        393.10        401.62        26.55 o                         
  -3   9  -5         89.72         95.94        11.19 o                         
  -1   9  -5         91.67         89.84         9.55 o                         
   1   9  -5         76.53         93.43         9.15 o                         
   3   9  -5        117.18        135.01         9.27 o                         
   5   9  -5         95.41        103.83         6.92 o                         
   7   9  -5         45.54         53.13        10.88 o                         
   9   9  -5       1058.87       1140.69        41.48 o                         
  11   9  -5        860.13        842.86        29.88 o                         
  13   9  -5         52.47         62.50        10.37 o                         
  15   9  -5         87.63         74.19         8.92 o                         
  17   9  -5         55.54         73.35        11.11 o                         
  19   9  -5         26.43         35.92        14.90 o                         
  -8  10  -5         62.31         83.34        12.73 o                         
  -6  10  -5        746.67        739.82        48.39 o                         
  -4  10  -5         30.80         48.17        12.39 o                         
  -2  10  -5        686.28        750.62        45.12 o                         
   0  10  -5        255.43        273.21        16.55 o                         
   2  10  -5        109.58        153.95        11.68 o                         
   4  10  -5        761.96        900.77        30.96 o                         
   6  10  -5        307.65        325.75        25.84 o                         
   8  10  -5        150.73        155.03        19.15 o                         
  10  10  -5        138.74        117.87        16.34 o                         
  12  10  -5         67.64         86.98        16.99 o                         
  14  10  -5        480.51        553.45        31.70 o                         
 -28   0  -4       1168.38       1295.15       132.27 o                         
 -26   0  -4       3297.76       3757.96       257.71 o                         
 -24   0  -4         44.18         59.30        43.33 o                         
 -22   0  -4        636.16        540.50        79.82 o                         
 -20   0  -4       1962.79       1806.00       143.68 o                         
 -18   0  -4        324.15        252.97        33.07 o                         
 -16   0  -4      11433.99      10975.67       366.84 o                         
 -14   0  -4       1585.20       1466.84        50.72 o                         
 -12   0  -4        779.64        746.98        28.31 o                         
 -10   0  -4       2586.11       2533.43        62.86 o                         
  -8   0  -4       4985.84       4771.50       104.99 o                         
  -6   0  -4       1389.75       1387.94        32.69 o                         
  -4   0  -4       7291.96       7733.24       181.38 o                         
  -2   0  -4       9883.97      10415.64       241.28 o                         
   0   0  -4       1054.40        931.72        28.34 o                         
   2   0  -4       3223.84       3388.13       100.17 o                         
   4   0  -4        975.59       1069.59        34.41 o                         
   6   0  -4       2795.36       3174.12       112.26 o                         
   8   0  -4      29463.04      31665.79      1032.59 o                         
  10   0  -4       4653.01       5027.46       172.17 o                         
  12   0  -4       2748.22       3114.27       109.74 o                         
  14   0  -4       1892.67       1974.52        60.36 o                         
  16   0  -4       3976.55       3994.42       117.90 o                         
  18   0  -4        215.61        199.19        17.17 o                         
  20   0  -4        676.23        642.15        32.28 o                         
  22   0  -4       3335.61       3652.15       107.84 o                         
  24   0  -4       2191.82       2312.61        72.29 o                         
  26   0  -4       1107.78       1141.67        40.24 o                         
  28   0  -4        206.93        224.89        16.42 o                         
  30   0  -4        104.16        103.42        12.07 o                         
  32   0  -4        842.98        854.40        51.87 o                         
  34   0  -4        107.66        107.19        43.33 o                         
 -27   1  -4        112.49        138.97        37.87 o                         
 -25   1  -4       1875.06       2014.86       116.91 o                         
 -23   1  -4        995.63        969.44        80.96 o                         
 -21   1  -4        284.66        272.42        44.47 o                         
 -19   1  -4        613.12        684.07        34.77 o                         
 -17   1  -4       1011.27       1066.90        52.16 o                         
 -15   1  -4        595.30        559.95        28.78 o                         
 -13   1  -4        191.87        184.10         8.41 o                         
 -11   1  -4       1576.72       1581.01        31.09 o                         
  -9   1  -4         29.63         25.92         3.05 o                         
  -7   1  -4       5595.99       5831.86        89.94 o                         
  -5   1  -4       1257.46       1304.77        26.70 o                         
  -3   1  -4       1846.85       1926.23        35.74 o                         
  -1   1  -4       4747.07       4692.46        81.78 o                         
   1   1  -4       1476.79       1415.05        33.85 o                         
   3   1  -4        632.14        568.28        16.62 o                         
   5   1  -4        871.49        957.03        21.65 o                         
   7   1  -4      11062.25      11529.44       268.66 o                         
   9   1  -4       8777.80       9599.42       194.14 o                         
  11   1  -4         19.52         12.22         4.13 o                         
  13   1  -4         13.42         20.93         3.51 o                         
  15   1  -4       1609.76       1686.49        40.77 o                         
  17   1  -4       2135.87       2020.61        59.42 o                         
  19   1  -4       1324.10       1343.73        38.58 o                         
  21   1  -4        362.92        357.85        11.69 o                         
  23   1  -4        243.04        234.42         8.36 o                         
  25   1  -4       1274.65       1287.46        29.74 o                         
  27   1  -4        665.25        675.17        20.87 o                         
  29   1  -4         11.70         24.29         5.95 o                         
  31   1  -4        849.98        942.18        32.44 o                         
  33   1  -4        670.18        649.61        58.84 o                         
 -28   2  -4         83.33         60.44        33.87 o                         
 -26   2  -4         40.50         34.21        29.03 o                         
 -24   2  -4         19.81         14.71        23.34 o                         
 -22   2  -4          7.53         18.24        21.37 o                         
 -20   2  -4         90.39        100.21        26.57 o                         
 -18   2  -4         19.48         26.17         9.07 o                         
 -16   2  -4        325.78        289.03        24.22 o                         
 -14   2  -4         47.54         40.74         6.13 o                         
 -12   2  -4        117.81        104.30         6.77 o                         
 -10   2  -4        850.55        799.01        18.61 o                         
  -8   2  -4        461.72        456.80        10.73 o                         
  -6   2  -4       1281.11       1273.28        21.77 o                         
  -4   2  -4        112.91        118.86         6.23 o                         
  -2   2  -4        237.20        212.50         7.36 o                         
   0   2  -4        308.44        316.37         9.47 o                         
   2   2  -4        997.62        977.06        26.09 o                         
   4   2  -4        909.35        920.04        27.41 o                         
   6   2  -4        934.78        953.33        26.15 o                         
   8   2  -4        187.08        192.39        10.86 o                         
  10   2  -4        823.14        845.42        23.61 o                         
  12   2  -4        331.05        307.56        10.83 o                         
  14   2  -4        474.21        492.43        15.24 o                         
  16   2  -4        379.30        354.72        15.09 o                         
  18   2  -4        168.06        151.66         7.95 o                         
  20   2  -4          3.36          7.39         4.14 o                         
  22   2  -4        522.75        499.78        15.40 o                         
  24   2  -4         36.83         40.11         4.81 o                         
  26   2  -4        792.91        749.25        21.33 o                         
  28   2  -4         70.36         78.90         7.76 o                         
  30   2  -4         85.55         92.30        15.80 o                         
  32   2  -4        189.92        164.94        15.85 o                         
  34   2  -4         32.24         11.87        18.84 o                         
 -27   3  -4         53.33         78.65        34.64 o                         
 -25   3  -4        640.65        768.79        86.66 o                         
 -23   3  -4        376.06        411.38        54.73 o                         
 -21   3  -4         56.86         45.67        19.66 o                         
 -19   3  -4         62.65         46.51        11.93 o                         
 -17   3  -4       1322.26       1301.35        45.03 o                         
 -15   3  -4        132.79        117.85        10.94 o                         
 -13   3  -4       1227.16       1187.34        28.36 o                         
 -11   3  -4        686.63        672.78        16.72 o                         
  -9   3  -4        509.59        465.78        12.81 o                         
  -7   3  -4         88.43         77.38         4.14 o                         
  -5   3  -4        901.40        907.67        18.26 o                         
  -3   3  -4       1482.07       1469.95        26.85 o                         
  -1   3  -4       1106.19       1010.59        22.72 o                         
   1   3  -4       1033.70       1047.52        22.81 o                         
   3   3  -4       1217.81       1238.21        28.70 o                         
   5   3  -4        385.90        433.30        14.76 o                         
   7   3  -4       1454.11       1423.70        30.78 o                         
   9   3  -4         91.27         96.19         4.93 o                         
  11   3  -4          3.55          5.01         2.83 o                         
  13   3  -4        164.95        170.77         7.24 o                         
  15   3  -4       2092.88       2217.07        46.60 o                         
  17   3  -4        852.59        818.09        20.91 o                         
  19   3  -4        406.04        408.05        15.18 o                         
  21   3  -4        159.52        160.09         7.77 o                         
  23   3  -4        397.51        364.67        20.15 o                         
  25   3  -4       1785.74       1821.95        42.60 o                         
  27   3  -4        105.50        103.85         9.25 o                         
  29   3  -4        605.51        589.59        22.58 o                         
  31   3  -4         34.52         42.18         8.63 o                         
  33   3  -4        556.08        595.96        46.87 o                         
 -26   4  -4        676.39        496.79        57.99 o                         
 -24   4  -4        162.86        160.48        29.39 o                         
 -22   4  -4        285.57        264.14        33.67 o                         
 -20   4  -4        382.83        326.32        44.66 o                         
 -18   4  -4        307.46        295.08        42.67 o                         
 -16   4  -4       2552.75       2520.02       128.38 o                         
 -14   4  -4        804.62        748.92        31.79 o                         
 -12   4  -4        335.24        300.11        12.01 o                         
 -10   4  -4      10808.55      10769.75       194.22 o                         
  -8   4  -4       8383.19       8114.02       148.17 o                         
  -6   4  -4         84.99         68.63         4.21 o                         
  -4   4  -4        680.95        630.54        15.25 o                         
  -2   4  -4       5962.52       6211.89       107.97 o                         
   0   4  -4        103.85         91.27         6.10 o                         
   2   4  -4       8625.59       9259.76       186.89 o                         
   4   4  -4        515.50        475.14        12.34 o                         
   6   4  -4       1716.87       1717.28        39.05 o                         
   8   4  -4       2913.31       2939.75        59.91 o                         
  10   4  -4       2591.95       2678.45        55.17 o                         
  12   4  -4        221.77        227.56        10.69 o                         
  14   4  -4       2659.92       2855.57        62.82 o                         
  16   4  -4       1600.32       1637.95        36.08 o                         
  18   4  -4        427.71        400.67        12.31 o                         
  20   4  -4        784.34        784.85        22.09 o                         
  22   4  -4       1404.48       1408.49        34.01 o                         
  24   4  -4         83.51         73.58         7.08 o                         
  26   4  -4        850.03        907.74        31.28 o                         
  28   4  -4        912.19        893.43        38.42 o                         
  30   4  -4       1111.62       1137.03        37.22 o                         
  32   4  -4        578.49        556.64        71.99 o                         
 -25   5  -4       3380.27       3958.86       161.91 o                         
 -23   5  -4       1625.69       1795.69        89.09 o                         
 -21   5  -4        179.80        188.37        35.62 o                         
 -19   5  -4       2601.70       2772.18       254.29 o                         
 -17   5  -4       2642.70       2630.85        91.07 o                         
 -15   5  -4        636.74        601.69        32.04 o                         
 -13   5  -4       2019.59       2006.27        55.28 o                         
 -11   5  -4        114.17        106.45         7.94 o                         
  -9   5  -4       1022.27       1036.24        26.98 o                         
  -7   5  -4       2049.18       2019.75        40.58 o                         
  -5   5  -4        109.05        104.41         5.39 o                         
  -3   5  -4        384.17        393.06        10.49 o                         
  -1   5  -4       3340.88       3324.64        62.57 o                         
   1   5  -4       1253.41       1304.31        26.78 o                         
   3   5  -4       2514.15       2735.28        55.02 o                         
   5   5  -4       1199.13       1193.15        26.63 o                         
   7   5  -4       5274.20       5357.20        99.41 o                         
   9   5  -4        989.67       1029.39        22.52 o                         
  11   5  -4       1316.76       1376.46        29.40 o                         
  13   5  -4       1495.28       1490.83        31.67 o                         
  15   5  -4       3253.93       3472.33        67.13 o                         
  17   5  -4       2432.59       2400.84        48.35 o                         
  19   5  -4        628.04        554.34        18.22 o                         
  21   5  -4         89.69         88.14         8.42 o                         
  23   5  -4        440.73        439.78        18.42 o                         
  25   5  -4       3778.03       3869.53        98.38 o                         
  27   5  -4       2291.05       2332.42        63.12 o                         
  29   5  -4        134.82        139.09        14.32 o                         
  31   5  -4        255.13        292.39        41.93 o                         
 -24   6  -4        226.41        293.27        49.99 o                         
 -22   6  -4         20.30         11.07        35.35 o                         
 -20   6  -4        379.87        375.30        49.91 o                         
 -18   6  -4          4.64          9.20        23.01 o                         
 -16   6  -4        744.12        648.26        34.07 o                         
 -14   6  -4        306.06        310.72        22.49 o                         
 -12   6  -4        398.02        390.48        21.68 o                         
 -10   6  -4       3423.18       3356.58        73.93 o                         
  -8   6  -4        737.57        728.50        21.39 o                         
  -6   6  -4        616.40        605.19        17.20 o                         
  -4   6  -4       1001.34        958.73        21.85 o                         
  -2   6  -4        808.42        799.60        17.57 o                         
   0   6  -4        748.79        711.24        18.59 o                         
   2   6  -4       1602.96       1678.70        64.79 o                         
   4   6  -4        639.93        684.23        22.89 o                         
   6   6  -4         41.52         38.45         3.75 o                         
   8   6  -4       3989.40       4238.40        84.50 o                         
  10   6  -4        678.55        653.52        19.35 o                         
  12   6  -4       1062.18       1015.59        25.17 o                         
  14   6  -4         52.10         52.61         5.99 o                         
  16   6  -4        631.35        624.80        19.23 o                         
  18   6  -4        200.11        195.76        13.10 o                         
  20   6  -4         71.87         65.96         8.71 o                         
  22   6  -4        319.19        294.89        18.63 o                         
  24   6  -4        281.31        281.48        16.85 o                         
  26   6  -4         28.87         24.79        10.51 o                         
  28   6  -4        195.33        185.66        22.75 o                         
  30   6  -4        138.60        152.80        47.89 o                         
 -21   7  -4        243.80        256.36        45.07 o                         
 -19   7  -4        119.44        105.57        33.03 o                         
 -17   7  -4        188.80        178.39        19.39 o                         
 -15   7  -4          6.32         19.82        14.15 o                         
 -13   7  -4        295.28        299.77        22.22 o                         
 -11   7  -4         61.89         44.22         9.61 o                         
  -9   7  -4         38.56         44.16         8.48 o                         
  -7   7  -4         26.77         25.28         6.01 o                         
  -5   7  -4         46.73         47.61         6.01 o                         
  -3   7  -4       1094.00       1084.81        26.02 o                         
  -1   7  -4         31.96         28.03         3.94 o                         
   1   7  -4        133.69        124.22         8.41 o                         
   3   7  -4        267.60        265.76        15.28 o                         
   5   7  -4        371.43        374.27        13.90 o                         
   7   7  -4       1501.27       1498.76        32.92 o                         
   9   7  -4        272.56        260.79        17.26 o                         
  11   7  -4        389.08        383.64        14.12 o                         
  13   7  -4        261.96        239.48         9.59 o                         
  15   7  -4        523.11        485.11        20.06 o                         
  17   7  -4         38.29         35.26         7.82 o                         
  19   7  -4         11.41          2.15         9.14 o                         
  21   7  -4        427.82        412.34        24.85 o                         
  23   7  -4        464.83        409.31        24.67 o                         
  25   7  -4          3.34          1.92         9.55 o                         
  27   7  -4          7.46          9.20        13.18 o                         
 -20   8  -4        405.36        353.64        50.63 o                         
 -18   8  -4        276.45        278.03        38.21 o                         
 -16   8  -4       1937.27       2007.05        75.31 o                         
 -14   8  -4        177.27        163.68        31.60 o                         
 -12   8  -4        275.37        264.45        21.57 o                         
 -10   8  -4        205.25        177.18        17.38 o                         
  -8   8  -4       1271.90       1304.56        44.31 o                         
  -6   8  -4         41.44         63.69         7.15 o                         
  -4   8  -4        126.95         98.52         7.88 o                         
  -2   8  -4        733.11        755.96        26.07 o                         
   0   8  -4        960.22       1001.80        33.76 o                         
   2   8  -4       1856.03       2108.37        87.76 o                         
   4   8  -4        414.66        443.34        17.30 o                         
   6   8  -4        216.01        226.57        11.22 o                         
   8   8  -4       2172.38       2282.78        52.29 o                         
  10   8  -4        224.62        206.18        12.58 o                         
  12   8  -4        324.69        329.98        15.34 o                         
  14   8  -4         31.42         20.16         5.27 o                         
  16   8  -4       1430.26       1425.62        39.79 o                         
  18   8  -4        172.91        192.71        17.36 o                         
  20   8  -4        475.90        482.28        29.17 o                         
  22   8  -4        785.61        790.05        37.26 o                         
  24   8  -4        511.90        525.08        40.09 o                         
 -17   9  -4        243.34        202.30        32.18 o                         
 -15   9  -4         55.46         57.26        15.34 o                         
 -13   9  -4         28.06         28.96        13.01 o                         
 -11   9  -4       1130.70       1208.91        51.01 o                         
  -9   9  -4        330.31        390.08        26.50 o                         
  -7   9  -4       4272.03       4169.24       115.75 o                         
  -5   9  -4        103.25        108.12        10.64 o                         
  -3   9  -4        384.61        364.86        19.69 o                         
  -1   9  -4       1589.53       1673.81        65.44 o                         
   1   9  -4       1349.58       1440.38        52.45 o                         
   3   9  -4         26.10         27.12         4.76 o                         
   5   9  -4         76.16         60.38        11.11 o                         
   7   9  -4       1939.48       2067.08        57.55 o                         
   9   9  -4       2286.33       2301.05        62.05 o                         
  11   9  -4         85.40         91.25         9.22 o                         
  13   9  -4        598.13        619.58        22.62 o                         
  15   9  -4        736.15        767.80        26.85 o                         
  17   9  -4       1550.14       1608.06        49.88 o                         
  19   9  -4         94.49         76.40         8.11 o                         
  21   9  -4        211.49        254.56        40.91 o                         
  23   9  -4        345.67        417.35        75.26 o                         
 -12  10  -4         72.83         86.72        16.94 o                         
 -10  10  -4       2438.26       2865.19       100.42 o                         
  -8  10  -4        706.62        825.63        62.54 o                         
  -6  10  -4        802.92        799.20        40.59 o                         
  -4  10  -4        376.40        320.97        22.52 o                         
  -2  10  -4       1288.17       1447.38        57.96 o                         
   0  10  -4        122.74        123.24         9.84 o                         
   2  10  -4        716.46        771.37        29.69 o                         
   4  10  -4         88.02         81.51         6.85 o                         
   6  10  -4         59.36         74.23        12.47 o                         
   8  10  -4       1936.44       2060.80        68.58 o                         
  10  10  -4        304.12        328.06        20.93 o                         
  12  10  -4        103.44        112.59        11.30 o                         
  14  10  -4        692.93        728.33        29.05 o                         
  16  10  -4        421.96        414.45        19.86 o                         
  18  10  -4        206.62        191.21        16.23 o                         
  -7  11  -4         47.01         65.50        14.80 o                         
  -5  11  -4         18.90          3.64        12.74 o                         
  -3  11  -4        259.70        255.72        26.66 o                         
  -1  11  -4         53.23         60.94         9.04 o                         
   1  11  -4         23.95         39.59         7.67 o                         
   3  11  -4        464.72        479.68        19.44 o                         
   5  11  -4       1141.03       1225.70        52.82 o                         
   7  11  -4         50.37         59.59        13.57 o                         
   9  11  -4        373.77        393.95        24.51 o                         
  11  11  -4        126.26        141.28        15.46 o                         
  13  11  -4         79.64         87.34        17.18 o                         
 -29   1  -3        353.41        347.84        50.78 o                         
 -27   1  -3        195.43        176.95        37.67 o                         
 -25   1  -3        404.48        261.78        40.91 o                         
 -23   1  -3       2802.47       2819.01       221.22 o                         
 -21   1  -3        163.46        165.92        29.54 o                         
 -19   1  -3        385.17        290.57        51.31 o                         
 -17   1  -3       1070.68       1092.36        50.14 o                         
 -15   1  -3       1719.44       1638.06        46.36 o                         
 -13   1  -3       1859.83       1862.21        41.94 o                         
 -11   1  -3        432.52        426.81        10.12 o                         
  -9   1  -3        651.17        692.87        13.19 o                         
  -7   1  -3       1949.99       2112.53        31.20 o                         
  -5   1  -3       4454.91       4358.99        64.97 o                         
  -3   1  -3        685.33        707.27        13.50 o                         
  -1   1  -3       1516.21       1576.35        28.95 o                         
   1   1  -3      10185.14      10670.91       212.52 o                         
   3   1  -3       2165.19       2215.78        51.35 o                         
   5   1  -3       7369.56       8151.80       176.39 o                         
   7   1  -3      10127.03      11267.25       227.40 o                         
   9   1  -3       5366.80       5854.72       127.66 o                         
  11   1  -3         33.41         32.93         3.70 o                         
  13   1  -3        210.49        175.18         6.40 o                         
  15   1  -3        176.56        195.87         6.58 o                         
  17   1  -3        315.01        336.11        11.01 o                         
  19   1  -3       7870.26       8187.06       167.28 o                         
  21   1  -3       1329.44       1314.51        29.73 o                         
  23   1  -3         10.63          5.77         4.20 o                         
  25   1  -3       1116.52       1009.03        50.07 o                         
  27   1  -3        141.80        145.18        14.47 o                         
  29   1  -3         38.81         26.33         9.84 o                         
  31   1  -3        129.29        100.09        14.08 o                         
  33   1  -3        172.09        168.99        18.11 o                         
  35   1  -3         44.37         37.89        24.96 o                         
 -30   2  -3        269.85        419.64        58.05 o                         
 -28   2  -3        356.37        316.92        47.55 o                         
 -26   2  -3        854.05        872.06        92.36 o                         
 -24   2  -3        529.58        521.92        75.26 o                         
 -22   2  -3       1381.82       1475.38        85.47 o                         
 -20   2  -3        565.21        419.67        35.97 o                         
 -18   2  -3        510.19        559.87        40.36 o                         
 -16   2  -3       1998.31       1997.59        61.57 o                         
 -14   2  -3       6200.25       6145.05       118.58 o                         
 -12   2  -3       5711.83       5798.28       101.03 o                         
 -10   2  -3        781.80        789.52        15.41 o                         
  -8   2  -3      20245.30      20085.96       294.61 o                         
  -6   2  -3       3758.41       3997.44        60.55 o                         
  -4   2  -3        934.06        881.35        15.05 o                         
  -2   2  -3        957.31        992.68        17.76 o                         
   0   2  -3       2736.89       2895.40        56.46 o                         
   2   2  -3       5546.84       5907.72       119.61 o                         
   4   2  -3       4989.58       5154.58       104.89 o                         
   6   2  -3       6902.13       7523.54       152.45 o                         
   8   2  -3        166.13        179.65         5.82 o                         
  10   2  -3      21940.58      23216.31       434.91 o                         
  12   2  -3       2860.83       2983.50        53.09 o                         
  14   2  -3       1305.03       1370.61        26.62 o                         
  16   2  -3       3679.49       3669.42        72.42 o                         
  18   2  -3       2063.83       2108.38        46.70 o                         
  20   2  -3        923.33        904.40        24.75 o                         
  22   2  -3         51.64         44.53         5.83 o                         
  24   2  -3        306.65        276.43        16.00 o                         
  26   2  -3        350.63        347.30        24.22 o                         
  28   2  -3       2108.38       2297.70        76.44 o                         
  30   2  -3        529.41        512.12        28.76 o                         
  32   2  -3        331.41        295.06        22.99 o                         
  34   2  -3       2119.11       2323.35        83.09 o                         
 -29   3  -3        186.65        154.89        39.48 o                         
 -27   3  -3        635.15        631.42        98.07 o                         
 -25   3  -3       1301.60       1573.35        94.33 o                         
 -23   3  -3       5627.26       5926.67       217.15 o                         
 -21   3  -3        497.29        453.45        64.95 o                         
 -19   3  -3        152.08        161.94        24.49 o                         
 -17   3  -3       3910.60       4132.02       178.46 o                         
 -15   3  -3        142.64        122.79        11.67 o                         
 -13   3  -3       9162.33       9201.91       175.21 o                         
 -11   3  -3        223.67        228.08        15.44 o                         
  -9   3  -3        578.99        548.50        12.79 o                         
  -7   3  -3       1624.37       1676.68        27.55 o                         
  -5   3  -3       6250.45       6182.94        92.47 o                         
  -3   3  -3        268.27        262.17         6.63 o                         
  -1   3  -3        476.74        535.70        11.31 o                         
   1   3  -3      25159.43      26701.39       454.00 o                         
   3   3  -3       7775.49       8103.28       153.38 o                         
   5   3  -3        554.30        559.22        12.51 o                         
   7   3  -3       4351.76       4390.47        77.03 o                         
   9   3  -3        148.89        130.94         5.42 o                         
  11   3  -3        746.68        715.06        15.97 o                         
  13   3  -3        412.74        396.74        10.77 o                         
  15   3  -3        282.49        316.76        10.17 o                         
  17   3  -3        496.57        490.71        13.99 o                         
  19   3  -3       5996.60       5936.01       123.00 o                         
  21   3  -3       1065.78       1028.78        26.85 o                         
  23   3  -3        315.33        312.21        18.90 o                         
  25   3  -3       8085.90       8463.76       260.67 o                         
  27   3  -3       1647.73       1682.55        60.12 o                         
  29   3  -3        578.27        556.92        33.25 o                         
  31   3  -3         49.41         54.00        12.47 o                         
  33   3  -3         47.25         54.78        13.90 o                         
 -28   4  -3        108.20        133.34        37.87 o                         
 -26   4  -3         67.76         71.76        25.36 o                         
 -24   4  -3          4.33         21.53        20.19 o                         
 -22   4  -3        105.55         99.33        24.12 o                         
 -20   4  -3        218.72        150.87        31.17 o                         
 -18   4  -3        322.92        376.12        47.89 o                         
 -16   4  -3        318.24        328.17        30.05 o                         
 -14   4  -3       1559.75       1530.06        55.17 o                         
 -12   4  -3       2630.41       2561.74        68.50 o                         
 -10   4  -3       1823.56       1805.44        39.32 o                         
  -8   4  -3        909.45        867.01        19.12 o                         
  -6   4  -3        680.38        660.53        13.50 o                         
  -4   4  -3        249.04        289.35         8.78 o                         
  -2   4  -3         44.00         41.09         3.21 o                         
   0   4  -3        921.15       1071.53        18.75 o                         
   2   4  -3        296.23        310.94         8.86 o                         
   4   4  -3        348.93        339.10         8.16 o                         
   6   4  -3        342.92        337.48         8.42 o                         
   8   4  -3        299.95        317.87         8.27 o                         
  10   4  -3       3977.37       4058.16        68.42 o                         
  12   4  -3       2191.51       2426.19        44.08 o                         
  14   4  -3         35.67         37.56         2.65 o                         
  16   4  -3         93.64         82.44         4.10 o                         
  18   4  -3        390.41        368.39        11.94 o                         
  20   4  -3        224.19        223.21        14.23 o                         
  22   4  -3        855.11        850.39        22.36 o                         
  24   4  -3         22.32         17.68         4.17 o                         
  26   4  -3        181.93        164.84        15.09 o                         
  28   4  -3          3.75          5.39         9.09 o                         
  30   4  -3        271.92        255.84        19.96 o                         
  32   4  -3        119.89        141.01        23.45 o                         
 -27   5  -3         16.38          7.91        21.92 o                         
 -25   5  -3        121.62        137.13        30.23 o                         
 -23   5  -3        479.87        423.74        49.99 o                         
 -21   5  -3         19.41         48.63        30.79 o                         
 -19   5  -3         95.70         94.12        33.07 o                         
 -17   5  -3         25.92         11.13        20.11 o                         
 -15   5  -3        581.96        601.18        52.92 o                         
 -13   5  -3        931.48        906.30        38.58 o                         
 -11   5  -3         23.56         12.99         6.17 o                         
  -9   5  -3        338.12        330.40        14.48 o                         
  -7   5  -3         67.79         63.31         5.65 o                         
  -5   5  -3        284.03        271.89        11.14 o                         
  -3   5  -3         17.85         12.97         3.20 o                         
  -1   5  -3       1090.31       1196.80        34.00 o                         
   1   5  -3        376.26        398.75        13.22 o                         
   3   5  -3        899.70        998.96        27.70 o                         
   5   5  -3        453.60        483.11        17.69 o                         
   7   5  -3        796.38        805.29        18.28 o                         
   9   5  -3         38.16         34.15         3.54 o                         
  11   5  -3        223.07        232.89         7.92 o                         
  13   5  -3        286.11        275.54        11.00 o                         
  15   5  -3        307.87        319.24        11.80 o                         
  17   5  -3        397.57        370.53        12.56 o                         
  19   5  -3        921.14        880.12        22.76 o                         
  21   5  -3        327.00        310.10        12.86 o                         
  23   5  -3        814.73        805.02        23.83 o                         
  25   5  -3        384.76        405.26        15.28 o                         
  27   5  -3        840.74        844.17        26.39 o                         
  29   5  -3         58.36         48.57        12.77 o                         
  31   5  -3         63.63         94.19        20.41 o                         
 -26   6  -3        449.96        487.63        49.40 o                         
 -24   6  -3        311.82        246.48        45.61 o                         
 -22   6  -3        578.73        733.77       155.08 o                         
 -20   6  -3        183.66        161.13        50.17 o                         
 -18   6  -3         79.96        108.29        28.19 o                         
 -16   6  -3        265.64        224.55        34.64 o                         
 -14   6  -3       2798.34       2845.15       318.14 o                         
 -12   6  -3        616.40        690.85        33.97 o                         
 -10   6  -3        251.98        193.76        22.38 o                         
  -8   6  -3       7462.64       7196.24       172.17 o                         
  -6   6  -3       1097.77       1040.22        26.74 o                         
  -4   6  -3        485.64        458.09        16.16 o                         
  -2   6  -3        498.26        495.04        17.02 o                         
   0   6  -3       2326.59       2553.00        78.98 o                         
   2   6  -3       3373.62       3767.08       155.37 o                         
   4   6  -3       3200.67       3496.73        99.69 o                         
   6   6  -3        343.08        327.06         9.82 o                         
   8   6  -3       1033.69       1048.47        21.99 o                         
  10   6  -3       6247.39       6312.92       116.69 o                         
  12   6  -3       1214.91       1199.25        26.74 o                         
  14   6  -3        492.37        440.90        19.38 o                         
  16   6  -3       1053.77       1003.52        29.31 o                         
  18   6  -3       1261.22       1287.24        36.34 o                         
  20   6  -3         29.29         19.36         5.38 o                         
  22   6  -3        421.27        387.80        19.53 o                         
  24   6  -3        105.79         99.03         8.71 o                         
  26   6  -3         14.62         13.99         8.33 o                         
  28   6  -3        363.76        393.09        24.42 o                         
  30   6  -3          1.07         -2.28         6.18 o                         
 -23   7  -3       4053.19       4411.43       432.17 o                         
 -21   7  -3         31.89         25.82        24.96 o                         
 -19   7  -3        567.40        606.38       127.71 o                         
 -17   7  -3       2804.01       2945.37       143.50 o                         
 -15   7  -3       1047.49       1238.57        78.10 o                         
 -13   7  -3       1564.05       1412.03       114.03 o                         
 -11   7  -3        113.06         92.81        15.65 o                         
  -9   7  -3        318.17        296.19        31.19 o                         
  -7   7  -3       1730.89       1630.73        51.22 o                         
  -5   7  -3       5621.95       6155.38       147.70 o                         
  -3   7  -3         81.43         67.99         7.37 o                         
  -1   7  -3        419.77        379.52        17.01 o                         
   1   7  -3       6958.64       7982.56       371.04 o                         
   3   7  -3         92.47         91.89         7.98 o                         
   5   7  -3        414.06        378.50        13.72 o                         
   7   7  -3       6926.50       7312.70       140.96 o                         
   9   7  -3       4904.60       4995.65        97.82 o                         
  11   7  -3       1718.19       1721.10        37.01 o                         
  13   7  -3        910.98        882.71        21.34 o                         
  15   7  -3        197.45        187.55        11.60 o                         
  17   7  -3        487.84        485.92        29.75 o                         
  19   7  -3       6368.02       6510.25       157.04 o                         
  21   7  -3        716.10        651.69        27.45 o                         
  23   7  -3        140.39        125.64        10.87 o                         
  25   7  -3       2298.21       2345.96        69.44 o                         
  27   7  -3        698.79        770.10        32.91 o                         
  29   7  -3          2.39          9.50         8.60 o                         
 -22   8  -3         18.14         19.99        28.51 o                         
 -20   8  -3         23.12         38.77        28.19 o                         
 -18   8  -3       1136.43       1150.60        80.85 o                         
 -16   8  -3       1218.84       1318.01        87.88 o                         
 -14   8  -3       2075.83       2253.20       119.94 o                         
 -12   8  -3         85.14         79.68        25.20 o                         
 -10   8  -3         42.61         43.73        14.66 o                         
  -8   8  -3       2279.66       2226.18        90.19 o                         
  -6   8  -3       2953.85       2836.37       104.68 o                         
  -4   8  -3         20.90         29.16         9.32 o                         
  -2   8  -3        353.12        344.45        31.02 o                         
   0   8  -3        400.59        383.22        35.37 o                         
   2   8  -3        231.98        235.14        15.81 o                         
   4   8  -3       5690.59       6095.83       159.56 o                         
   6   8  -3       4640.81       4736.41       107.09 o                         
   8   8  -3        365.78        362.83        19.99 o                         
  10   8  -3        433.61        443.63        16.01 o                         
  12   8  -3        642.01        604.58        19.10 o                         
  14   8  -3        109.79        107.06         7.62 o                         
  16   8  -3        231.81        242.81        18.03 o                         
  18   8  -3        204.97        244.84        19.43 o                         
  20   8  -3         61.42         59.41        11.25 o                         
  22   8  -3         99.46         76.20        12.22 o                         
  24   8  -3         80.76         82.92        10.21 o                         
  26   8  -3         61.50         81.27        10.18 o                         
 -19   9  -3          9.32        -19.81        25.65 o                         
 -17   9  -3        248.52        263.20        43.80 o                         
 -15   9  -3         73.98         77.54        29.80 o                         
 -13   9  -3        285.85        258.43        40.22 o                         
 -11   9  -3         98.35         91.04        29.80 o                         
  -9   9  -3        529.22        424.26        35.87 o                         
  -7   9  -3        663.82        656.66        40.22 o                         
  -5   9  -3        141.47         94.05        16.59 o                         
  -3   9  -3        477.99        425.43        30.99 o                         
  -1   9  -3        423.74        325.34        26.06 o                         
   1   9  -3         22.50         25.49         9.55 o                         
   3   9  -3          9.05          7.02         7.00 o                         
   5   9  -3        291.50        318.63        14.71 o                         
   7   9  -3       1995.22       1910.95        48.78 o                         
   9   9  -3        201.34        206.65        11.68 o                         
  11   9  -3         87.39         84.58         7.87 o                         
  13   9  -3         87.01         64.26         7.18 o                         
  15   9  -3        430.28        445.54        17.46 o                         
  17   9  -3        473.68        450.75        16.91 o                         
  19   9  -3        233.10        247.56        20.08 o                         
  21   9  -3         73.30         87.41        14.46 o                         
  23   9  -3        228.55        243.17        31.93 o                         
 -16  10  -3          3.45        -21.59        35.35 o                         
 -14  10  -3       1102.47       1185.37        86.17 o                         
 -12  10  -3         92.49        125.98        33.75 o                         
 -10  10  -3        393.17        401.39        51.53 o                         
  -8  10  -3        629.10        705.82        66.91 o                         
  -6  10  -3        262.60        234.45        25.01 o                         
  -4  10  -3        404.84        420.80        32.96 o                         
  -2  10  -3         46.44         52.83        14.73 o                         
   0  10  -3       1151.46       1129.78        55.03 o                         
   2  10  -3         43.35         33.28        12.68 o                         
   4  10  -3        146.93        129.58        17.78 o                         
   6  10  -3          8.52         30.58         9.53 o                         
   8  10  -3         94.77        104.68        10.01 o                         
  10  10  -3       1777.53       1792.82        51.05 o                         
  12  10  -3         94.07        101.52        13.57 o                         
  14  10  -3        348.18        335.40        23.96 o                         
  16  10  -3          8.62          7.75         5.78 o                         
  18  10  -3        502.01        491.74        23.90 o                         
  20  10  -3        400.57        416.24        33.39 o                         
 -11  11  -3         54.23         47.77        29.80 o                         
  -9  11  -3        652.29        661.04        66.81 o                         
  -7  11  -3        622.05        678.50        69.29 o                         
  -5  11  -3       1619.03       1683.89        92.21 o                         
  -3  11  -3        326.05        368.28        31.16 o                         
  -1  11  -3         62.83         68.16        33.07 o                         
   1  11  -3       3950.86       4320.62       160.45 o                         
   3  11  -3        598.99        553.71        46.41 o                         
   5  11  -3        859.59        807.06        40.42 o                         
   7  11  -3        549.21        529.06        30.30 o                         
   9  11  -3        541.35        559.55        55.63 o                         
  11  11  -3        123.45        117.76        12.00 o                         
  13  11  -3        153.09        121.83        11.08 o                         
  15  11  -3        484.48        521.09        33.64 o                         
  -2  12  -3         65.01         59.58        18.05 o                         
   0  12  -3        366.65        352.27        31.92 o                         
   2  12  -3        196.83        200.46        21.49 o                         
   4  12  -3        336.55        398.91        39.12 o                         
   6  12  -3        106.61         97.79        16.07 o                         
   8  12  -3        269.71        287.04        33.07 o                         
 -30   0  -2       1366.28       1523.21       136.84 o                         
 -28   0  -2        450.54        412.79        70.70 o                         
 -26   0  -2        718.42        649.97        86.66 o                         
 -24   0  -2       1333.69       1039.95       107.19 o                         
 -22   0  -2         75.58         60.56        21.37 o                         
 -20   0  -2      18858.21      20532.87       820.66 o                         
 -18   0  -2        919.90        778.39        63.86 o                         
 -16   0  -2        483.77        510.21        29.14 o                         
 -14   0  -2       8607.54       8535.06       236.45 o                         
 -12   0  -2       1375.95       1136.89        28.88 o                         
 -10   0  -2        310.15        329.26        19.93 o                         
  -8   0  -2      11664.96      13414.23       251.96 o                         
  -6   0  -2      15778.67      15542.34       290.48 o                         
  -4   0  -2       4621.04       4551.42        86.99 o                         
  -2   0  -2      25793.58      26973.72       570.79 o                         
   0   0  -2      12659.67      13522.28       338.20 o                         
   2   0  -2      18685.45      20167.34       653.95 o                         
   4   0  -2     205742.73     223713.69      8860.47 o                         
   6   0  -2       3849.89       3780.69       127.25 o                         
   8   0  -2       1739.11       1957.06        51.23 o                         
  10   0  -2       1060.69        944.89        29.03 o                         
  12   0  -2      19294.17      20113.74       508.71 o                         
  14   0  -2       3980.44       4388.07        89.56 o                         
  16   0  -2       2483.28       2622.79        63.53 o                         
  18   0  -2       4497.17       4853.69       114.59 o                         
  20   0  -2       2624.78       2899.18        70.90 o                         
  22   0  -2       5983.84       6277.36       183.70 o                         
  24   0  -2        184.56        208.49        12.48 o                         
  26   0  -2        148.37        131.31        10.73 o                         
  28   0  -2       3924.76       4343.39       130.39 o                         
  30   0  -2        520.94        508.46        27.65 o                         
  32   0  -2         66.34         67.93        10.33 o                         
  34   0  -2        361.68        336.34        20.04 o                         
 -29   1  -2       2970.95       3126.58       193.85 o                         
 -27   1  -2        706.12        747.93       112.89 o                         
 -25   1  -2        418.49        351.43        71.84 o                         
 -23   1  -2       2312.83       2558.11       119.22 o                         
 -21   1  -2        120.40        151.19        19.28 o                         
 -19   1  -2          5.59         11.87         9.36 o                         
 -17   1  -2        134.87        127.22        13.92 o                         
 -15   1  -2       1079.19        974.87        23.77 o                         
 -13   1  -2        233.68        203.14         7.87 o                         
 -11   1  -2      16707.65      16641.16       277.21 o                         
  -9   1  -2       2437.97       2652.20        39.42 o                         
  -7   1  -2        447.97        461.72         8.35 o                         
  -5   1  -2      15716.85      16439.11       218.83 o                         
  -3   1  -2       3443.93       3434.83        50.55 o                         
  -1   1  -2        694.29        665.95        12.49 o                         
   1   1  -2       2213.42       2503.60        63.80 o                         
   3   1  -2       6426.71       6405.79       162.15 o                         
   5   1  -2      17478.81      20040.35       465.17 o                         
   7   1  -2         30.70         28.75         2.20 o                         
   9   1  -2        277.66        264.79         6.37 o                         
  11   1  -2        162.08        193.40         6.43 o                         
  13   1  -2       8757.94       8825.48       144.06 o                         
  15   1  -2       2108.05       2167.25        35.63 o                         
  17   1  -2       1808.60       2041.02        34.19 o                         
  19   1  -2       3456.44       3417.45        58.23 o                         
  21   1  -2       1728.98       1614.10        31.21 o                         
  23   1  -2        481.22        444.06        19.46 o                         
  25   1  -2         27.42         28.48         4.11 o                         
  27   1  -2       2463.38       2546.59        56.61 o                         
  29   1  -2        287.32        277.37        11.41 o                         
  31   1  -2        820.80        777.54        22.34 o                         
  33   1  -2        400.00        374.59        23.31 o                         
  35   1  -2         59.92         67.63         6.68 o                         
 -30   2  -2          9.96        -31.93        31.93 o                         
 -28   2  -2         55.93         66.98        30.51 o                         
 -26   2  -2         14.05          2.28        21.73 o                         
 -24   2  -2         37.46         24.52        16.55 o                         
 -22   2  -2         12.92          7.09        12.15 o                         
 -20   2  -2        188.10        177.57        16.11 o                         
 -18   2  -2        162.43        159.59        14.73 o                         
 -16   2  -2         41.32         29.07         7.35 o                         
 -14   2  -2       1264.79       1238.21        36.24 o                         
 -12   2  -2        113.36        103.42         6.38 o                         
 -10   2  -2        585.36        615.45        12.88 o                         
  -8   2  -2        340.14        335.87         8.64 o                         
  -6   2  -2        679.21        709.53        13.03 o                         
  -4   2  -2        947.44        978.15        16.32 o                         
  -2   2  -2       1034.63        964.09        16.83 o                         
   0   2  -2       2816.71       3099.24        51.43 o                         
   2   2  -2        730.60        810.70        15.81 o                         
   4   2  -2       2066.33       2135.32        39.62 o                         
   6   2  -2         83.03         97.31         5.58 o                         
   8   2  -2         88.31        118.75         8.55 o                         
  10   2  -2       2701.15       2911.97        47.49 o                         
  12   2  -2         75.12         69.84         3.61 o                         
  14   2  -2        520.36        552.39        11.09 o                         
  16   2  -2         73.72         76.16         5.80 o                         
  18   2  -2        449.17        455.88        10.58 o                         
  20   2  -2         46.36         38.50         3.62 o                         
  22   2  -2       1304.25       1306.34        30.50 o                         
  24   2  -2        187.23        172.67         7.48 o                         
  26   2  -2          6.21          3.76         3.58 o                         
  28   2  -2         41.82         40.35         5.36 o                         
  30   2  -2         28.38         33.78         5.51 o                         
  32   2  -2         50.34         45.73         6.82 o                         
  34   2  -2         92.75         93.24         7.95 o                         
 -29   3  -2        858.88        817.38        72.51 o                         
 -27   3  -2        142.93        145.25        34.42 o                         
 -25   3  -2        118.20        122.40        23.41 o                         
 -23   3  -2       1071.97       1060.44        51.65 o                         
 -21   3  -2        503.43        431.12        27.27 o                         
 -19   3  -2        148.07        133.43        15.64 o                         
 -17   3  -2       1170.68       1057.37        43.85 o                         
 -15   3  -2         84.04         76.46        11.34 o                         
 -13   3  -2         56.78         48.84         6.25 o                         
 -11   3  -2       2196.06       2177.35        56.31 o                         
  -9   3  -2         90.37         74.32         4.79 o                         
  -7   3  -2        190.19        187.76         8.02 o                         
  -5   3  -2       2411.57       2467.66        46.17 o                         
  -3   3  -2       2195.99       2209.99        42.98 o                         
  -1   3  -2       1385.51       1572.25        40.13 o                         
   1   3  -2        163.28        154.30         4.28 o                         
   3   3  -2       2202.92       2244.63        61.92 o                         
   5   3  -2         95.15         95.75         3.18 o                         
   7   3  -2       2094.74       2218.15        39.81 o                         
   9   3  -2       1189.31       1250.22        20.61 o                         
  11   3  -2        907.90       1030.33        16.80 o                         
  13   3  -2       2255.90       2255.85        35.09 o                         
  15   3  -2        722.29        695.28        14.16 o                         
  17   3  -2        321.02        298.41         8.42 o                         
  19   3  -2        491.61        443.58        12.03 o                         
  21   3  -2       2934.77       2985.00        63.07 o                         
  23   3  -2        366.46        354.95        12.36 o                         
  25   3  -2        665.52        633.93        18.12 o                         
  27   3  -2        373.94        327.07        13.04 o                         
  29   3  -2         61.14         56.96         7.00 o                         
  31   3  -2         18.45         26.53         6.64 o                         
  33   3  -2        202.65        217.64        13.10 o                         
 -30   4  -2        224.49        232.62        68.42 o                         
 -28   4  -2       1289.60       1530.70        98.21 o                         
 -26   4  -2        201.76        124.09        25.62 o                         
 -24   4  -2        159.58        158.10        23.36 o                         
 -22   4  -2        190.13        149.22        24.55 o                         
 -20   4  -2       5964.37       5822.54       178.45 o                         
 -18   4  -2       1671.03       1707.69        88.55 o                         
 -16   4  -2         97.26         88.55        15.14 o                         
 -14   4  -2      20465.33      21047.71       549.80 o                         
 -12   4  -2       8138.60       8040.34       177.85 o                         
 -10   4  -2         67.18         64.45         6.07 o                         
  -8   4  -2        211.55        219.95        17.53 o                         
  -6   4  -2       9691.87       9822.37       184.60 o                         
  -4   4  -2        991.13       1073.07        21.24 o                         
  -2   4  -2      25361.30      28872.58       772.13 o                         
   0   4  -2         70.87         64.65         3.62 o                         
   2   4  -2        904.22       1161.22        38.24 o                         
   4   4  -2      15069.64      16734.33       469.99 o                         
   6   4  -2       1796.76       1750.08        29.69 o                         
   8   4  -2       1541.47       1741.11        28.85 o                         
  10   4  -2       9495.56      10054.57       147.12 o                         
  12   4  -2       5918.07       5930.82        94.62 o                         
  14   4  -2       1131.63       1226.70        22.30 o                         
  16   4  -2       1308.97       1234.19        23.98 o                         
  18   4  -2       1965.54       1866.66        39.48 o                         
  20   4  -2        272.36        271.17        10.22 o                         
  22   4  -2       7251.00       7543.80       155.80 o                         
  24   4  -2       1323.72       1272.65        31.39 o                         
  26   4  -2       1159.28       1218.65        35.40 o                         
  28   4  -2       1591.65       1698.05        47.03 o                         
  30   4  -2       1974.56       2075.67        61.52 o                         
  32   4  -2          9.72         18.24         7.30 o                         
 -29   5  -2       3714.80       3986.02       282.79 o                         
 -27   5  -2       1262.08       1249.54       150.40 o                         
 -25   5  -2        267.55        301.71        36.82 o                         
 -23   5  -2       3093.92       3210.90       139.69 o                         
 -21   5  -2       2684.68       2767.31       112.35 o                         
 -19   5  -2         10.20         15.74        14.00 o                         
 -17   5  -2       1414.06       1447.08        92.06 o                         
 -15   5  -2        978.16        943.68        51.02 o                         
 -13   5  -2        559.73        541.10        45.10 o                         
 -11   5  -2       4011.78       4180.63       101.81 o                         
  -9   5  -2        974.57       1017.28        27.04 o                         
  -7   5  -2        661.88        666.01        17.47 o                         
  -5   5  -2      12771.89      11922.75       207.03 o                         
  -3   5  -2        282.56        227.66        13.61 o                         
  -1   5  -2       1298.85       1533.96        55.70 o                         
   1   5  -2       6147.27       7111.35       316.79 o                         
   3   5  -2       5901.36       6589.37       226.80 o                         
   5   5  -2         77.53         67.66         3.99 o                         
   7   5  -2       5857.78       6156.03        98.79 o                         
   9   5  -2       1315.93       1311.67        22.03 o                         
  11   5  -2       1747.15       1838.90        30.33 o                         
  13   5  -2       6176.56       5905.46       102.52 o                         
  15   5  -2       2384.53       2351.47        45.77 o                         
  17   5  -2         64.82         72.74         5.30 o                         
  19   5  -2       4430.96       4501.85        89.45 o                         
  21   5  -2       4458.27       4501.15        96.44 o                         
  23   5  -2       3917.00       4040.85        99.90 o                         
  25   5  -2         27.16         31.58         6.35 o                         
  27   5  -2        254.60        254.67        14.45 o                         
  29   5  -2        151.62        133.63        13.14 o                         
  31   5  -2       1429.73       1470.60        46.95 o                         
 -28   6  -2         36.42         54.73        47.89 o                         
 -26   6  -2         43.14         64.43        34.21 o                         
 -24   6  -2         13.12          6.84        24.96 o                         
 -22   6  -2        223.75        220.46        52.45 o                         
 -20   6  -2       1378.24       1252.61        89.96 o                         
 -18   6  -2        253.18        237.33        29.06 o                         
 -16   6  -2        358.38        390.56        34.60 o                         
 -14   6  -2       3517.02       3556.83       134.07 o                         
 -12   6  -2       1392.93       1342.55        89.83 o                         
 -10   6  -2        175.91        164.08        12.82 o                         
  -8   6  -2       1528.62       1557.80        48.11 o                         
  -6   6  -2        241.94        204.98        14.01 o                         
  -4   6  -2        101.03         92.28         8.93 o                         
  -2   6  -2       1633.46       1755.83        47.06 o                         
   0   6  -2        437.85        467.16        20.15 o                         
   2   6  -2        179.63        163.46        12.11 o                         
   4   6  -2       9820.75      10634.70       370.85 o                         
   6   6  -2       1866.37       1922.87        44.74 o                         
   8   6  -2        770.95        744.39        17.56 o                         
  10   6  -2       2448.66       2599.92        53.12 o                         
  12   6  -2        102.04         81.69         5.81 o                         
  14   6  -2        401.14        397.78        13.74 o                         
  16   6  -2        541.63        494.92        20.09 o                         
  18   6  -2        432.03        403.60        23.54 o                         
  20   6  -2         46.66         46.77         6.56 o                         
  22   6  -2        465.69        471.73        18.66 o                         
  24   6  -2         25.85         21.00         6.97 o                         
  26   6  -2         85.03         74.85         9.70 o                         
  28   6  -2       1505.96       1581.20        49.75 o                         
  30   6  -2        181.73        167.46        13.52 o                         
 -25   7  -2        261.58        291.92        66.14 o                         
 -23   7  -2         47.64         30.85        28.89 o                         
 -21   7  -2        119.43        138.12        31.42 o                         
 -19   7  -2        134.93        121.82        29.80 o                         
 -17   7  -2        223.43        257.33        32.86 o                         
 -15   7  -2        431.27        446.47        38.04 o                         
 -13   7  -2        163.56        161.48        23.41 o                         
 -11   7  -2        254.60        263.85        34.03 o                         
  -9   7  -2        187.22        152.46        27.32 o                         
  -7   7  -2       1337.90       1270.39        39.54 o                         
  -5   7  -2        777.16        761.84        29.89 o                         
  -3   7  -2       1016.63        983.71        47.49 o                         
  -1   7  -2        828.61        873.20        31.28 o                         
   1   7  -2        177.83        151.75        10.76 o                         
   3   7  -2       1562.12       1567.86        81.34 o                         
   5   7  -2        226.37        219.13        14.91 o                         
   7   7  -2        866.00        860.64        27.08 o                         
   9   7  -2        229.98        208.90        15.51 o                         
  11   7  -2         75.98         62.14         6.35 o                         
  13   7  -2          5.60         11.54         5.11 o                         
  15   7  -2         39.13         34.31         6.21 o                         
  17   7  -2       1096.53       1089.85        33.17 o                         
  19   7  -2        178.45        142.04        10.25 o                         
  21   7  -2         44.70         41.97         7.58 o                         
  23   7  -2         47.08         52.28         8.65 o                         
  25   7  -2          3.99         14.66         6.68 o                         
  27   7  -2        284.91        286.94        16.17 o                         
  29   7  -2         62.30         69.34         9.07 o                         
 -24   8  -2        259.29        273.67        68.42 o                         
 -22   8  -2         73.51        136.04        34.42 o                         
 -20   8  -2       3068.22       3201.99       181.31 o                         
 -18   8  -2          2.05         10.34        22.40 o                         
 -16   8  -2         52.25         35.35        22.58 o                         
 -14   8  -2        802.83        878.89        67.21 o                         
 -12   8  -2        754.22        807.86        94.64 o                         
 -10   8  -2        583.98        686.46        58.05 o                         
  -8   8  -2        244.82        213.30        33.03 o                         
  -6   8  -2       2133.59       2064.50       188.15 o                         
  -4   8  -2         88.07         77.92        14.92 o                         
  -2   8  -2        929.95        913.64        79.89 o                         
   0   8  -2        246.16        245.76        21.79 o                         
   2   8  -2        405.27        377.24        55.96 o                         
   4   8  -2       9925.11       9285.64       255.32 o                         
   6   8  -2        409.79        387.12        38.94 o                         
   8   8  -2       1107.72       1147.74        57.11 o                         
  10   8  -2        435.46        431.52        41.04 o                         
  12   8  -2       1740.87       1773.87        49.56 o                         
  14   8  -2        175.75        184.22        21.51 o                         
  16   8  -2        560.31        552.04        28.85 o                         
  18   8  -2       1233.87       1269.15        49.00 o                         
  20   8  -2        546.66        497.05        25.51 o                         
  22   8  -2       1268.43       1181.90        46.51 o                         
  24   8  -2          2.93          3.09         8.58 o                         
  26   8  -2        148.71        143.92        12.38 o                         
 -21   9  -2        256.98        256.60        49.91 o                         
 -19   9  -2        469.69        437.50        52.39 o                         
 -17   9  -2        205.57        215.43        41.10 o                         
 -15   9  -2        862.23        820.43       190.43 o                         
 -13   9  -2         85.05         53.59        25.20 o                         
 -11   9  -2       6286.57       6152.44       334.11 o                         
  -9   9  -2        236.26        223.85        36.99 o                         
  -7   9  -2        118.41        127.79        30.79 o                         
  -5   9  -2       5033.40       4827.07       283.93 o                         
  -3   9  -2       1628.28       1631.29       182.45 o                         
  -1   9  -2        394.65        359.18        28.93 o                         
   1   9  -2         36.66         34.98        18.63 o                         
   3   9  -2       1396.07       1366.75        87.41 o                         
   5   9  -2        709.23        625.55        59.83 o                         
   7   9  -2         15.72         29.31        14.59 o                         
   9   9  -2        560.82        587.24        42.47 o                         
  11   9  -2        320.28        305.91        24.93 o                         
  13   9  -2       4355.02       4593.52       165.24 o                         
  15   9  -2        388.11        377.53        29.11 o                         
  17   9  -2         59.40         36.90        12.17 o                         
  19   9  -2       3602.35       3664.18       141.22 o                         
  21   9  -2       1169.34       1236.93        50.32 o                         
  23   9  -2         45.57         50.06        11.65 o                         
  25   9  -2        135.48        133.85        21.73 o                         
 -18  10  -2        178.49        193.88        40.32 o                         
 -16  10  -2         59.24         70.94        38.77 o                         
 -14  10  -2       3508.80       3824.27       189.29 o                         
 -12  10  -2        674.74        829.86        73.25 o                         
 -10  10  -2        207.78        206.44        37.87 o                         
  -8  10  -2        979.18        775.52        65.30 o                         
  -6  10  -2        467.92        404.69        47.55 o                         
  -4  10  -2          8.79         -0.53        20.78 o                         
  -2  10  -2       2227.05       2291.85       125.78 o                         
   0  10  -2        119.22         79.56        28.19 o                         
   2  10  -2        749.35        695.37        84.44 o                         
   4  10  -2       4496.89       4210.54       284.06 o                         
   6  10  -2       1057.67       1101.31        53.90 o                         
   8  10  -2        175.00        159.52        23.68 o                         
  10  10  -2       2046.66       2191.63        76.82 o                         
  12  10  -2        653.62        599.42        49.37 o                         
  14  10  -2         31.00         46.08        13.64 o                         
  16  10  -2        186.98        177.69        20.48 o                         
  18  10  -2        290.45        270.36        25.17 o                         
  20  10  -2         39.91         22.73        12.44 o                         
  22  10  -2       1198.09       1393.36        81.13 o                         
 -15  11  -2       1016.26       1160.59       120.87 o                         
 -13  11  -2        155.63        201.50        43.54 o                         
 -11  11  -2        166.70        194.27        39.48 o                         
  -9  11  -2        180.92        152.92        34.42 o                         
  -7  11  -2        845.45        754.51       100.35 o                         
  -5  11  -2         48.29         42.82        24.65 o                         
  -3  11  -2         59.97         91.10        29.80 o                         
  -1  11  -2        794.27        849.64       163.06 o                         
   1  11  -2       1116.85       1050.20        80.96 o                         
   3  11  -2         33.92         63.60        29.65 o                         
   5  11  -2        408.82        392.39        36.09 o                         
   7  11  -2        266.11        251.06        26.48 o                         
   9  11  -2        130.73        116.12        18.16 o                         
  11  11  -2         25.57         31.41        15.16 o                         
  13  11  -2          6.20          0.01        13.68 o                         
  15  11  -2        230.03        251.96        35.20 o                         
  17  11  -2        828.70        837.24        50.23 o                         
  -8  12  -2         34.07         79.43        36.49 o                         
  -6  12  -2        268.43        236.19        44.33 o                         
  -4  12  -2          5.21          1.34        27.37 o                         
  -2  12  -2        153.22        163.67        37.87 o                         
   0  12  -2        221.97        244.97        44.33 o                         
   2  12  -2        614.76        534.91        60.33 o                         
   4  12  -2        476.52        417.02        63.86 o                         
   6  12  -2         27.92         -3.89        26.85 o                         
   8  12  -2        778.43        803.57        70.07 o                         
  10  12  -2         39.61         52.13        17.24 o                         
 -29   1  -1        924.34       1069.73        69.12 o                         
 -27   1  -1       2055.62       2070.51        78.57 o                         
 -25   1  -1         74.16         71.28        16.23 o                         
 -23   1  -1        230.14        159.32        17.27 o                         
 -21   1  -1        879.99        872.69        50.78 o                         
 -19   1  -1        259.18        276.37        24.44 o                         
 -17   1  -1       2964.20       2880.11        82.56 o                         
 -15   1  -1        177.09        158.11        11.38 o                         
 -13   1  -1       1530.58       1701.18        49.09 o                         
 -11   1  -1       8469.58       8938.84       253.50 o                         
  -9   1  -1       6600.59       6608.90       141.22 o                         
  -7   1  -1       1027.24        886.52        21.84 o                         
  -5   1  -1       1738.31       1731.81        48.33 o                         
  -3   1  -1      13229.12      14292.18       272.11 o                         
  -1   1  -1       7379.12       7778.63       153.59 o                         
   1   1  -1       4505.06       4761.21        94.22 o                         
   3   1  -1       2068.60       2445.74        50.64 o                         
   5   1  -1      32812.25      34040.46       601.53 o                         
   7   1  -1      17589.18      18310.47       263.29 o                         
   9   1  -1        821.36        865.44        15.14 o                         
  11   1  -1       1696.79       1818.92        30.94 o                         
  13   1  -1       1047.27       1024.29        18.65 o                         
  15   1  -1      11073.63      11235.23       176.81 o                         
  17   1  -1       2225.96       2353.64        40.11 o                         
  19   1  -1         93.05         82.10         5.59 o                         
  21   1  -1       2714.00       2614.53        61.13 o                         
  23   1  -1        105.84         78.27         8.03 o                         
  25   1  -1        483.53        465.69        26.33 o                         
  27   1  -1        248.06        231.72        17.76 o                         
  29   1  -1        242.36        186.24        16.99 o                         
  31   1  -1        844.84        864.12        38.02 o                         
  33   1  -1        501.04        446.10        34.89 o                         
  35   1  -1         42.71         41.75        11.79 o                         
 -30   2  -1        509.96        558.74        79.82 o                         
 -28   2  -1        112.68        123.67        21.87 o                         
 -26   2  -1       3082.69       3237.59        96.42 o                         
 -24   2  -1        303.75        303.82        25.49 o                         
 -22   2  -1        251.92        216.68        18.96 o                         
 -20   2  -1       3462.19       3514.28        92.78 o                         
 -18   2  -1       6498.84       6805.58       237.30 o                         
 -16   2  -1        414.13        391.21        23.39 o                         
 -14   2  -1       1683.84       1443.58        85.92 o                         
 -12   2  -1      13272.37      13656.70       366.87 o                         
 -10   2  -1       4089.43       4389.33        95.46 o                         
  -8   2  -1      12017.18      12690.58       240.04 o                         
  -6   2  -1       5774.43       6128.54       146.73 o                         
  -4   2  -1       2552.64       2587.13        59.62 o                         
  -2   2  -1      31958.93      33538.81       666.76 o                         
   0   2  -1      13707.06      14910.94       524.86 o                         
   2   2  -1       8029.63       9485.12       471.15 o                         
   4   2  -1       7941.79       8332.53       148.43 o                         
   6   2  -1      39315.36      40983.23       784.34 o                         
   8   2  -1       4653.64       4634.69        73.12 o                         
  10   2  -1       3769.80       3851.91        57.06 o                         
  12   2  -1       9078.15       9207.57       138.23 o                         
  14   2  -1        352.92        293.23        13.52 o                         
  16   2  -1       6406.87       6351.17       104.86 o                         
  18   2  -1        908.49        866.81        19.86 o                         
  20   2  -1        480.01        449.22        15.80 o                         
  22   2  -1       1904.31       1895.69        63.40 o                         
  24   2  -1       2005.25       1986.27        59.79 o                         
  26   2  -1       1354.74       1322.12        48.95 o                         
  28   2  -1        320.99        337.70        21.65 o                         
  30   2  -1       4610.40       5154.95       156.96 o                         
  32   2  -1        435.07        394.07        37.33 o                         
  34   2  -1         10.93         18.04        11.85 o                         
 -31   3  -1        475.02        344.37        68.42 o                         
 -29   3  -1       2057.75       2316.26       126.58 o                         
 -27   3  -1       3913.62       4108.08       133.85 o                         
 -25   3  -1        180.67        148.29        18.32 o                         
 -23   3  -1         16.43         23.12        10.59 o                         
 -21   3  -1       4370.03       4175.84       112.11 o                         
 -19   3  -1       1333.48       1220.61        74.24 o                         
 -17   3  -1      15286.74      14813.60       547.32 o                         
 -15   3  -1        155.21        145.61        14.17 o                         
 -13   3  -1        291.85        273.43        18.87 o                         
 -11   3  -1      11477.58      11781.44       261.27 o                         
  -9   3  -1       4791.82       4677.19       135.41 o                         
  -7   3  -1        444.55        382.16        13.21 o                         
  -5   3  -1        575.17        720.44        20.61 o                         
  -3   3  -1      40051.72      38482.06       687.85 o                         
  -1   3  -1       6610.04       6990.06       335.37 o                         
   1   3  -1       3652.78       4051.00       188.06 o                         
   3   3  -1       6397.20       6675.95       121.58 o                         
   5   3  -1        989.00       1108.53        25.66 o                         
   7   3  -1      15458.14      15497.62       248.33 o                         
   9   3  -1        762.26        759.71        15.14 o                         
  11   3  -1        208.90        191.99         6.73 o                         
  13   3  -1       2293.45       2291.20        37.12 o                         
  15   3  -1      12712.01      12432.37       189.82 o                         
  17   3  -1        237.96        206.09         9.43 o                         
  19   3  -1        413.80        403.55        17.58 o                         
  21   3  -1      13640.90      13618.47       319.00 o                         
  23   3  -1       3008.39       2931.09        83.81 o                         
  25   3  -1       2751.73       2898.78       134.19 o                         
  27   3  -1         33.73         34.15        10.02 o                         
  29   3  -1         38.58         42.29        10.23 o                         
  31   3  -1        824.82        862.58        37.31 o                         
  33   3  -1       2019.09       2263.93        70.11 o                         
 -32   4  -1        131.11        127.71        47.89 o                         
 -30   4  -1         88.13        114.03        43.33 o                         
 -28   4  -1         34.76         45.18        25.65 o                         
 -26   4  -1        550.63        580.57        45.43 o                         
 -24   4  -1         46.31         44.85        15.00 o                         
 -22   4  -1        426.64        429.93        32.92 o                         
 -20   4  -1         76.78         61.73        14.45 o                         
 -18   4  -1        192.50        163.89        21.07 o                         
 -16   4  -1       5088.74       5281.50       161.06 o                         
 -14   4  -1        497.68        435.23        39.83 o                         
 -12   4  -1       2594.75       2644.47       115.93 o                         
 -10   4  -1         66.43         64.40         7.33 o                         
  -8   4  -1        326.88        366.81        18.82 o                         
  -6   4  -1        330.34        305.82        22.61 o                         
  -4   4  -1       5880.70       6821.17       131.54 o                         
  -2   4  -1       2152.67       2178.25        46.64 o                         
   0   4  -1        856.17        840.76        21.92 o                         
   2   4  -1        815.08        730.08        30.23 o                         
   4   4  -1        672.53        673.48        19.50 o                         
   6   4  -1       6177.16       6035.98       112.66 o                         
   8   4  -1       5975.00       6700.45       107.70 o                         
  10   4  -1        159.95        176.95         9.54 o                         
  12   4  -1        565.79        541.26        12.76 o                         
  14   4  -1        129.13        132.35         6.12 o                         
  16   4  -1        111.57         86.69         6.40 o                         
  18   4  -1       1224.06       1224.23        29.31 o                         
  20   4  -1       2128.23       2118.28        56.32 o                         
  22   4  -1        374.13        327.68        17.11 o                         
  24   4  -1        221.96        186.96        13.43 o                         
  26   4  -1         40.15         43.01         9.09 o                         
  28   4  -1        435.17        425.42        21.17 o                         
  30   4  -1        133.70        106.82        11.66 o                         
  32   4  -1        306.46        262.47        17.08 o                         
 -31   5  -1         62.55         34.21        38.77 o                         
 -29   5  -1         12.36         27.37        34.21 o                         
 -27   5  -1        400.34        424.46        49.03 o                         
 -25   5  -1        189.19        240.76        30.87 o                         
 -23   5  -1        135.82        137.01        20.33 o                         
 -21   5  -1        105.07        107.64        18.45 o                         
 -19   5  -1         82.00         54.77        13.64 o                         
 -17   5  -1        322.06        291.24        23.74 o                         
 -15   5  -1        145.96        109.79        15.24 o                         
 -13   5  -1        814.64        819.01        36.54 o                         
 -11   5  -1        762.13        731.47        28.49 o                         
  -9   5  -1        100.50         79.52         7.67 o                         
  -7   5  -1        370.39        350.40        23.13 o                         
  -5   5  -1        164.51        189.67        16.05 o                         
  -3   5  -1       1197.58       1179.17        41.59 o                         
  -1   5  -1        340.42        394.71        19.74 o                         
   1   5  -1        343.65        340.09        15.22 o                         
   3   5  -1        102.50         82.00         6.16 o                         
   5   5  -1       2024.62       2084.34        73.75 o                         
   7   5  -1       3645.47       3737.04        62.98 o                         
   9   5  -1        269.16        299.21        11.98 o                         
  11   5  -1        632.06        638.36        23.81 o                         
  13   5  -1        649.45        656.09        18.93 o                         
  15   5  -1       1165.05       1213.68        28.49 o                         
  17   5  -1        204.58        184.48        27.34 o                         
  19   5  -1        275.79        251.79        15.10 o                         
  21   5  -1        187.87        157.54        14.18 o                         
  23   5  -1        963.72        969.54        39.17 o                         
  25   5  -1        266.58        270.72        23.84 o                         
  27   5  -1         20.95         14.38        11.68 o                         
  29   5  -1         20.66         31.37        13.12 o                         
  31   5  -1         28.80         15.96        12.14 o                         
 -28   6  -1         11.14         27.37        36.49 o                         
 -26   6  -1       1914.95       1936.76       115.57 o                         
 -24   6  -1         34.57         80.97        23.08 o                         
 -22   6  -1        185.94        209.24        32.26 o                         
 -20   6  -1       1376.32       1369.37        56.66 o                         
 -18   6  -1       2440.78       2655.50       101.38 o                         
 -16   6  -1        366.01        327.33        27.98 o                         
 -14   6  -1        277.95        218.07        20.70 o                         
 -12   6  -1       6669.47       6933.33       207.24 o                         
 -10   6  -1        356.32        288.85        22.05 o                         
  -8   6  -1       2635.68       2586.25       103.94 o                         
  -6   6  -1       1163.93       1106.76        33.35 o                         
  -4   6  -1        306.10        283.52        16.36 o                         
  -2   6  -1       5659.32       5422.62       121.83 o                         
   0   6  -1       5178.99       5074.76       126.98 o                         
   2   6  -1          7.78          5.81         3.98 o                         
   4   6  -1       1305.63       1263.18        30.95 o                         
   6   6  -1       5830.22       5773.02       119.38 o                         
   8   6  -1       1550.84       1617.98        47.19 o                         
  10   6  -1       2396.84       2338.04        55.26 o                         
  12   6  -1       4426.91       4630.84       104.02 o                         
  14   6  -1         67.49         70.16         8.81 o                         
  16   6  -1       1152.11       1145.20        38.03 o                         
  18   6  -1        193.16        198.48        15.96 o                         
  20   6  -1         35.92         41.29        11.58 o                         
  22   6  -1        718.35        743.29        40.95 o                         
  24   6  -1       1427.03       1484.63        65.98 o                         
  26   6  -1         43.23         46.43        15.04 o                         
  28   6  -1        165.86        197.93        22.33 o                         
  30   6  -1       1691.01       1818.63        82.81 o                         
 -27   7  -1       3087.73       3112.78       230.34 o                         
 -25   7  -1         29.41         21.88        30.79 o                         
 -23   7  -1        904.01       1055.42        59.50 o                         
 -21   7  -1       1794.17       1774.45        71.66 o                         
 -19   7  -1        118.33         92.93        18.45 o                         
 -17   7  -1       3947.41       3896.93       157.31 o                         
 -15   7  -1        159.81        128.60        17.47 o                         
 -13   7  -1        694.75        591.99        47.02 o                         
 -11   7  -1       9340.83       8951.40       447.69 o                         
  -9   7  -1       3700.26       3958.35       207.96 o                         
  -7   7  -1        193.86        254.44        29.80 o                         
  -5   7  -1         67.03         48.03        13.89 o                         
  -3   7  -1      12339.32      12599.63       596.73 o                         
  -1   7  -1       2028.15       1941.41        64.50 o                         
   1   7  -1       5536.44       5948.76       154.34 o                         
   3   7  -1      10840.27      10740.70       274.03 o                         
   5   7  -1       2511.67       2306.95        65.64 o                         
   7   7  -1       4681.38       4639.31       171.15 o                         
   9   7  -1       1111.01       1128.95        37.88 o                         
  11   7  -1         67.43         44.30         9.15 o                         
  13   7  -1       1940.45       1958.25       130.21 o                         
  15   7  -1      12658.77      12079.76       622.76 o                         
  17   7  -1        621.73        590.01        36.05 o                         
  19   7  -1         84.73         57.82        13.71 o                         
  21   7  -1       3882.60       3769.69       142.23 o                         
  23   7  -1        374.26        349.84        60.53 o                         
  25   7  -1        388.48        301.81        31.36 o                         
  27   7  -1        631.85        700.44        41.35 o                         
  29   7  -1         54.67         49.83        15.78 o                         
 -26   8  -1        182.55        184.73        59.30 o                         
 -24   8  -1         27.51         43.33        43.33 o                         
 -22   8  -1       1676.70       1868.08       108.05 o                         
 -20   8  -1       2311.40       2535.01       144.95 o                         
 -18   8  -1       1465.97       1485.94        63.26 o                         
 -16   8  -1        275.26        296.44        27.36 o                         
 -14   8  -1         90.52         54.89        15.80 o                         
 -12   8  -1       1751.68       1825.22        81.64 o                         
 -10   8  -1       1381.27       1227.20        59.62 o                         
  -8   8  -1        487.73        575.05        63.89 o                         
  -6   8  -1        386.43        337.07        61.71 o                         
  -4   8  -1        261.70        253.40        27.06 o                         
  -2   8  -1        301.52        254.61        27.13 o                         
   0   8  -1       4360.28       4363.76       386.56 o                         
   2   8  -1      12714.84      12134.31       425.40 o                         
   4   8  -1       1244.54       1216.49        48.24 o                         
   6   8  -1       1380.27       1256.71        48.96 o                         
   8   8  -1        187.54        196.92        18.58 o                         
  10   8  -1         18.12         23.95        11.17 o                         
  12   8  -1        408.23        374.67        40.70 o                         
  14   8  -1        136.51         76.89        21.66 o                         
  16   8  -1        122.81        103.79        26.07 o                         
  18   8  -1        124.92         86.95        17.13 o                         
  20   8  -1        299.10        286.92        31.82 o                         
  22   8  -1        457.65        409.42        30.56 o                         
  24   8  -1       2498.43       2722.68       108.66 o                         
  26   8  -1        736.51        737.52        44.83 o                         
 -23   9  -1          5.78         36.49        41.05 o                         
 -21   9  -1         56.46         74.06        33.75 o                         
 -19   9  -1         49.93         80.07        28.89 o                         
 -17   9  -1         81.97         60.30        22.31 o                         
 -15   9  -1         23.10         57.72        22.21 o                         
 -13   9  -1       1658.38       1536.02        74.12 o                         
 -11   9  -1        155.57        121.25        19.83 o                         
  -9   9  -1        224.86        245.89        28.52 o                         
  -7   9  -1        313.97        336.31        33.28 o                         
  -5   9  -1       1176.27        965.75        53.62 o                         
  -3   9  -1        195.96        155.91        23.70 o                         
  -1   9  -1         98.38        102.86        20.00 o                         
   1   9  -1         29.07         17.48        14.48 o                         
   3   9  -1       1122.85       1039.11        85.22 o                         
   5   9  -1        147.94        192.60        33.03 o                         
   7   9  -1         60.01         63.55        24.03 o                         
   9   9  -1        173.87        168.00        32.25 o                         
  11   9  -1        495.62        460.35        72.98 o                         
  13   9  -1        391.74        418.53        48.30 o                         
  15   9  -1        161.31        172.14        34.64 o                         
  17   9  -1        949.01        952.76        70.74 o                         
  19   9  -1         25.34         41.12        15.19 o                         
  21   9  -1         43.93         81.10        21.20 o                         
  23   9  -1          7.98         -6.52        12.00 o                         
  25   9  -1        366.85        424.68        34.15 o                         
 -20  10  -1        289.89        232.62        61.58 o                         
 -18  10  -1        433.54        467.52        82.10 o                         
 -16  10  -1        353.75        405.82        50.78 o                         
 -14  10  -1        130.75        113.68        26.68 o                         
 -12  10  -1       1204.22       1166.01        63.37 o                         
 -10  10  -1          5.72         -9.54        16.20 o                         
  -8  10  -1        985.13        909.32        56.76 o                         
  -6  10  -1        398.71        400.91        79.13 o                         
  -4  10  -1        302.10        278.93        32.46 o                         
  -2  10  -1        562.76        647.94        60.46 o                         
   0  10  -1        202.08        144.98        30.64 o                         
   2  10  -1        251.39        256.78        38.60 o                         
   4  10  -1          2.09        -14.82        21.67 o                         
   6  10  -1       1919.17       1669.25        99.98 o                         
   8  10  -1         75.22         51.21        26.57 o                         
  10  10  -1        917.06        978.09       139.12 o                         
  12  10  -1        984.44        914.54        71.75 o                         
  14  10  -1         11.94          7.08        25.09 o                         
  16  10  -1        420.26        341.17        47.55 o                         
  18  10  -1        236.86        346.56        50.63 o                         
  20  10  -1       1166.02       1347.71        91.02 o                         
  22  10  -1         10.60          2.99        17.73 o                         
 -15  11  -1         48.74         79.82        45.61 o                         
 -13  11  -1        121.13        200.69        59.30 o                         
 -11  11  -1       1473.89       1636.28       105.54 o                         
  -9  11  -1       1319.47       1317.60        89.49 o                         
  -7  11  -1        375.31        316.02        45.94 o                         
  -5  11  -1         89.10         73.63        27.37 o                         
  -3  11  -1       4708.77       4514.73       224.85 o                         
  -1  11  -1        210.79        172.18        34.64 o                         
   1  11  -1       1226.43       1113.16        78.20 o                         
   3  11  -1       1114.30       1082.89        78.82 o                         
   5  11  -1        146.57        124.35        33.75 o                         
   7  11  -1       1889.81       1796.88       109.62 o                         
   9  11  -1         26.81         13.24        24.96 o                         
  11  11  -1        337.89        373.41        50.63 o                         
  13  11  -1        290.41        326.41        46.43 o                         
  15  11  -1       2750.05       2620.63       143.28 o                         
  17  11  -1         69.23         98.07        35.48 o                         
 -10  12  -1         66.82        152.80        57.01 o                         
  -8  12  -1        239.98        241.74        68.42 o                         
  -6  12  -1        114.31        112.65        34.64 o                         
  -4  12  -1       1127.52       1310.95       176.75 o                         
  -2  12  -1       1672.02       1695.31       107.01 o                         
   0  12  -1        344.95        329.05        80.96 o                         
   2  12  -1         28.45          7.38        27.27 o                         
   4  12  -1        292.53        397.70        54.00 o                         
   6  12  -1       3371.49       3567.41       193.74 o                         
   8  12  -1       1337.43       1347.60       132.27 o                         
  10  12  -1         22.20        -19.63        26.57 o                         
  12  12  -1        222.73        168.10        39.29 o                         
 -34   0   0        133.50        187.01        54.73 o                         
 -32   0   0       1826.96       2218.79       159.64 o                         
 -30   0   0        404.30        460.68        68.42 o                         
 -28   0   0        215.92        118.59        38.77 o                         
 -26   0   0        185.57        196.13        45.61 o                         
 -24   0   0      12995.86      12583.77       532.97 o                         
 -22   0   0        788.14        787.99        51.60 o                         
 -20   0   0         74.51         61.58        17.74 o                         
 -18   0   0      13338.66      13381.92       441.09 o                         
 -16   0   0        766.72        920.53        52.39 o                         
 -14   0   0       3687.88       3736.25       113.70 o                         
 -12   0   0      11574.91      13239.40       384.27 o                         
 -10   0   0       9872.03       9884.84       434.81 o                         
  -8   0   0      10016.74      10455.75       312.73 o                         
  -6   0   0       5466.80       6139.89       201.45 o                         
  -4   0   0       2209.05       2395.35       144.82 o                         
  -2   0   0       2546.82       2679.47       152.80 o                         
   2   0   0       2384.27       2757.01       155.08 o                         
   4   0   0       2200.12       2331.65       106.65 o                         
   6   0   0       5381.63       6082.22       201.00 o                         
   8   0   0      10039.91      10692.66       453.87 o                         
  10   0   0       9894.36       9748.27       302.12 o                         
  12   0   0      11568.20      13749.66       342.68 o                         
  14   0   0       3721.43       3854.88       112.83 o                         
  16   0   0        811.86        984.86        51.58 o                         
  18   0   0      13263.24      13308.83      1070.29 o                         
  20   0   0         69.44         68.24        12.08 o                         
  22   0   0        799.87        697.35        92.36 o                         
  24   0   0      12971.44      13456.40       759.44 o                         
  26   0   0        168.98        239.46        50.17 o                         
  28   0   0        212.56        173.32        47.89 o                         
  30   0   0        404.20        289.64        63.86 o                         
  32   0   0       1839.12       1685.13       157.36 o                         
  34   0   0        137.40        262.27        66.14 o                         
 -33   1   0       2175.71       2846.13       139.48 o                         
 -31   1   0        147.37        130.67        31.42 o                         
 -29   1   0        342.23        378.72        68.42 o                         
 -27   1   0       2013.42       2438.80       117.42 o                         
 -25   1   0         53.03         27.76        14.89 o                         
 -23   1   0       1809.30       1714.11        61.19 o                         
 -21   1   0         79.20         95.37        12.78 o                         
 -19   1   0        215.13        176.47        15.35 o                         
 -17   1   0        632.47        549.42        24.03 o                         
 -15   1   0      15940.89      16117.13       320.46 o                         
 -13   1   0       2934.92       3437.31        73.08 o                         
 -11   1   0       1434.97       1445.77        43.35 o                         
  -9   1   0      20172.45      20079.78       524.45 o                         
  -7   1   0       1059.86       1037.19        31.60 o                         
  -5   1   0        224.42        234.72         8.33 o                         
  -3   1   0        764.59        775.73        35.48 o                         
  -1   1   0       4977.46       6416.90       360.33 o                         
   1   1   0       4956.12       5596.68       685.20 o                         
   3   1   0        787.63        826.42        20.78 o                         
   5   1   0        222.01        231.98        12.98 o                         
   7   1   0       1020.22       1003.59        40.93 o                         
   9   1   0      20270.68      20666.99       490.73 o                         
  11   1   0       1409.12       1541.38        31.17 o                         
  13   1   0       2947.89       3366.54        84.73 o                         
  15   1   0      15856.92      15948.66       386.52 o                         
  17   1   0        690.32        594.07        21.88 o                         
  19   1   0        226.06        223.48        18.49 o                         
  21   1   0         81.58         76.21         9.75 o                         
  23   1   0       1805.88       1877.56        95.94 o                         
  25   1   0         48.34         13.68        19.35 o                         
  27   1   0       2032.14       2092.51       238.32 o                         
  29   1   0        345.88        330.22       104.91 o                         
  31   1   0        149.14        169.34        37.63 o                         
  33   1   0       2164.39       2296.96       137.87 o                         
 -34   2   0         30.30         41.05        45.61 o                         
 -32   2   0         19.85          5.70        22.58 o                         
 -30   2   0         44.37         17.10        20.96 o                         
 -28   2   0          5.58         10.71        15.69 o                         
 -26   2   0         69.44         82.74        19.28 o                         
 -24   2   0          1.83          8.42        11.32 o                         
 -22   2   0        147.61        176.25        17.38 o                         
 -20   2   0        170.94        145.90        14.96 o                         
 -18   2   0       1678.31       1796.06        51.29 o                         
 -16   2   0        157.18        119.47        11.20 o                         
 -14   2   0         87.33         70.01         7.09 o                         
 -12   2   0         16.06          7.50         5.39 o                         
 -10   2   0         32.92         24.43         5.71 o                         
  -8   2   0         66.83         74.32         6.08 o                         
  -6   2   0       2701.68       2649.61        76.66 o                         
  -4   2   0        345.69        322.99        17.70 o                         
  -2   2   0       5438.21       4707.98       275.85 o                         
   0   2   0        128.21        112.56         7.85 o                         
   2   2   0       5464.95       5695.61       191.13 o                         
   4   2   0        339.01        319.14        11.87 o                         
   6   2   0       2692.26       2621.99        62.67 o                         
   8   2   0         71.04         65.39         5.65 o                         
  10   2   0         32.71         30.49         3.87 o                         
  12   2   0         14.94          5.34         3.26 o                         
  14   2   0         88.04         75.84         5.66 o                         
  16   2   0        149.47        142.28         8.70 o                         
  18   2   0       1686.83       1594.82        66.94 o                         
  20   2   0        172.37        192.88        14.73 o                         
  22   2   0        145.27        130.54        17.33 o                         
  24   2   0          2.92         -2.08        21.67 o                         
  26   2   0         68.81         74.12        25.80 o                         
  28   2   0          6.36         -3.04        19.15 o                         
  30   2   0         43.54         43.33        25.80 o                         
  32   2   0         20.28        -25.09        39.91 o                         
  34   2   0         30.27         55.47        29.54 o                         
 -33   3   0        328.00        314.86        36.82 o                         
 -31   3   0          5.97         20.26        18.95 o                         
 -29   3   0          0.52         -6.20        15.69 o                         
 -27   3   0        418.61        449.80        42.88 o                         
 -25   3   0        177.26        156.10        27.17 o                         
 -23   3   0        355.74        336.84        26.52 o                         
 -21   3   0        339.08        313.64        20.00 o                         
 -19   3   0       1419.81       1506.16        76.28 o                         
 -17   3   0        774.61        756.20        36.85 o                         
 -15   3   0       4468.63       4440.59       251.25 o                         
 -13   3   0        445.93        450.67        17.75 o                         
 -11   3   0        135.12        140.70         9.75 o                         
  -9   3   0       4461.79       4309.04       151.97 o                         
  -7   3   0        579.46        733.96        26.43 o                         
  -5   3   0          2.53         -0.21         3.92 o                         
  -3   3   0       3636.01       3689.64        96.65 o                         
  -1   3   0        903.20        913.02        27.30 o                         
   1   3   0        870.85        904.78        27.25 o                         
   3   3   0       3681.19       3698.35       153.10 o                         
   5   3   0          5.08          8.25         3.54 o                         
   7   3   0        559.67        691.27        20.38 o                         
   9   3   0       4519.21       4627.87       102.19 o                         
  11   3   0        130.70        137.02         6.71 o                         
  13   3   0        435.79        411.96        16.28 o                         
  15   3   0       4390.41       4394.19        98.42 o                         
  17   3   0        825.96        720.08        38.34 o                         
  19   3   0       1437.25       1365.36        61.23 o                         
  21   3   0        336.18        292.18        43.06 o                         
  23   3   0        358.41        361.77       120.87 o                         
  25   3   0        174.90        188.18        31.17 o                         
  27   3   0        425.33        457.75        50.78 o                         
  29   3   0          0.91        -13.68        20.96 o                         
  31   3   0          6.08         34.07        27.27 o                         
  33   3   0        317.81        249.55        43.33 o                         
 -32   4   0       2387.49       2779.57       146.72 o                         
 -30   4   0        291.13        341.61        87.80 o                         
 -28   4   0         46.93         91.63        27.27 o                         
 -26   4   0       1402.99       1423.97        83.04 o                         
 -24   4   0       4147.83       4335.75       199.15 o                         
 -22   4   0       1161.14       1016.94        64.49 o                         
 -20   4   0       1471.53       1397.60        63.58 o                         
 -18   4   0      21224.38      20135.73       690.21 o                         
 -16   4   0       2140.87       1793.86        64.71 o                         
 -14   4   0        612.82        530.28        26.71 o                         
 -12   4   0        548.36        558.13        25.89 o                         
 -10   4   0       5109.31       5311.33       134.61 o                         
  -8   4   0       5086.07       5028.90       144.52 o                         
  -6   4   0      24225.87      26015.19       614.02 o                         
  -4   4   0       2449.58       2714.67        71.89 o                         
  -2   4   0       1043.78       1210.60        40.44 o                         
   0   4   0      39832.10      39275.75      1823.76 o                         
   2   4   0        996.29       1158.22        35.17 o                         
   4   4   0       2436.46       2557.57        64.91 o                         
   6   4   0      24127.67      25192.48       543.11 o                         
   8   4   0       5141.51       5006.74       122.96 o                         
  10   4   0       5133.93       5682.61       136.58 o                         
  12   4   0        537.89        551.63        16.02 o                         
  14   4   0        612.03        594.58        22.04 o                         
  16   4   0       2152.50       1942.34        56.47 o                         
  18   4   0      21198.76      21199.75       591.94 o                         
  20   4   0       1463.15       1563.32       202.97 o                         
  22   4   0       1153.59       1096.70        87.69 o                         
  24   4   0       4153.79       4093.44       395.68 o                         
  26   4   0       1389.21       1356.60        84.56 o                         
  28   4   0         43.55         74.93        27.37 o                         
  30   4   0        285.44        286.13        45.94 o                         
  32   4   0       2402.52       2844.32       150.72 o                         
 -31   5   0        192.43        204.61        38.60 o                         
 -29   5   0        334.69        345.61        44.33 o                         
 -27   5   0       2528.89       2779.79       138.66 o                         
 -25   5   0        348.01        373.14        45.15 o                         
 -23   5   0         98.75         93.58        20.98 o                         
 -21   5   0       1179.47       1231.93        60.06 o                         
 -19   5   0       1756.10       1670.06       113.89 o                         
 -17   5   0       4768.14       4619.77       236.35 o                         
 -15   5   0       5561.94       5715.12       300.80 o                         
 -13   5   0         72.53         66.70        13.17 o                         
 -11   5   0       1396.94       1411.76        65.09 o                         
  -9   5   0       9865.61       8832.13       324.11 o                         
  -7   5   0         31.72         13.63         5.59 o                         
  -5   5   0        750.99        686.89        29.83 o                         
  -3   5   0      14446.58      14874.17       683.04 o                         
  -1   5   0        687.62        648.15        43.83 o                         
   1   5   0        711.08        681.66        21.15 o                         
   3   5   0      14415.88      15477.01       326.62 o                         
   5   5   0        743.98        748.68        36.55 o                         
   7   5   0         33.95         16.15         4.09 o                         
   9   5   0       9882.38       8882.41       198.01 o                         
  11   5   0       1386.75       1409.54        38.80 o                         
  13   5   0         72.87         57.03         7.48 o                         
  15   5   0       5580.21       5622.47       159.49 o                         
  17   5   0       4769.59       4648.59       175.10 o                         
  19   5   0       1771.28       1588.28        95.78 o                         
  21   5   0       1179.92       1152.56        99.09 o                         
  23   5   0         78.66         39.91        22.40 o                         
  25   5   0        342.20        322.35        60.44 o                         
  27   5   0       2546.29       2465.09       134.47 o                         
  29   5   0        337.27        315.13        45.77 o                         
  31   5   0        195.13        213.29        41.84 o                         
 -30   6   0        225.88        258.70        43.54 o                         
 -28   6   0         34.43         41.05        24.19 o                         
 -26   6   0        463.38        523.46        53.22 o                         
 -24   6   0       1857.32       2027.39       108.84 o                         
 -22   6   0        104.54        122.56        22.31 o                         
 -20   6   0        184.99        213.00        33.00 o                         
 -18   6   0       1641.92       1669.57        81.19 o                         
 -16   6   0        485.56        414.64        31.60 o                         
 -14   6   0        119.86         94.49        14.76 o                         
 -12   6   0        456.21        440.52        28.47 o                         
 -10   6   0        173.54        202.60        23.74 o                         
  -8   6   0        290.23        330.20        35.59 o                         
  -6   6   0       3715.69       3442.84       223.42 o                         
  -4   6   0        669.34        555.59        51.27 o                         
  -2   6   0       3695.03       3646.63       153.69 o                         
   0   6   0       6974.51       6638.16       192.02 o                         
   2   6   0       3744.75       4008.23       104.26 o                         
   4   6   0        639.76        602.92        22.91 o                         
   6   6   0       3740.77       3900.06       146.15 o                         
   8   6   0        272.44        239.15        15.36 o                         
  10   6   0        169.56        122.89        12.80 o                         
  12   6   0        467.34        403.06        74.04 o                         
  14   6   0        123.47         90.46        26.16 o                         
  16   6   0        474.70        378.81        33.81 o                         
  18   6   0       1649.75       1819.88        95.86 o                         
  20   6   0        189.20        181.12        30.51 o                         
  22   6   0         94.12         83.24        27.41 o                         
  24   6   0       1856.16       1951.69       111.24 o                         
  26   6   0        474.59        398.33        49.17 o                         
  28   6   0         31.13         66.20        28.89 o                         
  30   6   0        227.17        291.78        45.15 o                         
 -29   7   0        139.46        127.71        47.89 o                         
 -27   7   0         89.20         88.94        29.03 o                         
 -25   7   0        115.79        125.43        31.42 o                         
 -23   7   0        372.27        360.47       104.91 o                         
 -21   7   0         11.66        -15.32        15.32 o                         
 -19   7   0        308.74        264.29        28.78 o                         
 -17   7   0        276.59        253.81        26.33 o                         
 -15   7   0        274.14        267.59        24.05 o                         
 -13   7   0        846.61        843.23        49.54 o                         
 -11   7   0        221.37        257.20        26.75 o                         
  -9   7   0        176.26        174.77        28.83 o                         
  -7   7   0        195.45        174.79        29.91 o                         
  -5   7   0       1366.58       1527.85        65.39 o                         
  -3   7   0        880.20        858.74        66.90 o                         
  -1   7   0         45.90         43.33        13.17 o                         
   1   7   0         46.72         51.42        14.00 o                         
   3   7   0        870.75        832.50        82.22 o                         
   5   7   0       1356.60       1453.97        77.60 o                         
   7   7   0        204.30        221.82        23.98 o                         
   9   7   0        183.91        201.73        33.57 o                         
  11   7   0        231.33        236.08        25.30 o                         
  13   7   0        830.70        822.62        46.36 o                         
  15   7   0        265.95        236.51        26.63 o                         
  17   7   0        279.08        226.97        34.42 o                         
  19   7   0        323.02        315.51        78.68 o                         
  21   7   0         12.70        -14.21        21.67 o                         
  23   7   0        367.53        329.18        45.15 o                         
  25   7   0        114.18         99.64        41.05 o                         
  27   7   0         91.75         72.98        31.77 o                         
  29   7   0        140.60        165.27        39.48 o                         
 -26   8   0        119.63         94.46        30.51 o                         
 -24   8   0       1598.76       1659.74       100.78 o                         
 -22   8   0          5.08         19.25        20.11 o                         
 -20   8   0         65.32         62.13        23.34 o                         
 -18   8   0       2164.37       2041.10        91.33 o                         
 -16   8   0         78.77         74.86        19.09 o                         
 -14   8   0        664.40        677.50        39.44 o                         
 -12   8   0        203.45        152.53        22.80 o                         
 -10   8   0       1960.92       1994.97        84.19 o                         
  -8   8   0       1674.05       1561.61        68.78 o                         
  -6   8   0        762.69        682.35        49.56 o                         
  -4   8   0        902.99        838.01        49.21 o                         
  -2   8   0        118.35        107.05        18.84 o                         
   0   8   0      12104.25      11345.29       399.28 o                         
   2   8   0        122.96        104.37        18.74 o                         
   4   8   0        918.20        958.46        49.11 o                         
   6   8   0        784.81        737.86        42.09 o                         
   8   8   0       1655.93       1508.29        69.29 o                         
  10   8   0       1942.98       1945.56        84.21 o                         
  12   8   0        207.39        166.63        24.95 o                         
  14   8   0        662.11        661.23        58.71 o                         
  16   8   0         79.43         60.91        24.96 o                         
  18   8   0       2165.20       2249.08       119.20 o                         
  20   8   0         64.76         59.79        25.65 o                         
  22   8   0          5.83         -7.89        19.39 o                         
  24   8   0       1598.64       1648.97       103.06 o                         
  26   8   0        120.17        119.37        35.37 o                         
 -23   9   0       1029.00       1086.64        79.81 o                         
 -21   9   0         69.01         49.03        25.80 o                         
 -19   9   0        330.10        297.96        42.71 o                         
 -17   9   0       1222.05       1290.04        83.39 o                         
 -15   9   0       6540.16       6419.98       334.00 o                         
 -13   9   0        122.29         69.56        27.41 o                         
 -11   9   0        266.31        296.11        35.93 o                         
  -9   9   0       5186.33       4872.20       208.88 o                         
  -7   9   0        515.22        467.79        39.05 o                         
  -5   9   0        790.74        715.98        77.38 o                         
  -3   9   0        128.62         91.85        21.35 o                         
  -1   9   0        223.73        222.77        26.95 o                         
   1   9   0        245.32        226.12        29.65 o                         
   3   9   0        104.54        111.44        21.63 o                         
   5   9   0        790.00        867.63        47.83 o                         
   7   9   0        527.21        665.17        46.87 o                         
   9   9   0       5158.51       4873.54       194.68 o                         
  11   9   0        270.22        284.23        32.41 o                         
  13   9   0        122.84         73.11        27.27 o                         
  15   9   0       6584.82       6600.50       444.72 o                         
  17   9   0       1193.13       1292.30        87.80 o                         
  19   9   0        329.91        260.69        41.84 o                         
  21   9   0         72.02         42.10        29.80 o                         
  23   9   0       1012.15       1093.20       144.70 o                         
 -20  10   0        188.81        181.77        37.67 o                         
 -18  10   0       1910.33       2167.76       241.74 o                         
 -16  10   0        298.02        377.83        43.19 o                         
 -14  10   0         34.01         32.71        18.84 o                         
 -12  10   0        706.02        499.09        53.22 o                         
 -10  10   0         80.25         85.72        27.37 o                         
  -8  10   0        283.74        279.29        32.35 o                         
  -6  10   0       2532.88       2676.29       108.37 o                         
  -4  10   0         64.52         66.26        21.33 o                         
  -2  10   0       1197.70       1227.68        85.73 o                         
   0  10   0       6486.34       6756.24       297.50 o                         
   2  10   0       1209.32       1247.97        79.87 o                         
   4  10   0         64.40         63.37        21.39 o                         
   6  10   0       2516.07       2437.22       106.60 o                         
   8  10   0        288.79        318.09        36.32 o                         
  10  10   0         80.81         63.44        26.57 o                         
  12  10   0        713.56        537.98        94.64 o                         
  14  10   0         32.87         27.99        26.57 o                         
  16  10   0        292.54        364.02        49.68 o                         
  18  10   0       1907.33       2059.53       121.74 o                         
  20  10   0        192.24        163.73        38.60 o                         
 -17  11   0         94.11         84.38        47.89 o                         
 -15  11   0         10.70         22.81        36.49 o                         
 -13  11   0        825.70       1043.81        86.17 o                         
 -11  11   0        426.52        421.53        52.39 o                         
  -9  11   0        125.64        143.91        34.42 o                         
  -7  11   0          1.34         34.21        24.19 o                         
  -5  11   0       1010.75        967.94        72.51 o                         
  -3  11   0        347.32        346.20        38.61 o                         
  -1  11   0         67.86         77.58        24.04 o                         
   1  11   0         67.99         98.55        25.36 o                         
   3  11   0        354.31        343.35        36.68 o                         
   5  11   0       1009.10       1000.61        79.82 o                         
   7  11   0          2.53         17.51        24.65 o                         
   9  11   0        128.45        143.10        32.25 o                         
  11  11   0        421.28        498.62        58.05 o                         
  13  11   0        831.12        930.88       101.49 o                         
  15  11   0         12.66         -2.99        23.34 o                         
  17  11   0         95.23        171.46        41.93 o                         
 -12  12   0         10.76        -18.24        34.21 o                         
 -10  12   0        555.43        497.85        57.99 o                         
  -8  12   0        456.15        364.05        49.99 o                         
  -6  12   0          0.09          2.57        24.03 o                         
  -4  12   0        554.21        561.79        62.07 o                         
  -2  12   0        169.60        139.12        54.73 o                         
   0  12   0        573.39        504.01        86.66 o                         
   2  12   0        164.84        189.29        59.30 o                         
   4  12   0        570.22        599.87        64.50 o                         
   6  12   0          0.12          0.00        25.80 o                         
   8  12   0        459.73        458.87        57.99 o                         
  10  12   0        554.26        667.51        70.74 o                         
  12  12   0         12.14         18.49        29.54 o                         
 -33   1   1        492.19        456.71        75.26 o                         
 -31   1   1        851.41       1001.28        68.52 o                         
 -29   1   1        245.84        265.81        37.09 o                         
 -27   1   1        248.15        220.67        52.45 o                         
 -25   1   1        474.63        423.46        33.34 o                         
 -23   1   1         98.75         61.12        14.89 o                         
 -21   1   1       2707.55       2549.28       129.99 o                         
 -19   1   1         94.81         87.87        11.60 o                         
 -17   1   1       2220.13       2366.62        70.81 o                         
 -15   1   1      11010.64      11170.37       287.45 o                         
 -13   1   1       1116.99       1044.47        59.05 o                         
 -11   1   1       1709.72       1719.14        57.12 o                         
  -9   1   1        845.84        844.51        25.22 o                         
  -7   1   1      17548.23      17514.34       590.32 o                         
  -5   1   1      32784.52      33626.53      1340.49 o                         
  -3   1   1       2062.79       2278.08       134.55 o                         
  -1   1   1       4438.49       4629.14       271.39 o                         
   1   1   1       7354.05       7162.65       433.31 o                         
   3   1   1      13188.26      14949.97       533.72 o                         
   5   1   1       1800.41       1884.15        64.02 o                         
   7   1   1       1027.83       1026.01        32.10 o                         
   9   1   1       6674.79       7138.05       224.70 o                         
  11   1   1       8394.58       8680.24       384.13 o                         
  13   1   1       1529.49       1782.94        62.79 o                         
  15   1   1        170.08        144.49        21.06 o                         
  17   1   1       2955.94       2892.63       256.12 o                         
  19   1   1        258.93        264.47        25.81 o                         
  21   1   1        888.03        804.45       107.65 o                         
  23   1   1        227.97        185.74        24.11 o                         
  25   1   1         74.62         60.84        24.96 o                         
  27   1   1       2056.67       2066.11       114.50 o                         
  29   1   1        926.52        761.07       171.04 o                         
  31   1   1          8.37         10.26        24.19 o                         
  33   1   1        460.79        541.40        72.98 o                         
 -32   2   1        441.66        405.78        49.03 o                         
 -30   2   1       4611.93       4996.22       188.69 o                         
 -28   2   1        319.85        283.35        30.23 o                         
 -26   2   1       1353.11       1394.51        85.77 o                         
 -24   2   1       1985.43       1967.54       126.41 o                         
 -22   2   1       1944.07       2098.84        81.08 o                         
 -20   2   1        505.33        498.05        26.78 o                         
 -18   2   1        939.38        915.85        36.52 o                         
 -16   2   1       6377.42       6232.14       215.86 o                         
 -14   2   1        375.43        294.34        16.06 o                         
 -12   2   1       9016.82       8929.45       409.98 o                         
 -10   2   1       3761.59       3774.69       125.26 o                         
  -8   2   1       4631.41       4538.17       168.21 o                         
  -6   2   1      39497.12      40311.70      3449.98 o                         
  -4   2   1       7835.00       8391.67       338.67 o                         
  -2   2   1       8034.62       9428.90       608.92 o                         
   0   2   1      13741.52      16594.33      2322.55 o                         
   2   2   1      32056.79      30560.19      1050.36 o                         
   4   2   1       2603.81       2555.86       259.99 o                         
   6   2   1       5720.44       6068.33       224.55 o                         
   8   2   1      11854.36      12775.90       473.65 o                         
  10   2   1       4071.23       4471.91       132.72 o                         
  12   2   1      13442.69      14100.06       322.79 o                         
  14   2   1       1649.01       1439.41        59.94 o                         
  16   2   1        419.93        342.50        46.75 o                         
  18   2   1       6488.34       7212.47       243.73 o                         
  20   2   1       3470.14       3537.13       235.30 o                         
  22   2   1        252.09        265.24        49.08 o                         
  24   2   1        329.70        310.41        84.38 o                         
  26   2   1       3040.80       2556.31       212.09 o                         
  28   2   1        116.83         79.82        27.41 o                         
  30   2   1        520.92        484.37       144.82 o                         
  32   2   1        715.67        800.68        74.35 o                         
 -33   3   1       2024.62       2405.77       105.29 o                         
 -31   3   1        820.77        756.09        96.51 o                         
 -29   3   1         31.41         40.38        18.84 o                         
 -27   3   1         34.97         31.50        16.64 o                         
 -25   3   1       2749.40       2901.11       192.00 o                         
 -23   3   1       3006.57       3050.18       114.54 o                         
 -21   3   1      13654.46      13876.44       521.80 o                         
 -19   3   1        408.96        403.82        39.78 o                         
 -17   3   1        255.34        212.06        19.16 o                         
 -15   3   1      12639.07      12703.53       491.60 o                         
 -13   3   1       2340.11       2337.04       129.04 o                         
 -11   3   1        208.91        161.44        18.43 o                         
  -9   3   1        857.30        852.96        45.70 o                         
  -7   3   1      15361.69      14443.34       501.48 o                         
  -5   3   1        974.19       1094.26        43.05 o                         
  -3   3   1       6426.19       6953.71       222.32 o                         
  -1   3   1       3661.56       4287.99       366.82 o                         
   1   3   1       6606.63       6991.94       697.00 o                         
   3   3   1      40075.66      39572.52      1246.25 o                         
   5   3   1        545.71        659.77        42.84 o                         
   7   3   1        446.93        336.16        17.94 o                         
   9   3   1       4796.38       4916.25       143.26 o                         
  11   3   1      11486.58      11958.48       401.16 o                         
  13   3   1        287.14        238.73        26.30 o                         
  15   3   1        155.46        102.61        18.27 o                         
  17   3   1      15271.92      15566.06       503.80 o                         
  19   3   1       1335.22       1076.29       112.78 o                         
  21   3   1       4361.00       4757.45       163.64 o                         
  23   3   1         17.84         34.34        16.04 o                         
  25   3   1        182.79        162.35        32.33 o                         
  27   3   1       3928.08       3803.11       190.68 o                         
  29   3   1       2042.21       2380.35       255.43 o                         
  31   3   1        482.57        652.17       132.27 o                         
 -32   4   1        300.76        289.91        57.01 o                         
 -30   4   1        135.10        166.50        42.19 o                         
 -28   4   1        435.47        483.32        49.99 o                         
 -26   4   1         40.42         45.27        21.73 o                         
 -24   4   1        224.04        220.96        67.28 o                         
 -22   4   1        367.72        405.78        40.22 o                         
 -20   4   1       2127.15       2353.56       198.41 o                         
 -18   4   1       1204.89       1137.28        75.32 o                         
 -16   4   1        117.30         98.55        12.93 o                         
 -14   4   1        125.01        133.10        13.87 o                         
 -12   4   1        580.21        499.73        24.46 o                         
 -10   4   1        154.03        202.02        17.87 o                         
  -8   4   1       5976.37       7091.87       242.41 o                         
  -6   4   1       6124.08       6742.51       285.85 o                         
  -4   4   1        704.56        749.36        91.61 o                         
  -2   4   1        817.88        753.98        61.49 o                         
   0   4   1        831.27        807.55        35.41 o                         
   2   4   1       2160.90       2419.51       111.92 o                         
   4   4   1       5893.08       6931.37       198.59 o                         
   6   4   1        329.71        366.84        21.75 o                         
   8   4   1        342.76        327.25        30.67 o                         
  10   4   1         69.59         46.34        10.65 o                         
  12   4   1       2584.04       2817.94       101.79 o                         
  14   4   1        505.70        477.03        59.58 o                         
  16   4   1       5093.77       5212.17       216.98 o                         
  18   4   1        164.88        110.33        17.85 o                         
  20   4   1         97.14         68.74        16.09 o                         
  22   4   1        426.54        426.14        45.08 o                         
  24   4   1         42.32         49.03        24.19 o                         
  26   4   1        560.76        514.49        55.48 o                         
  28   4   1         32.49         52.70        29.54 o                         
  30   4   1         85.36        115.17        35.48 o                         
  32   4   1        127.90        132.65        39.29 o                         
 -31   5   1         28.99         23.25        24.65 o                         
 -29   5   1         21.03         53.59        25.80 o                         
 -27   5   1         21.11         41.29        22.40 o                         
 -25   5   1        259.98        294.62        37.87 o                         
 -23   5   1        956.78        976.64        62.89 o                         
 -21   5   1        191.06        175.28        35.35 o                         
 -19   5   1        273.83        288.46        28.90 o                         
 -17   5   1        199.68        249.88        24.04 o                         
 -15   5   1       1131.55       1158.94        59.70 o                         
 -13   5   1        661.11        657.57        35.05 o                         
 -11   5   1        669.18        643.16        37.62 o                         
  -9   5   1        275.21        306.81        23.63 o                         
  -7   5   1       3606.83       3451.59       156.67 o                         
  -5   5   1       1998.66       2163.24       153.93 o                         
  -3   5   1        114.47        121.98        14.36 o                         
  -1   5   1        315.63        384.79        21.19 o                         
   1   5   1        345.64        360.67        23.46 o                         
   3   5   1       1220.36       1266.72        50.39 o                         
   5   5   1        164.44        179.01        16.54 o                         
   7   5   1        384.80        346.09        42.79 o                         
   9   5   1        102.06         53.11        12.08 o                         
  11   5   1        756.65        777.82        38.96 o                         
  13   5   1        804.31        758.89        62.23 o                         
  15   5   1        150.86        146.52        20.02 o                         
  17   5   1        320.63        266.79        26.27 o                         
  19   5   1         80.66         65.52        17.09 o                         
  21   5   1        107.87        140.11        22.96 o                         
  23   5   1        127.62        122.67        28.49 o                         
  25   5   1        197.41        176.81        33.97 o                         
  27   5   1        407.38        438.07        65.00 o                         
  29   5   1         10.57          0.00        22.58 o                         
  31   5   1         55.21         86.32        32.13 o                         
 -30   6   1       1697.38       2152.65       161.92 o                         
 -28   6   1        166.28        166.29        33.87 o                         
 -26   6   1         43.53         75.26        24.19 o                         
 -24   6   1       1421.19       1479.73        85.47 o                         
 -22   6   1        723.46        762.39       118.59 o                         
 -20   6   1         44.39         31.31        17.52 o                         
 -18   6   1        196.24        159.36        39.91 o                         
 -16   6   1       1142.98       1177.94        55.30 o                         
 -14   6   1         64.46         50.17        14.48 o                         
 -12   6   1       4442.54       4472.58       162.79 o                         
 -10   6   1       2405.25       2213.01       108.83 o                         
  -8   6   1       1549.83       1576.80        98.10 o                         
  -6   6   1       5825.76       5740.03       199.70 o                         
  -4   6   1       1308.15       1339.67        64.25 o                         
  -2   6   1          6.60          7.62         9.03 o                         
   0   6   1       5142.07       5303.58       257.28 o                         
   2   6   1       5719.44       5354.37       354.19 o                         
   4   6   1        329.78        360.31        31.17 o                         
   6   6   1       1142.15        934.33        54.46 o                         
   8   6   1       2574.49       2648.35       210.52 o                         
  10   6   1        350.15        359.50        28.91 o                         
  12   6   1       6737.68       6826.94       305.43 o                         
  14   6   1        271.62        217.79        24.99 o                         
  16   6   1        356.53        298.21        29.27 o                         
  18   6   1       2393.03       2321.06       100.87 o                         
  20   6   1       1410.00       1263.41        64.69 o                         
  22   6   1        193.81        169.82        33.03 o                         
  24   6   1         40.44         39.98        25.65 o                         
  26   6   1       1905.83       1671.78       102.60 o                         
  28   6   1         10.90         31.93        30.64 o                         
 -29   7   1         56.42         29.65        38.77 o                         
 -27   7   1        637.20        572.82        61.58 o                         
 -25   7   1        395.80        430.71        49.17 o                         
 -23   7   1        383.40        394.80        44.81 o                         
 -21   7   1       3886.84       3807.34       175.78 o                         
 -19   7   1         82.97         53.55        20.11 o                         
 -17   7   1        619.40        632.29        52.24 o                         
 -15   7   1      12701.59      12876.94       422.04 o                         
 -13   7   1       1902.44       1834.47       228.06 o                         
 -11   7   1         65.07         63.61        14.92 o                         
  -9   7   1       1112.31       1052.68        93.25 o                         
  -7   7   1       4678.95       4417.15       203.70 o                         
  -5   7   1       2506.15       2066.59        86.46 o                         
  -3   7   1      10864.80      10385.53       813.39 o                         
  -1   7   1       5572.08       5485.10       255.64 o                         
   1   7   1       2069.54       1872.56       188.24 o                         
   3   7   1      12254.04      11808.78       833.86 o                         
   5   7   1         69.60         53.97        14.48 o                         
   7   7   1        193.44        171.03        21.48 o                         
   9   7   1       3734.04       3530.41       237.07 o                         
  11   7   1       9329.00       8658.76       534.20 o                         
  13   7   1        701.68        566.00        38.63 o                         
  15   7   1        164.37         92.85        20.52 o                         
  17   7   1       3953.82       3680.20       142.91 o                         
  19   7   1        115.40         83.71        20.84 o                         
  21   7   1       1786.33       1832.81       175.61 o                         
  23   7   1        895.33        844.16        77.54 o                         
  25   7   1         28.41         17.01        28.19 o                         
  27   7   1       3079.70       3518.10       223.38 o                         
 -26   8   1        733.56        643.97        96.93 o                         
 -24   8   1       2494.12       2645.82       138.69 o                         
 -22   8   1        445.50        341.37        41.84 o                         
 -20   8   1        303.60        417.94        45.07 o                         
 -18   8   1        121.64         72.98        25.09 o                         
 -16   8   1        134.48        119.00        26.57 o                         
 -14   8   1        138.61        103.31        24.96 o                         
 -12   8   1        403.38        356.02        39.48 o                         
 -10   8   1         20.04         34.39        20.11 o                         
  -8   8   1        187.86        172.64        22.80 o                         
  -6   8   1       1372.67       1342.87        76.91 o                         
  -4   8   1       1260.68       1243.76        57.73 o                         
  -2   8   1      12703.57      12955.82       548.50 o                         
   0   8   1       4323.76       4271.26       268.27 o                         
   2   8   1        291.97        280.98        42.58 o                         
   4   8   1        271.20        242.26        38.29 o                         
   6   8   1        392.90        471.60        41.81 o                         
   8   8   1        506.86        560.22        61.09 o                         
  10   8   1       1379.31       1128.61        58.62 o                         
  12   8   1       1714.20       1839.24       114.73 o                         
  14   8   1         98.47         68.62        19.06 o                         
  16   8   1        268.46        275.66        50.60 o                         
  18   8   1       1457.44       1484.09        91.88 o                         
  20   8   1       2327.85       2877.22       143.50 o                         
  22   8   1       1681.89       1652.07       104.78 o                         
  24   8   1         25.39         13.75        26.57 o                         
  26   8   1        193.39        143.24        37.87 o                         
 -25   9   1        365.04        421.91        75.26 o                         
 -23   9   1          8.16         38.47        24.03 o                         
 -21   9   1         45.43         41.35        24.03 o                         
 -19   9   1         23.64         50.03        24.96 o                         
 -17   9   1        949.25        800.56       102.63 o                         
 -15   9   1        160.51        159.64        43.33 o                         
 -13   9   1        389.01        378.58        59.30 o                         
 -11   9   1        502.93        453.35        47.39 o                         
  -9   9   1        168.83        169.14        33.07 o                         
  -7   9   1         58.73         68.65        23.01 o                         
  -5   9   1        137.21        144.24        44.47 o                         
  -3   9   1       1147.91       1045.93        54.41 o                         
  -1   9   1         34.74         25.09        15.80 o                         
   1   9   1         90.78         86.56        19.66 o                         
   3   9   1        194.05        181.67        42.82 o                         
   5   9   1       1166.50       1139.38        83.59 o                         
   7   9   1        329.38        366.31        57.85 o                         
   9   9   1        223.32        270.30        34.12 o                         
  11   9   1        157.04         82.39        20.90 o                         
  13   9   1       1657.64       1471.26        73.24 o                         
  15   9   1         24.43         41.62        18.67 o                         
  17   9   1         80.47         91.22        30.64 o                         
  19   9   1         48.51         42.32        28.49 o                         
  21   9   1         58.40         85.55        33.03 o                         
  23   9   1          4.08         -8.41        25.65 o                         
 -22  10   1          8.25         20.53        34.21 o                         
 -20  10   1       1148.23       1166.87        82.24 o                         
 -18  10   1        236.94        243.74        38.60 o                         
 -16  10   1        425.17        421.50        48.30 o                         
 -14  10   1         12.59         11.40        34.21 o                         
 -12  10   1        983.48        944.16        91.22 o                         
 -10  10   1        912.26        987.50       100.35 o                         
  -8  10   1         77.36         79.89        29.65 o                         
  -6  10   1       1910.82       1835.98       100.78 o                         
  -4  10   1          2.42        -10.26        17.74 o                         
  -2  10   1        243.17        289.92        43.33 o                         
   0  10   1        193.21        165.57        31.42 o                         
   2  10   1        567.69        557.48        98.07 o                         
   4  10   1        295.25        267.07        31.92 o                         
   6  10   1        404.32        471.09        41.43 o                         
   8  10   1        987.04        991.45        77.21 o                         
  10  10   1          5.45          1.57        16.42 o                         
  12  10   1       1213.07       1117.13        81.57 o                         
  14  10   1        133.30        135.16        35.37 o                         
  16  10   1        339.75        362.77        49.91 o                         
  18  10   1        409.13        441.18        57.23 o                         
  20  10   1        310.86        282.47        46.68 o                         
 -17  11   1         71.37         83.62        39.91 o                         
 -15  11   1       2763.27       2688.59       202.97 o                         
 -13  11   1        279.23        262.27        57.01 o                         
 -11  11   1        337.52        360.33        66.14 o                         
  -9  11   1         35.90         52.45        38.77 o                         
  -7  11   1       1896.85       2056.86       157.36 o                         
  -5  11   1        160.13        109.47        30.64 o                         
  -3  11   1       1112.42       1219.94        81.43 o                         
  -1  11   1       1235.89       1055.07        75.59 o                         
   1  11   1        209.61        186.46        37.67 o                         
   3  11   1       4714.00       5163.20       228.98 o                         
   5  11   1         78.68         69.89        27.27 o                         
   7  11   1        373.48        472.51        54.00 o                         
   9  11   1       1328.90       1280.94        86.90 o                         
  11  11   1       1463.50       1288.31       136.84 o                         
  13  11   1        121.58        161.92        59.30 o                         
  15  11   1         49.18         66.14        45.61 o                         
 -12  12   1        226.18        168.76        52.45 o                         
 -10  12   1         21.46         41.05        41.05 o                         
  -8  12   1       1324.58       1500.40       139.12 o                         
  -6  12   1       3366.61       3778.48       255.43 o                         
  -4  12   1        287.78        291.92        66.14 o                         
  -2  12   1         32.54         36.49        38.77 o                         
   0  12   1        338.43        347.85        48.30 o                         
   2  12   1       1685.22       1659.26       105.62 o                         
   4  12   1       1135.95        988.49       132.27 o                         
   6  12   1        116.51         82.10        33.03 o                         
   8  12   1        238.45        177.89        57.01 o                         
  10  12   1         65.61         59.30        50.17 o                         
 -32   0   2         69.90         98.07        41.05 o                         
 -30   0   2        519.42        695.58        79.82 o                         
 -28   0   2       3951.91       4323.54       278.23 o                         
 -26   0   2        149.56        114.03        31.93 o                         
 -24   0   2        195.00        193.85        36.49 o                         
 -22   0   2       5959.90       6526.37       378.58 o                         
 -20   0   2       2618.47       2832.27       182.45 o                         
 -18   0   2       4549.52       4774.62       204.80 o                         
 -16   0   2       2508.57       2654.09        94.36 o                         
 -14   0   2       3990.38       4459.13       150.10 o                         
 -12   0   2      19256.79      20477.77       806.95 o                         
 -10   0   2       1042.47        920.71        43.54 o                         
  -8   0   2       1733.06       1898.38        80.63 o                         
  -6   0   2       3958.64       3841.72       153.20 o                         
   0   0   2      12671.39      13267.11       757.16 o                         
   4   0   2       4525.28       4633.70       264.55 o                         
   6   0   2      15601.15      14842.77       875.75 o                         
   8   0   2      11695.31      12683.28       761.72 o                         
  10   0   2        327.01        351.21        38.77 o                         
  12   0   2       1433.17       1039.95        82.10 o                         
  16   0   2        478.00        533.66        61.58 o                         
  18   0   2        935.49        618.04        66.14 o                         
  20   0   2      18831.57      19465.07      1162.87 o                         
  22   0   2         58.93        109.47        38.77 o                         
  24   0   2       1327.26       1385.72        80.58 o                         
  26   0   2        732.40        823.62        66.79 o                         
  28   0   2        439.84        303.32        66.14 o                         
  30   0   2       1354.85       1377.25       132.27 o                         
  32   0   2        932.84       1144.63       127.71 o                         
 -33   1   2        395.17        448.03        49.17 o                         
 -31   1   2        811.15        797.06        94.64 o                         
 -29   1   2        285.19        212.09        32.25 o                         
 -27   1   2       2466.45       2671.70       164.20 o                         
 -25   1   2         25.75         24.11        12.68 o                         
 -23   1   2        481.50        459.97        31.96 o                         
 -21   1   2       1731.28       1617.02       122.63 o                         
 -19   1   2       3450.98       3331.79       141.34 o                         
 -17   1   2       1805.62       2038.79        76.80 o                         
 -15   1   2       2076.89       2097.07        60.35 o                         
 -13   1   2       8799.23       8659.86       251.71 o                         
 -11   1   2        159.41        183.04        13.17 o                         
  -9   1   2        271.13        260.30        13.57 o                         
  -7   1   2         23.54         21.89         5.47 o                         
  -5   1   2      17485.93      21308.63      1742.26 o                         
  -3   1   2       6471.60       6239.01       358.05 o                         
  -1   1   2       2182.56       2477.41       181.31 o                         
   1   1   2        695.64        586.11        41.05 o                         
   3   1   2       3304.13       3096.81       200.69 o                         
   5   1   2      15892.86      16918.85       660.12 o                         
   7   1   2        426.28        408.11        43.33 o                         
   9   1   2       2447.75       2457.90       115.23 o                         
  11   1   2      16622.28      16466.64      1149.30 o                         
  13   1   2        251.80        187.43        25.09 o                         
  15   1   2       1091.30        987.13        55.48 o                         
  17   1   2        136.36         90.12        16.64 o                         
  19   1   2          3.88          4.01        11.36 o                         
  21   1   2         97.99        120.44        24.29 o                         
  23   1   2       2354.27       2397.66       142.75 o                         
  25   1   2        420.85        298.72        33.58 o                         
  27   1   2        710.83        748.03        98.07 o                         
  29   1   2       2962.13       3149.65       162.01 o                         
  31   1   2        512.36        669.42        69.80 o                         
 -32   2   2         47.91         66.29        24.03 o                         
 -30   2   2         30.29         41.28        17.96 o                         
 -28   2   2         42.47         34.58        16.64 o                         
 -26   2   2          7.25          4.24        12.68 o                         
 -24   2   2        185.58        175.36        21.92 o                         
 -22   2   2       1299.01       1303.06        61.57 o                         
 -20   2   2         46.94         42.57        11.85 o                         
 -18   2   2        451.09        467.03        26.75 o                         
 -16   2   2         73.37         74.91        10.79 o                         
 -14   2   2        518.68        592.01        19.53 o                         
 -12   2   2         65.52         59.10         7.86 o                         
 -10   2   2       2718.23       3004.18       158.78 o                         
  -8   2   2         89.02        102.63        15.96 o                         
  -6   2   2         92.00        109.47        15.96 o                         
  -4   2   2       2046.66       2036.34       123.15 o                         
  -2   2   2        728.74        759.44        50.17 o                         
   0   2   2       2818.07       3094.53       180.17 o                         
   2   2   2       1010.24       1032.89       117.34 o                         
   4   2   2        955.60        950.74        38.61 o                         
   6   2   2        690.21        639.07        35.36 o                         
   8   2   2        333.46        298.77        22.04 o                         
  10   2   2        588.84        572.14        54.36 o                         
  12   2   2        112.78         87.29        13.57 o                         
  14   2   2       1263.99       1218.06        73.16 o                         
  16   2   2         45.06         35.73        13.17 o                         
  18   2   2        156.93        137.70        20.00 o                         
  20   2   2        188.76        141.03        30.55 o                         
  22   2   2         12.34          5.50        13.89 o                         
  24   2   2         38.16         53.24        18.34 o                         
  26   2   2         13.42          3.56        17.76 o                         
  28   2   2         56.95         70.57        28.89 o                         
  30   2   2         10.61          2.41        27.27 o                         
  32   2   2         15.47         -0.14        26.57 o                         
 -33   3   2        203.13        257.71        57.01 o                         
 -31   3   2         13.17         26.10        17.34 o                         
 -29   3   2         57.85         80.55        20.07 o                         
 -27   3   2        389.40        372.29        32.86 o                         
 -25   3   2        666.54        630.25        39.50 o                         
 -23   3   2        364.42        358.41        29.77 o                         
 -21   3   2       2905.09       2765.77       110.13 o                         
 -19   3   2        488.66        464.01        29.85 o                         
 -17   3   2        304.55        334.85        24.41 o                         
 -15   3   2        696.87        668.54        28.47 o                         
 -13   3   2       2295.51       2152.04        70.68 o                         
 -11   3   2        905.89       1030.26        42.13 o                         
  -9   3   2       1174.09       1138.93        47.83 o                         
  -7   3   2       2064.27       2164.58        95.10 o                         
  -5   3   2         96.94         84.38        12.01 o                         
  -3   3   2       2195.34       2145.97        95.13 o                         
  -1   3   2        157.49        138.84        12.24 o                         
   1   3   2       1363.80       1496.15       128.01 o                         
   3   3   2       2112.34       2175.91       205.45 o                         
   5   3   2       2509.97       2463.18        87.14 o                         
   7   3   2        196.66        178.99        20.69 o                         
   9   3   2         89.24         63.33        11.36 o                         
  11   3   2       2171.06       2058.71        80.71 o                         
  13   3   2         62.12         39.58        11.23 o                         
  15   3   2         94.50         92.91        15.69 o                         
  17   3   2       1169.17       1128.22        53.03 o                         
  19   3   2        141.62         99.59        20.16 o                         
  21   3   2        471.07        404.62        36.24 o                         
  23   3   2       1100.30       1011.85        79.19 o                         
  25   3   2        124.17        134.15        24.82 o                         
  27   3   2        146.05        148.18        34.64 o                         
  29   3   2        847.82        792.01        74.13 o                         
  31   3   2         23.55         29.65        43.33 o                         
 -32   4   2         10.19        -13.68        29.65 o                         
 -30   4   2       1970.16       2051.33       151.66 o                         
 -28   4   2       1596.29       1826.82       250.86 o                         
 -26   4   2       1164.58       1137.90        76.29 o                         
 -24   4   2       1347.61       1337.22        74.97 o                         
 -22   4   2       7214.63       7783.97       438.90 o                         
 -20   4   2        266.59        283.46        32.25 o                         
 -18   4   2       2034.70       2006.75        93.53 o                         
 -16   4   2       1338.65       1345.65        65.30 o                         
 -14   4   2       1129.79       1197.66        51.35 o                         
 -12   4   2       5838.59       5816.12       262.50 o                         
 -10   4   2       9542.38       9861.95       332.68 o                         
  -8   4   2       1558.89       1785.42        98.38 o                         
  -6   4   2       1856.67       1768.98        64.90 o                         
  -4   4   2      15028.03      15271.53       521.22 o                         
  -2   4   2        898.04       1096.83        82.70 o                         
   0   4   2         74.09         71.89        10.92 o                         
   2   4   2      25371.70      29080.69      2372.80 o                         
   4   4   2        977.03       1076.10        44.66 o                         
   6   4   2       9666.47      10173.43       326.15 o                         
   8   4   2        208.28        192.92        26.66 o                         
  10   4   2         70.15         57.41        12.24 o                         
  12   4   2       8154.13       8146.77       303.99 o                         
  14   4   2      20424.37      22374.04       710.87 o                         
  16   4   2         93.16         76.64        15.36 o                         
  18   4   2       1666.15       1780.68        75.35 o                         
  20   4   2       6004.32       5909.34       327.55 o                         
  22   4   2        172.73        151.97        24.55 o                         
  24   4   2        151.60        131.40        24.29 o                         
  26   4   2        200.45        158.01        35.48 o                         
  28   4   2       1289.79       1519.51       218.94 o                         
  30   4   2        233.08        195.99        43.45 o                         
 -31   5   2       1436.40       1714.78       139.12 o                         
 -29   5   2        155.55        183.59        33.87 o                         
 -27   5   2        246.18        245.21        35.48 o                         
 -25   5   2         29.33         43.84        21.73 o                         
 -23   5   2       3901.06       4071.26       380.86 o                         
 -21   5   2       4463.62       4741.64       203.99 o                         
 -19   5   2       4438.26       4590.10       214.38 o                         
 -17   5   2         63.81         69.56        17.74 o                         
 -15   5   2       2409.45       2376.80       111.24 o                         
 -13   5   2       6147.22       5529.05       246.72 o                         
 -11   5   2       1740.35       1636.10        85.47 o                         
  -9   5   2       1314.88       1311.75        55.75 o                         
  -7   5   2       5839.36       6220.06       244.16 o                         
  -5   5   2         78.59         97.56        13.04 o                         
  -3   5   2       5975.29       6361.38       534.08 o                         
  -1   5   2       6112.26       6228.50       759.59 o                         
   1   5   2       1303.10       1485.08        59.25 o                         
   3   5   2        280.71        175.65        17.61 o                         
   5   5   2      12866.16      12780.95       609.94 o                         
   7   5   2        629.86        701.29        35.50 o                         
   9   5   2        996.44       1087.93        81.04 o                         
  11   5   2       3947.33       3741.18       154.62 o                         
  13   5   2        587.93        491.88        48.55 o                         
  15   5   2       1022.72        836.08        46.44 o                         
  17   5   2       1402.78       1409.80       123.24 o                         
  19   5   2         13.65          8.12        16.36 o                         
  21   5   2       2702.08       2661.30       110.59 o                         
  23   5   2       3075.44       3172.30       129.84 o                         
  25   5   2        274.28        321.56        46.68 o                         
  27   5   2       1252.84       1460.43        92.46 o                         
  29   5   2       3726.22       3936.92       196.72 o                         
 -30   6   2        179.71        129.99        47.89 o                         
 -28   6   2       1500.74       1577.17       117.45 o                         
 -26   6   2         91.15         93.50        25.80 o                         
 -24   6   2         32.24         41.98        21.73 o                         
 -22   6   2        469.53        432.58        79.82 o                         
 -20   6   2         45.70         42.76        19.15 o                         
 -18   6   2        414.19        419.35        40.22 o                         
 -16   6   2        539.47        540.61        65.00 o                         
 -14   6   2        390.90        364.89        50.17 o                         
 -12   6   2        107.59         59.30        20.53 o                         
 -10   6   2       2458.82       2607.97       120.13 o                         
  -8   6   2        767.34        805.74        48.30 o                         
  -6   6   2       1878.71       1975.32       125.65 o                         
  -4   6   2       9789.92      10301.51       344.88 o                         
  -2   6   2        196.20        139.22        18.79 o                         
   0   6   2        433.51        411.29        27.13 o                         
   2   6   2       1601.90       1447.18        80.27 o                         
   4   6   2        108.04         90.39        15.32 o                         
   6   6   2        242.67        194.01        20.55 o                         
   8   6   2       1543.57       1546.13        66.21 o                         
  10   6   2        175.40        137.81        19.67 o                         
  12   6   2       1382.39       1429.10        78.62 o                         
  14   6   2       3505.28       3771.98       221.33 o                         
  16   6   2        368.06        352.06        38.50 o                         
  18   6   2        255.51        260.99        29.61 o                         
  20   6   2       1356.65       1483.78        70.57 o                         
  22   6   2        237.84        220.80        30.20 o                         
  24   6   2         12.84         29.65        26.57 o                         
  26   6   2         42.99         62.56        29.80 o                         
  28   6   2         37.72         22.81        43.33 o                         
 -29   7   2         62.67         75.26        38.77 o                         
 -27   7   2        282.45        308.96        43.54 o                         
 -25   7   2          4.65         -2.18        30.79 o                         
 -23   7   2         42.05         63.20        22.40 o                         
 -21   7   2         43.07         34.21        19.35 o                         
 -19   7   2        179.16        173.42        35.35 o                         
 -17   7   2       1091.47       1179.13        76.29 o                         
 -15   7   2         42.98         34.21        25.09 o                         
 -13   7   2          4.66         13.68        20.53 o                         
 -11   7   2         71.80         93.50        29.65 o                         
  -9   7   2        233.54        272.37        32.25 o                         
  -7   7   2        865.30        836.24       140.26 o                         
  -5   7   2        229.33        208.09        38.77 o                         
  -3   7   2       1564.33       1500.88        66.80 o                         
  -1   7   2        185.18        185.48        24.01 o                         
   1   7   2        782.66        684.51        40.32 o                         
   3   7   2       1016.57       1050.61        49.58 o                         
   5   7   2        780.85        790.20        42.48 o                         
   7   7   2       1366.93       1315.91       142.50 o                         
   9   7   2        174.63        131.96        20.00 o                         
  11   7   2        241.66        215.18        26.07 o                         
  13   7   2        159.18        136.07        22.47 o                         
  15   7   2        436.86        449.56        38.96 o                         
  17   7   2        227.22        233.72        29.85 o                         
  19   7   2        128.25        124.05        24.55 o                         
  21   7   2        115.53        106.11        24.55 o                         
  23   7   2         48.24         64.82        30.51 o                         
  25   7   2        258.38        232.62        61.58 o                         
 -26   8   2        152.08        193.85        54.73 o                         
 -24   8   2          3.07          4.11        19.73 o                         
 -22   8   2       1258.14       1245.89        78.20 o                         
 -20   8   2        539.61        441.41        47.39 o                         
 -18   8   2       1240.94       1321.75        77.41 o                         
 -16   8   2        562.58        643.13        77.54 o                         
 -14   8   2        171.76        134.55        38.77 o                         
 -12   8   2       1708.16       1785.47       132.27 o                         
 -10   8   2        456.79        378.58        54.73 o                         
  -8   8   2       1129.65       1008.02        88.94 o                         
  -6   8   2        439.05        356.62        37.87 o                         
  -4   8   2       9850.25      10968.31       411.22 o                         
  -2   8   2        389.10        393.39        83.24 o                         
   0   8   2        259.76        264.55        33.87 o                         
   2   8   2        943.63        862.79        57.45 o                         
   4   8   2         88.70         46.89        19.73 o                         
   6   8   2       2138.76       2132.28       133.88 o                         
   8   8   2        243.26        192.22        29.41 o                         
  10   8   2        577.20        532.64        41.24 o                         
  12   8   2        752.03        739.56        71.88 o                         
  14   8   2        804.99        732.03        62.90 o                         
  16   8   2         52.27         56.00        23.92 o                         
  18   8   2          2.05         19.39        24.19 o                         
  20   8   2       3060.81       3211.40       162.66 o                         
  22   8   2         71.77        102.63        47.89 o                         
  24   8   2        261.33        289.64        70.70 o                         
 -25   9   2        134.50        118.59        47.89 o                         
 -23   9   2         43.89         45.61        31.93 o                         
 -21   9   2       1212.81       1370.14        96.93 o                         
 -19   9   2       3592.25       3885.83       181.41 o                         
 -17   9   2         60.95        104.91        41.05 o                         
 -15   9   2        397.28        510.85        70.70 o                         
 -13   9   2       4361.22       4264.25       282.79 o                         
 -11   9   2        317.62        278.23        52.45 o                         
  -9   9   2        556.64        629.44        77.54 o                         
  -7   9   2         22.75         34.21        27.37 o                         
  -5   9   2        701.95        663.65        68.42 o                         
  -3   9   2       1431.41       1368.64        82.48 o                         
  -1   9   2         31.02         25.34        21.37 o                         
   1   9   2        400.75        389.14        42.71 o                         
   3   9   2       1675.88       1646.59       160.78 o                         
   5   9   2       5002.68       5065.08       504.01 o                         
   7   9   2        113.66         84.38        25.80 o                         
   9   9   2        235.70        207.07        34.64 o                         
  11   9   2       6270.96       6343.92       385.42 o                         
  13   9   2         90.77         94.09        28.19 o                         
  15   9   2        884.94        919.71        71.23 o                         
  17   9   2        212.75        182.36        36.26 o                         
  19   9   2        466.05        407.95        50.78 o                         
  21   9   2        268.03        239.46        61.58 o                         
 -22  10   2       1197.37       1297.43       123.15 o                         
 -20  10   2         38.87         31.93        38.77 o                         
 -18  10   2        280.60        286.96        43.45 o                         
 -16  10   2        183.88        136.84        47.89 o                         
 -14  10   2         27.71         -4.56        27.37 o                         
 -12  10   2        671.33        561.03        77.54 o                         
 -10  10   2       2037.82       2095.63       161.92 o                         
  -8  10   2        185.60        198.41        50.17 o                         
  -6  10   2       1037.27       1124.33       102.63 o                         
  -4  10   2       4504.44       4020.23       271.39 o                         
  -2  10   2        750.03        738.91        79.82 o                         
   0  10   2        124.35         82.10        36.49 o                         
   2  10   2       2207.65       2538.96       133.78 o                         
   4  10   2          6.75         -2.20        21.73 o                         
   6  10   2        460.19        447.85        75.26 o                         
   8  10   2        994.09        947.41        71.10 o                         
  10  10   2        206.41        175.83        36.26 o                         
  12  10   2        688.09        839.02        76.40 o                         
  14  10   2       3486.33       3607.44       257.71 o                         
  16  10   2         63.27         66.14        32.13 o                         
  18  10   2        174.76        257.71        68.42 o                         
 -17  11   2        825.16       1115.21       107.19 o                         
 -15  11   2        227.19        184.73        54.73 o                         
 -13  11   2          6.33          6.84        29.65 o                         
 -11  11   2         25.99         29.65        31.93 o                         
  -9  11   2        133.46        157.36        47.89 o                         
  -7  11   2        259.70        374.02        68.42 o                         
  -5  11   2        406.79        401.38        68.42 o                         
  -3  11   2         31.89          6.84        29.65 o                         
  -1  11   2       1128.20       1165.15       109.47 o                         
   1  11   2        787.32        709.26        91.22 o                         
   3  11   2         62.05         75.26        41.05 o                         
   5  11   2         40.78         59.30        36.49 o                         
   7  11   2        861.51       1058.19       102.63 o                         
   9  11   2        169.02        152.80        52.45 o                         
  11  11   2        174.06        127.71        47.89 o                         
  13  11   2        148.01        248.58        59.30 o                         
 -10  12   2         40.60         13.68        36.49 o                         
  -8  12   2        784.80        841.54       107.19 o                         
  -6  12   2         28.46         52.45        38.77 o                         
  -4  12   2        465.68        513.13        79.82 o                         
  -2  12   2        599.87        597.51        86.66 o                         
   0  12   2        230.89        225.78        61.58 o                         
   2  12   2        149.96        125.43        47.89 o                         
   4  12   2          6.22          0.00        36.49 o                         
   6  12   2        269.44        312.44        66.14 o                         
   8  12   2         31.76         36.49        38.77 o                         
 -33   1   3        174.05        191.57        75.26 o                         
 -31   1   3        131.18        137.95        35.35 o                         
 -29   1   3         37.02         46.89        20.11 o                         
 -27   1   3        136.25        161.00        26.57 o                         
 -25   1   3       1121.86       1058.31        49.58 o                         
 -23   1   3         11.35          6.32        10.92 o                         
 -21   1   3       1335.18       1413.94        56.62 o                         
 -19   1   3       7813.80       8404.75       304.64 o                         
 -17   1   3        320.34        327.65        20.98 o                         
 -15   1   3        175.78        215.71        16.20 o                         
 -13   1   3        204.63        177.64        13.17 o                         
 -11   1   3         29.36         30.41         6.58 o                         
  -9   1   3       5323.55       5777.13       234.63 o                         
  -7   1   3      10165.53      11517.10       688.74 o                         
  -5   1   3       7377.17       8042.73       453.84 o                         
  -3   1   3       2269.39       2447.47        93.49 o                         
  -1   1   3       9947.25      10578.52       608.92 o                         
   1   1   3       1547.78       1767.23       100.35 o                         
   5   1   3       4457.16       4404.48       182.03 o                         
   7   1   3       1969.03       2153.17        95.94 o                         
   9   1   3        672.99        779.24        52.45 o                         
  11   1   3        444.80        469.31        38.77 o                         
  13   1   3       1827.61       1812.77        91.10 o                         
  15   1   3       1697.65       1789.93       183.59 o                         
  17   1   3       1082.63       1011.67        76.06 o                         
  19   1   3        379.38        243.85        26.75 o                         
  21   1   3        169.75        181.26        25.14 o                         
  23   1   3       2762.22       2744.86       113.67 o                         
  25   1   3        421.78        420.25        43.93 o                         
  27   1   3        197.75        152.80        47.89 o                         
 -32   2   3        332.14        379.38        53.59 o                         
 -30   2   3        526.97        537.33        40.68 o                         
 -28   2   3       2117.25       2214.64        92.56 o                         
 -26   2   3        346.60        368.17        30.64 o                         
 -24   2   3        299.90        324.48        27.19 o                         
 -22   2   3         46.20         55.40        14.00 o                         
 -20   2   3        944.36        914.82        42.56 o                         
 -18   2   3       2151.01       2187.76        79.87 o                         
 -16   2   3       3642.55       3716.29       128.59 o                         
 -14   2   3       1299.48       1327.72        52.22 o                         
 -12   2   3       2865.40       2927.99       125.75 o                         
 -10   2   3      21945.29      22470.66      1301.99 o                         
  -8   2   3        146.84        157.36        18.24 o                         
  -6   2   3       6893.21       7600.52       424.19 o                         
  -4   2   3       4997.97       4980.35       291.92 o                         
  -2   2   3       5601.12       5890.08       335.25 o                         
   0   2   3       2828.21       2891.56       171.04 o                         
   2   2   3        941.00       1027.91        48.38 o                         
   4   2   3        929.16        849.54        35.97 o                         
   6   2   3       3756.04       4086.91       210.31 o                         
   8   2   3      20284.34      21119.40       663.05 o                         
  10   2   3        755.13        736.49        36.82 o                         
  12   2   3       5722.76       5472.32       278.24 o                         
  14   2   3       6156.03       5709.29       208.73 o                         
  16   2   3       2043.16       2046.60        82.51 o                         
  18   2   3        520.76        483.30        57.56 o                         
  20   2   3        603.85        616.61        76.13 o                         
  22   2   3       1372.25       1395.88       125.88 o                         
  24   2   3        529.78        569.44        55.62 o                         
  26   2   3        848.32        664.25        73.41 o                         
  28   2   3        351.19        353.49        75.26 o                         
 -33   3   3         47.15         75.26        38.77 o                         
 -31   3   3         48.27         53.84        19.20 o                         
 -29   3   3        577.86        573.69        44.32 o                         
 -27   3   3       1632.43       1684.40        74.61 o                         
 -25   3   3       8118.68       8501.59       291.43 o                         
 -23   3   3        311.22        268.86        25.43 o                         
 -21   3   3       1098.08       1084.70        48.68 o                         
 -19   3   3       5922.48       5964.78       204.96 o                         
 -17   3   3        514.34        533.67        34.64 o                         
 -15   3   3        291.44        311.38        24.96 o                         
 -13   3   3        464.59        405.95        38.77 o                         
 -11   3   3        740.40        677.34        52.45 o                         
  -9   3   3        152.05        118.59        18.24 o                         
  -7   3   3       4363.75       4483.19       257.71 o                         
  -5   3   3        548.08        554.18        41.05 o                         
  -3   3   3       7743.44       7960.86       462.96 o                         
  -1   3   3      25190.19      27417.33      1069.91 o                         
   1   3   3        442.96        519.88        59.30 o                         
   3   3   3        282.91        263.05        18.84 o                         
   5   3   3       6210.16       6431.10       211.53 o                         
   7   3   3       1636.69       1734.18        71.23 o                         
   9   3   3        574.95        561.15        30.23 o                         
  11   3   3        235.95        251.61        22.72 o                         
  13   3   3       9147.68       8627.34       338.95 o                         
  15   3   3        169.10        186.44        21.91 o                         
  17   3   3       3895.00       3782.87       195.65 o                         
  19   3   3        158.15        199.47        25.43 o                         
  21   3   3        495.01        525.03        52.24 o                         
  23   3   3       5627.52       5790.19       393.29 o                         
  25   3   3       1298.34       1361.74        90.59 o                         
  27   3   3        639.73        586.11        82.10 o                         
 -32   4   3        123.82        164.20        47.89 o                         
 -30   4   3        265.35        259.19        36.99 o                         
 -28   4   3          3.10         16.69        20.11 o                         
 -26   4   3        185.73        206.55        30.64 o                         
 -24   4   3         21.00         12.92        16.88 o                         
 -22   4   3        849.74        832.71        54.00 o                         
 -20   4   3        222.27        180.55        24.96 o                         
 -18   4   3        372.34        388.61        33.03 o                         
 -16   4   3        100.02         72.23        15.26 o                         
 -14   4   3         40.68         31.93        18.24 o                         
 -12   4   3       2178.59       2227.91       145.96 o                         
 -10   4   3       3975.28       3885.67       241.74 o                         
  -8   4   3        294.56        314.72        31.93 o                         
  -6   4   3        350.40        318.23        23.34 o                         
  -4   4   3        342.27        333.23        24.03 o                         
  -2   4   3        300.16        337.26        30.17 o                         
   0   4   3        916.59       1121.81        96.11 o                         
   2   4   3         40.55         45.40        10.03 o                         
   4   4   3        250.29        297.41        22.31 o                         
   6   4   3        663.24        664.15        33.34 o                         
   8   4   3        926.79        875.87        71.52 o                         
  10   4   3       1829.77       1780.38        72.39 o                         
  12   4   3       2618.19       2554.92       137.40 o                         
  14   4   3       1560.30       1663.82        69.31 o                         
  16   4   3        299.20        295.54        40.00 o                         
  18   4   3        334.81        295.21        33.56 o                         
  20   4   3        207.36        222.80        33.41 o                         
  22   4   3        115.61        119.73        29.80 o                         
  24   4   3          4.28          5.85        23.55 o                         
  26   4   3         67.39         41.05        38.77 o                         
 -31   5   3         63.79        104.91        43.33 o                         
 -29   5   3         53.04         33.07        22.58 o                         
 -27   5   3        825.62        809.51        58.84 o                         
 -25   5   3        391.23        356.96        40.32 o                         
 -23   5   3        822.45        850.64        56.44 o                         
 -21   5   3        326.28        245.68        36.49 o                         
 -19   5   3        889.52        832.57        53.22 o                         
 -17   5   3        389.84        381.83        34.64 o                         
 -15   5   3        315.41        291.92        41.05 o                         
 -13   5   3        286.86        287.35        38.77 o                         
 -11   5   3        218.68        209.81        31.93 o                         
  -9   5   3         32.21         22.81        15.96 o                         
  -7   5   3        795.19        846.10        63.86 o                         
  -5   5   3        460.55        413.82        35.86 o                         
  -3   5   3        902.24       1027.95        53.57 o                         
  -1   5   3        362.39        388.34        35.35 o                         
   1   5   3       1079.18       1195.91        62.34 o                         
   3   5   3         22.05         16.39        12.60 o                         
   5   5   3        267.58        240.30        22.80 o                         
   7   5   3         71.56         49.82        13.57 o                         
   9   5   3        347.38        324.67        35.67 o                         
  11   5   3         23.40         20.85        14.41 o                         
  13   5   3        928.14       1036.79        85.52 o                         
  15   5   3        573.40        566.10       123.15 o                         
  17   5   3         24.10         24.45        19.73 o                         
  19   5   3         87.62        102.89        33.07 o                         
  21   5   3         19.94         30.91        21.37 o                         
  23   5   3        473.15        499.45        72.98 o                         
  25   5   3        121.61        152.80        45.61 o                         
 -30   6   3          1.50         45.61        34.21 o                         
 -28   6   3        372.01        423.57        46.77 o                         
 -26   6   3         15.08          9.76        19.73 o                         
 -24   6   3        117.79        114.17        26.57 o                         
 -22   6   3        424.90        313.62        36.26 o                         
 -20   6   3         24.33         22.81        17.74 o                         
 -18   6   3       1254.85       1343.14        74.18 o                         
 -16   6   3       1061.20       1037.67        84.38 o                         
 -14   6   3        491.97        501.73        57.01 o                         
 -12   6   3       1203.14       1240.41        93.50 o                         
 -10   6   3       6284.44       6261.82       376.30 o                         
  -8   6   3       1018.29        839.26        77.54 o                         
  -6   6   3        336.29        326.12        43.33 o                         
  -4   6   3       3141.97       3197.16       205.25 o                         
  -2   6   3       3412.57       3477.44       212.09 o                         
   0   6   3       2374.66       2597.44       147.10 o                         
   2   6   3        485.22        473.08        38.60 o                         
   4   6   3        451.08        418.70        42.19 o                         
   6   6   3       1063.05       1033.23        61.28 o                         
   8   6   3       7504.07       7090.02       395.68 o                         
  10   6   3        251.00        268.57        47.89 o                         
  12   6   3        618.38        560.18        90.08 o                         
  14   6   3       2807.04       2820.28       137.53 o                         
  16   6   3        255.79        261.55        44.47 o                         
  18   6   3         80.87        111.24        28.49 o                         
  20   6   3        178.71        157.36        45.61 o                         
  22   6   3        594.47        684.18        91.22 o                         
  24   6   3        315.96        330.69        66.14 o                         
 -29   7   3          1.85        -29.65        29.65 o                         
 -27   7   3        699.04        823.29       100.35 o                         
 -25   7   3       2304.40       2380.57       122.53 o                         
 -23   7   3        140.09        129.51        27.27 o                         
 -21   7   3        715.59        662.87        53.86 o                         
 -19   7   3       6370.94       6648.69       289.46 o                         
 -17   7   3        490.89        515.41        66.14 o                         
 -15   7   3        205.98        234.90        43.33 o                         
 -13   7   3        947.13        980.65        82.10 o                         
 -11   7   3       1698.02       1780.91       125.43 o                         
  -9   7   3       4884.61       4740.89       303.32 o                         
  -7   7   3       6942.34       6866.17       424.19 o                         
  -5   7   3        419.62        364.89        50.17 o                         
  -3   7   3        123.97        102.63        29.65 o                         
  -1   7   3       7011.65       6952.84       424.19 o                         
   1   7   3        403.24        419.63        54.73 o                         
   3   7   3         87.16         77.54        27.37 o                         
   5   7   3       5650.37       5559.62       358.05 o                         
   7   7   3       1719.30       1566.54       118.59 o                         
   9   7   3        330.63        213.35        32.13 o                         
  11   7   3        120.79        104.62        25.65 o                         
  13   7   3       1567.85       1559.34        91.51 o                         
  15   7   3       1046.77       1115.21       104.91 o                         
  17   7   3       2807.25       2355.62       187.01 o                         
  19   7   3        554.66        752.59        93.50 o                         
  21   7   3         38.60         38.77        34.21 o                         
  23   7   3       4063.08       4866.32       303.32 o                         
 -26   8   3         57.97         66.14        41.05 o                         
 -24   8   3         78.33        101.78        33.07 o                         
 -22   8   3        103.96         86.52        26.57 o                         
 -20   8   3         59.41         86.52        24.96 o                         
 -18   8   3        199.44        248.58        50.17 o                         
 -16   8   3        222.04        248.58        47.89 o                         
 -14   8   3        115.90         95.78        31.93 o                         
 -12   8   3        633.43        435.59        63.86 o                         
 -10   8   3        431.32        428.75        61.58 o                         
  -8   8   3        385.40        371.74        54.73 o                         
  -6   8   3       4612.39       4455.82       287.35 o                         
  -4   8   3       5671.54       5903.76       360.33 o                         
  -2   8   3        203.90        104.91        31.93 o                         
   0   8   3        388.32        362.61        54.73 o                         
   2   8   3        367.27        321.56        52.45 o                         
   4   8   3         22.01          4.56        22.81 o                         
   6   8   3       2942.17       2932.61       196.13 o                         
   8   8   3       2264.14       2280.36       159.64 o                         
  10   8   3         43.94         70.70        31.93 o                         
  12   8   3         89.98         43.33        34.21 o                         
  14   8   3       2066.67       1922.31       155.08 o                         
  16   8   3       1222.56       1379.53       120.87 o                         
  18   8   3       1137.52       1217.61       111.75 o                         
  20   8   3         21.09        107.19        43.33 o                         
  22   8   3         22.78         50.17        36.49 o                         
 -23   9   3        242.70        294.20        63.86 o                         
 -21   9   3         67.56         51.83        26.57 o                         
 -19   9   3        236.20        233.69        36.99 o                         
 -17   9   3        458.31        453.84        70.70 o                         
 -15   9   3        449.55        374.02        61.58 o                         
 -13   9   3         87.90         79.82        34.21 o                         
 -11   9   3         85.86         68.42        34.21 o                         
  -9   9   3        193.04        148.24        43.33 o                         
  -7   9   3       2006.04       2125.28       145.96 o                         
  -5   9   3        290.09        278.23        50.17 o                         
  -3   9   3         11.21         25.09        27.37 o                         
  -1   9   3         19.62         13.68        27.37 o                         
   1   9   3        429.56        515.41        68.42 o                         
   3   9   3        470.59        631.72        77.54 o                         
   5   9   3        143.29        127.71        38.77 o                         
   7   9   3        660.81        661.37        82.10 o                         
   9   9   3        529.67        428.75        66.14 o                         
  11   9   3         94.88        127.71        41.05 o                         
  13   9   3        283.48        232.62        52.45 o                         
  15   9   3         72.44        125.43        43.33 o                         
  17   9   3        251.88        323.84        63.86 o                         
  19   9   3         11.43         15.96        38.77 o                         
 -20  10   3        395.28        451.56        77.54 o                         
 -18  10   3        493.41        535.94        77.54 o                         
 -16  10   3          7.23          2.28        27.37 o                         
 -14  10   3        336.07        319.28        59.30 o                         
 -12  10   3         93.83         72.98        38.77 o                         
 -10  10   3       1774.60       1947.40       145.96 o                         
  -8  10   3         97.77         93.50        41.05 o                         
  -6  10   3          7.17         20.53        31.93 o                         
  -4  10   3        150.36        134.55        43.33 o                         
  -2  10   3         39.12         45.61        34.21 o                         
   0  10   3       1139.90       1146.91       104.91 o                         
   2  10   3         47.01         47.89        36.49 o                         
   4  10   3        388.99        469.80        72.98 o                         
   6  10   3        249.03        202.97        52.45 o                         
   8  10   3        653.88        506.29        77.54 o                         
  10  10   3        401.74        415.07        68.42 o                         
  12  10   3         88.26        107.19        41.05 o                         
  14  10   3       1087.59       1178.84       114.03 o                         
  16  10   3          4.06         13.68        31.93 o                         
 -15  11   3        489.05        403.66        75.26 o                         
 -13  11   3        168.39         88.94        38.77 o                         
 -11  11   3        122.04        152.80        52.45 o                         
  -9  11   3        551.99        490.33        77.54 o                         
  -7  11   3        554.70        385.42        68.42 o                         
  -5  11   3        863.44        880.31        91.22 o                         
  -3  11   3        599.86        665.93        91.22 o                         
  -1  11   3       3958.32       4017.94       278.23 o                         
   1  11   3         60.87         59.30        38.77 o                         
   3  11   3        329.52        367.18        68.42 o                         
   5  11   3       1647.42       1737.58       145.96 o                         
   7  11   3        608.39        700.14        95.78 o                         
   9  11   3        646.37        836.98       104.91 o                         
  11  11   3         57.35         86.66        43.33 o                         
  -6  12   3        111.90        118.59        47.89 o                         
  -4  12   3        340.85        453.84        77.54 o                         
  -2  12   3        194.64        175.61        54.73 o                         
   0  12   3        365.39        451.56        77.54 o                         
   2  12   3         69.18         25.09        34.21 o                         
 -32   0   4        852.38        930.48        91.22 o                         
 -30   0   4        110.26        125.43        38.77 o                         
 -28   0   4        215.33        180.17        41.05 o                         
 -26   0   4       1094.33       1224.45        95.78 o                         
 -24   0   4       2177.17       2367.02       155.08 o                         
 -22   0   4       3347.58       3639.37       225.78 o                         
 -20   0   4        676.23        622.60        54.73 o                         
 -18   0   4        227.35        202.97        29.65 o                         
 -16   0   4       3991.20       3910.76       234.90 o                         
 -14   0   4       1906.93       1972.48       118.59 o                         
 -12   0   4       2750.59       2975.94       177.89 o                         
 -10   0   4       4866.67       5073.86       285.07 o                         
  -4   0   4        997.45       1064.34        45.15 o                         
  -2   0   4       3281.95       3338.56       193.85 o                         
   0   0   4       1048.17        827.85        59.30 o                         
  24   0   4         45.04         52.45        31.93 o                         
  26   0   4       3293.18       3424.99       248.58 o                         
  28   0   4       1153.76       1484.44       132.27 o                         
 -31   1   4        838.44        866.59        63.68 o                         
 -29   1   4         12.28         20.92        18.49 o                         
 -27   1   4        655.74        657.74        49.91 o                         
 -25   1   4       1300.99       1325.50        87.80 o                         
 -23   1   4        239.77        197.48        20.16 o                         
 -21   1   4        359.24        339.67        38.74 o                         
 -19   1   4       1317.58       1318.66        53.53 o                         
 -17   1   4       2126.24       2117.78        75.39 o                         
 -15   1   4       1597.76       1720.55        61.88 o                         
 -13   1   4         11.71         15.20         6.09 o                         
 -11   1   4         19.49         13.68         5.47 o                         
  -9   1   4       8732.46       9447.02       310.74 o                         
  -7   1   4      11030.04      11238.22       454.54 o                         
  -5   1   4        853.21        923.74        33.34 o                         
  -3   1   4        636.94        579.59        27.41 o                         
  -1   1   4       1481.77       1405.53        62.07 o                         
   1   1   4       4749.68       4702.12       278.23 o                         
  17   1   4       1011.71       1012.58        91.22 o                         
  19   1   4        619.28        599.80        75.26 o                         
  21   1   4        290.24        244.02        50.17 o                         
  23   1   4        982.01       1101.53       102.63 o                         
  25   1   4       1888.76       2006.69       159.64 o                         
  27   1   4        112.48         77.54        47.89 o                         
 -30   2   4         87.05        123.52        26.57 o                         
 -28   2   4         70.07         67.97        17.52 o                         
 -26   2   4        790.07        769.30        41.64 o                         
 -24   2   4         35.49         35.27        12.68 o                         
 -22   2   4        524.51        507.37        31.55 o                         
 -20   2   4          3.28         13.19         9.60 o                         
 -18   2   4        170.19        156.04        15.69 o                         
 -16   2   4        373.89        350.49        20.60 o                         
 -14   2   4        471.70        471.74        23.17 o                         
 -12   2   4        338.56        346.65        29.65 o                         
 -10   2   4        821.83        896.27        57.01 o                         
  -8   2   4        196.66        214.38        20.53 o                         
  -6   2   4        930.13        946.45        61.58 o                         
  -4   2   4        905.49        898.55        59.30 o                         
  -2   2   4        991.22        989.78        63.86 o                         
   0   2   4        307.19        360.33        31.93 o                         
   2   2   4        231.31        205.25        27.37 o                         
   4   2   4        117.75         86.66        20.53 o                         
   6   2   4       1274.11       1304.27        91.22 o                         
   8   2   4        474.26        474.36        47.89 o                         
  10   2   4        842.86        823.29        68.42 o                         
  12   2   4        122.93        166.48        34.21 o                         
  14   2   4         43.21         61.58        27.37 o                         
  16   2   4        326.73        296.48        50.17 o                         
  18   2   4         18.34          9.12        27.37 o                         
  20   2   4         89.12        100.35        38.77 o                         
  22   2   4          7.65         41.05        31.93 o                         
  24   2   4         19.73          4.56        31.93 o                         
  26   2   4         37.71         27.37        36.49 o                         
  28   2   4         85.78         98.07        45.61 o                         
 -33   3   4        551.30        497.17        72.98 o                         
 -31   3   4         27.31         41.00        19.28 o                         
 -29   3   4        598.27        523.29        65.82 o                         
 -27   3   4        103.02        107.22        19.75 o                         
 -25   3   4       1787.92       1875.47        77.24 o                         
 -23   3   4        393.39        394.64        42.49 o                         
 -21   3   4        151.16        159.43        21.73 o                         
 -19   3   4        404.49        418.68        33.03 o                         
 -17   3   4        834.45        781.20        44.33 o                         
 -15   3   4       2064.05       2173.17       134.55 o                         
 -13   3   4        166.36        184.73        25.09 o                         
 -11   3   4          5.73          0.00        11.40 o                         
  -9   3   4         98.68        109.47        18.24 o                         
  -7   3   4       1448.93       1445.67        91.22 o                         
  -5   3   4        379.18        369.46        34.21 o                         
  -3   3   4       1219.53       1272.34        82.10 o                         
  -1   3   4       1031.93       1081.00        72.98 o                         
   1   3   4       1095.01        985.22        70.70 o                         
   3   3   4       1465.23       1477.59        98.07 o                         
   5   3   4        897.57        953.29        70.70 o                         
   7   3   4         75.32         43.33        20.53 o                         
   9   3   4        495.56        483.49        47.89 o                         
  11   3   4        709.70        649.97        61.58 o                         
  13   3   4       1222.50       1265.50        98.07 o                         
  15   3   4        132.13        132.27        34.21 o                         
  17   3   4       1294.62       1420.58       111.75 o                         
  19   3   4         61.64         68.42        34.21 o                         
  21   3   4         55.37         38.77        31.93 o                         
  23   3   4        363.72        497.17        75.26 o                         
  25   3   4        648.88        748.03        95.78 o                         
  27   3   4         53.28        100.35        45.61 o                         
 -32   4   4        584.83        602.08        79.82 o                         
 -30   4   4       1126.35       1311.19        78.20 o                         
 -28   4   4        945.17        981.91        78.68 o                         
 -26   4   4        834.12        859.94        75.26 o                         
 -24   4   4         68.25         58.16        19.35 o                         
 -22   4   4       1443.14       1524.26        78.20 o                         
 -20   4   4        791.33        743.30        47.55 o                         
 -18   4   4        438.64        413.84        33.03 o                         
 -16   4   4       1619.62       1637.24       111.75 o                         
 -14   4   4       2674.48       2820.86       177.89 o                         
 -12   4   4        225.62        280.51        34.21 o                         
 -10   4   4       2607.28       2747.88       166.48 o                         
  -8   4   4       2911.80       2928.05       175.61 o                         
  -6   4   4       1711.35       1790.04       111.75 o                         
  -4   4   4        513.92        504.01        43.33 o                         
  -2   4   4       8583.03       9064.43       524.54 o                         
   0   4   4        103.90         68.42        20.53 o                         
   2   4   4       6017.37       5926.57       362.61 o                         
   4   4   4        675.90        581.55        54.73 o                         
   6   4   4         87.69         72.98        22.81 o                         
   8   4   4       8376.89       8537.62       485.77 o                         
  10   4   4      10806.07       9775.98       611.20 o                         
  12   4   4        345.16        369.46        50.17 o                         
  14   4   4        843.46        779.96        72.98 o                         
  16   4   4       2558.58       2754.73       184.73 o                         
  18   4   4        301.28        314.72        54.73 o                         
  20   4   4        390.21        453.84        70.70 o                         
  22   4   4        304.14        326.12        59.30 o                         
  24   4   4        163.44        164.20        50.17 o                         
  26   4   4        673.98        592.95        86.66 o                         
 -31   5   4        265.97        310.16        59.30 o                         
 -29   5   4        132.73        128.60        53.59 o                         
 -27   5   4       2282.39       2287.24       116.91 o                         
 -25   5   4       3736.27       4172.79       185.43 o                         
 -23   5   4        452.34        482.51        43.54 o                         
 -21   5   4         88.37         54.14        18.49 o                         
 -19   5   4        631.93        586.03        41.10 o                         
 -17   5   4       2446.35       2291.77       157.36 o                         
 -15   5   4       3254.41       3466.04       218.94 o                         
 -13   5   4       1483.72       1573.38       104.91 o                         
 -11   5   4       1301.34       1406.90        98.07 o                         
  -9   5   4        977.36       1003.46        77.54 o                         
  -7   5   4       5321.72       5431.91       317.00 o                         
  -5   5   4       1192.10       1263.22        86.66 o                         
  -3   5   4       2506.88       2663.50       168.76 o                         
  -1   5   4       1245.78       1122.05        88.94 o                         
   1   5   4       3396.30       2971.38       200.69 o                         
   3   5   4        382.15        360.33        45.61 o                         
   5   5   4        117.51         77.54        25.09 o                         
   7   5   4       2078.38       1910.91       136.84 o                         
   9   5   4       1015.35       1067.32        86.66 o                         
  11   5   4         85.11         54.73        27.37 o                         
  13   5   4       1989.49       2050.02       145.96 o                         
  15   5   4        629.62        611.20        77.54 o                         
  17   5   4       2678.92       2579.12       182.45 o                         
  19   5   4       2601.23       2909.81       196.13 o                         
  21   5   4        180.41        157.36        47.89 o                         
  23   5   4       1625.12       1525.49       136.84 o                         
  25   5   4       3365.89       4093.20       278.23 o                         
 -28   6   4        201.70        182.45        47.89 o                         
 -26   6   4         32.96         35.73        21.73 o                         
 -24   6   4        285.76        237.97        33.87 o                         
 -22   6   4        306.90        296.22        35.35 o                         
 -20   6   4         73.25         61.58        19.35 o                         
 -18   6   4        205.36        187.01        38.77 o                         
 -16   6   4        614.23        602.08        61.58 o                         
 -14   6   4         56.34         47.89        22.81 o                         
 -12   6   4       1060.26       1051.35        82.10 o                         
 -10   6   4        666.79        704.70        61.58 o                         
  -8   6   4       4000.57       4015.66       253.15 o                         
  -6   6   4         40.71         38.77        20.53 o                         
  -4   6   4        650.98        711.54        59.30 o                         
  -2   6   4       1589.68       1482.16       107.19 o                         
   0   6   4        750.95        725.23        63.86 o                         
   2   6   4        768.46        825.57        70.70 o                         
   4   6   4       1027.03        998.90        82.10 o                         
   6   6   4        608.15        504.01        57.01 o                         
   8   6   4        737.78        729.79        70.70 o                         
  10   6   4       3411.19       3058.04       216.66 o                         
  12   6   4        399.74        415.07        61.58 o                         
  14   6   4        314.45        419.63        61.58 o                         
  16   6   4        734.60        773.12        88.94 o                         
  18   6   4          3.73         61.58        34.21 o                         
  20   6   4        379.22        298.76        61.58 o                         
  22   6   4         18.63         11.40        31.93 o                         
  24   6   4        226.61        296.48        63.86 o                         
 -27   7   4          5.93         41.05        34.21 o                         
 -25   7   4          2.99          1.46        19.73 o                         
 -23   7   4        461.29        476.33        46.68 o                         
 -21   7   4        426.76        426.35        42.71 o                         
 -19   7   4         11.71          0.00        25.09 o                         
 -17   7   4         36.93         22.81        25.09 o                         
 -15   7   4        516.86        563.31        63.86 o                         
 -13   7   4        266.82        278.23        45.61 o                         
 -11   7   4        380.06        405.95        54.73 o                         
  -9   7   4        275.58        246.30        41.05 o                         
  -7   7   4       1496.32       1281.46       104.91 o                         
  -5   7   4        379.93        369.46        50.17 o                         
  -3   7   4        250.26        184.73        36.49 o                         
  -1   7   4        132.74        141.40        31.93 o                         
   1   7   4         31.73         25.09        20.53 o                         
   3   7   4       1085.14        914.52        86.66 o                         
   5   7   4         49.18         43.33        27.37 o                         
   7   7   4         26.21         43.33        27.37 o                         
   9   7   4         42.79         13.68        27.37 o                         
  11   7   4         58.13         66.14        29.65 o                         
  13   7   4        292.38        291.92        57.01 o                         
  15   7   4          6.01         34.21        34.21 o                         
  17   7   4        186.47        223.50        52.45 o                         
  19   7   4        122.25        111.75        41.05 o                         
  21   7   4        235.33        250.86        57.01 o                         
 -24   8   4        499.52        542.78        75.26 o                         
 -22   8   4        794.35        843.12        61.28 o                         
 -20   8   4        482.78        563.00        50.78 o                         
 -18   8   4        178.02        173.32        43.33 o                         
 -16   8   4       1402.73       1514.08       116.31 o                         
 -14   8   4         30.01         20.53        27.37 o                         
 -12   8   4        324.88        364.89        54.73 o                         
 -10   8   4        232.38        202.97        41.05 o                         
  -8   8   4       2176.20       2398.95       161.92 o                         
  -6   8   4        236.92        234.90        45.61 o                         
  -4   8   4        411.81        369.46        54.73 o                         
  -2   8   4       1844.98       1778.63       136.84 o                         
   0   8   4        948.93        962.41        86.66 o                         
   2   8   4        734.90        549.62        70.70 o                         
   4   8   4        133.00         68.42        31.93 o                         
   6   8   4         40.52         43.33        31.93 o                         
   8   8   4       1267.97       1194.80       109.47 o                         
  10   8   4        211.47        187.01        45.61 o                         
  12   8   4        280.54        253.15        52.45 o                         
  14   8   4        181.63        159.64        50.17 o                         
  16   8   4       1921.10       2129.84       161.92 o                         
  18   8   4        270.70        303.32        63.86 o                         
  20   8   4        407.63        383.14        68.42 o                         
 -23   9   4        349.04        369.46        63.86 o                         
 -21   9   4        210.53        180.17        50.17 o                         
 -19   9   4         95.19         82.10        38.77 o                         
 -17   9   4       1568.55       1735.30       132.27 o                         
 -15   9   4        745.67        809.61        82.10 o                         
 -13   9   4        602.78        665.93        82.10 o                         
 -11   9   4         95.77         70.70        31.93 o                         
  -9   9   4       2268.74       2355.62       168.76 o                         
  -7   9   4       1924.96       2337.38       159.64 o                         
  -5   9   4         73.88         84.38        34.21 o                         
  -3   9   4         26.03         47.89        29.65 o                         
  -1   9   4       1369.95       1557.42       118.59 o                         
   1   9   4       1606.59       1587.06       127.71 o                         
   3   9   4        388.29        371.74        59.30 o                         
   5   9   4        108.46        100.35        36.49 o                         
   7   9   4       4262.61       3534.46       259.99 o                         
   9   9   4        326.31        307.88        59.30 o                         
  11   9   4       1132.05       1181.12       114.03 o                         
  13   9   4         29.17        104.91        41.05 o                         
  15   9   4         54.12         61.58        43.33 o                         
  17   9   4        264.91        182.45        52.45 o                         
 -18  10   4        204.58        189.29        54.73 o                         
 -16  10   4        421.52        504.01        75.26 o                         
 -14  10   4        695.19        670.49        88.94 o                         
 -12  10   4        106.30        118.59        43.33 o                         
 -10  10   4        309.85        248.58        54.73 o                         
  -8  10   4       1927.91       2205.10       159.64 o                         
  -6  10   4         59.64         43.33        34.21 o                         
  -4  10   4         88.23         52.45        31.93 o                         
  -2  10   4        713.67        748.03        91.22 o                         
   0  10   4        125.97        116.31        41.05 o                         
   2  10   4       1271.16       1169.71       114.03 o                         
   4  10   4        384.24        387.70        68.42 o                         
   6  10   4        797.67        850.66       100.35 o                         
   8  10   4        713.92        809.61        98.07 o                         
  10  10   4       2435.72       3110.50       218.94 o                         
  12  10   4         72.25        118.59        47.89 o                         
 -13  11   4         82.03         91.22        45.61 o                         
 -11  11   4        127.02        152.80        50.17 o                         
  -9  11   4        371.97        374.02        68.42 o                         
  -7  11   4         50.83         86.66        38.77 o                         
  -5  11   4       1145.02       1322.51       116.31 o                         
  -3  11   4        460.79        481.20        77.54 o                         
  -1  11   4         24.30         61.58        36.49 o                         
   1  11   4         48.90         29.65        31.93 o                         
   3  11   4        269.89        239.46        59.30 o                         
   5  11   4         17.45         57.01        38.77 o                         
   7  11   4         47.62         66.14        43.33 o                         
 -31   1   5          8.98          1.73        20.11 o                         
 -29   1   5        206.09        174.65        28.19 o                         
 -27   1   5         23.57         22.05        16.88 o                         
 -25   1   5       1052.72       1140.24        62.07 o                         
 -23   1   5       1753.99       1740.78        83.81 o                         
 -21   1   5         60.69         64.83        15.26 o                         
 -19   1   5        103.64         86.62        16.12 o                         
 -17   1   5        801.87        788.62        33.34 o                         
 -15   1   5       1012.15       1027.45        39.50 o                         
 -13   1   5       3395.71       3546.01       119.38 o                         
 -11   1   5       1782.97       1881.26       109.47 o                         
  -7   1   5        218.28        214.38        15.96 o                         
  -5   1   5       3506.37       3653.05       207.53 o                         
  -3   1   5        532.38        554.18        38.77 o                         
  15   1   5        542.38        551.90        70.70 o                         
  17   1   5        557.14        522.26        70.70 o                         
  19   1   5       1927.53       2011.25       148.24 o                         
  21   1   5         21.43        -13.68        27.37 o                         
  23   1   5         86.40         72.98        38.77 o                         
  25   1   5        489.45        481.20        77.54 o                         
 -30   2   5        938.93        992.85        63.68 o                         
 -28   2   5        598.11        668.12        84.38 o                         
 -26   2   5        110.92        108.13        17.96 o                         
 -24   2   5         85.42         78.23        15.32 o                         
 -22   2   5       1516.98       1574.67        63.60 o                         
 -20   2   5        297.68        279.16        21.39 o                         
 -18   2   5        270.16        235.35        18.34 o                         
 -16   2   5        896.54        895.97        49.03 o                         
 -14   2   5       7474.10       8010.80       442.43 o                         
 -12   2   5       1212.25       1217.61        75.26 o                         
 -10   2   5       2146.94       2141.25       132.27 o                         
  -8   2   5       2174.25       2168.61       129.99 o                         
  -6   2   5         17.57         11.40         9.12 o                         
  -4   2   5       1656.82       1655.48       100.35 o                         
  -2   2   5         20.59         11.40        11.40 o                         
   0   2   5        244.39        259.99        29.65 o                         
   2   2   5       3581.93       3908.48       223.50 o                         
   4   2   5       8555.59       8918.48       517.69 o                         
   6   2   5        508.65        428.75        47.89 o                         
   8   2   5       2803.96       2743.32       182.45 o                         
  10   2   5       7057.90       7744.20       424.19 o                         
  12   2   5         46.28         38.77        22.81 o                         
  14   2   5          2.91          0.00        20.53 o                         
  16   2   5         36.56         36.49        29.65 o                         
  18   2   5        268.41        355.77        59.30 o                         
  20   2   5       1553.81       1623.55       132.27 o                         
  22   2   5       1230.81       1361.28       120.87 o                         
  24   2   5         86.88        123.15        45.61 o                         
 -31   3   5        407.41        389.98        59.30 o                         
 -29   3   5       2695.20       2990.11       187.01 o                         
 -27   3   5         73.18         37.40        20.11 o                         
 -25   3   5        646.92        713.65        46.77 o                         
 -23   3   5       1472.70       1502.11        76.59 o                         
 -21   3   5         20.60         17.10        12.90 o                         
 -19   3   5        265.78        244.40        24.96 o                         
 -17   3   5         32.71         36.49        18.24 o                         
 -15   3   5        266.19        289.64        31.93 o                         
 -13   3   5        623.46        540.50        43.33 o                         
 -11   3   5       1997.38       1938.27       120.87 o                         
  -9   3   5        118.23        123.15        18.24 o                         
  -7   3   5       4089.19       4312.14       255.43 o                         
  -5   3   5       8500.00       8578.67       494.89 o                         
  -3   3   5        365.00        364.89        34.21 o                         
  -1   3   5        333.20        339.81        34.21 o                         
   1   3   5       1812.25       1632.67       116.31 o                         
   3   3   5         35.02         22.81        15.96 o                         
   5   3   5       1465.45       1466.19       104.91 o                         
   7   3   5        592.90        549.62        57.01 o                         
   9   3   5       1548.57       1598.47       114.03 o                         
  11   3   5        172.90        148.24        36.49 o                         
  13   3   5       2401.46       2547.19       166.48 o                         
  15   3   5        212.00        184.73        43.33 o                         
  17   3   5        850.15        893.99        88.94 o                         
  19   3   5       3648.36       4145.66       269.11 o                         
  21   3   5        405.56        485.77        75.26 o                         
  23   3   5        415.30        476.64        77.54 o                         
 -30   4   5        636.66        540.50        72.98 o                         
 -28   4   5         34.02         15.49        19.39 o                         
 -26   4   5         32.17         23.95        17.74 o                         
 -24   4   5          2.14         14.82        16.13 o                         
 -22   4   5        326.49        312.24        31.42 o                         
 -20   4   5        300.49        353.51        32.25 o                         
 -18   4   5        446.16        383.82        31.42 o                         
 -16   4   5       1361.81       1482.16       100.35 o                         
 -14   4   5        918.25        798.21        61.58 o                         
 -12   4   5         50.16         61.58        18.24 o                         
 -10   4   5        120.76        104.91        20.53 o                         
  -8   4   5        106.70         82.10        18.24 o                         
  -6   4   5         65.62         38.77        15.96 o                         
  -4   4   5         68.37         70.70        18.24 o                         
  -2   4   5         74.20         52.45        18.24 o                         
   0   4   5         26.33         22.81        18.24 o                         
   2   4   5       1047.18       1049.07        77.54 o                         
   4   4   5        675.05        558.74        59.30 o                         
   6   4   5        557.75        545.06        54.73 o                         
   8   4   5       3111.68       3042.08       200.69 o                         
  10   4   5        576.63        606.64        63.86 o                         
  12   4   5         13.47        -15.96        20.53 o                         
  14   4   5        181.33        148.24        36.49 o                         
  16   4   5        140.00        187.01        45.61 o                         
  18   4   5         39.71         47.89        36.49 o                         
  20   4   5        326.47        273.67        54.73 o                         
  22   4   5         30.87         75.26        41.05 o                         
 -29   5   5        199.37        152.80        43.33 o                         
 -27   5   5        519.37        538.69        48.38 o                         
 -25   5   5         90.29         98.83        24.03 o                         
 -23   5   5         42.54         57.81        18.49 o                         
 -21   5   5         40.07         42.19        17.74 o                         
 -19   5   5        428.97        428.95        36.26 o                         
 -17   5   5        555.00        574.71        54.73 o                         
 -15   5   5         95.58         72.98        22.81 o                         
 -13   5   5          5.87         15.96        18.24 o                         
 -11   5   5          9.14          6.84        15.96 o                         
  -9   5   5         88.87        100.35        22.81 o                         
  -7   5   5        343.22        314.72        41.05 o                         
  -5   5   5        340.51        314.72        38.77 o                         
  -3   5   5       1483.49       1555.13       107.19 o                         
  -1   5   5        299.22        207.53        36.49 o                         
   1   5   5        522.99        451.56        50.17 o                         
   3   5   5        401.77        348.93        47.89 o                         
   5   5   5        186.47        193.85        38.77 o                         
   7   5   5        269.96        259.99        45.61 o                         
   9   5   5        356.07        344.37        52.45 o                         
  11   5   5        411.44        337.53        54.73 o                         
  13   5   5         81.12         72.98        34.21 o                         
  15   5   5         75.87         45.61        31.93 o                         
  17   5   5        137.14        150.52        43.33 o                         
  19   5   5        419.28        435.59        72.98 o                         
  21   5   5        255.08        273.67        61.58 o                         
 -28   6   5         44.14         36.49        34.21 o                         
 -26   6   5        162.84        175.10        45.61 o                         
 -24   6   5         63.92         66.14        22.58 o                         
 -22   6   5       1566.44       1797.07        91.10 o                         
 -20   6   5         52.78         70.33        20.11 o                         
 -18   6   5         84.57         72.98        29.65 o                         
 -16   6   5        958.69        937.32        79.82 o                         
 -14   6   5       2256.17       2262.12       148.24 o                         
 -12   6   5       2304.09       2339.66       152.80 o                         
 -10   6   5         62.01         82.10        25.09 o                         
  -8   6   5       1611.06       1726.18       118.59 o                         
  -6   6   5        398.48        371.74        47.89 o                         
  -4   6   5       1065.39       1108.37        86.66 o                         
  -2   6   5         37.03          9.12        20.53 o                         
   0   6   5         40.80         22.81        22.81 o                         
   2   6   5       1823.75       1687.41       125.43 o                         
   4   6   5       4034.72       4008.82       255.43 o                         
   6   6   5        102.30         61.58        29.65 o                         
   8   6   5        958.41        971.53        88.94 o                         
  10   6   5       1392.83       1327.08       111.75 o                         
  12   6   5        214.28        209.81        43.33 o                         
  14   6   5         56.96         86.66        38.77 o                         
  16   6   5        225.09        259.99        57.01 o                         
  18   6   5         70.36         59.30        41.05 o                         
  20   6   5       1042.11       1281.46       118.59 o                         
 -25   7   5        311.64        335.25        59.30 o                         
 -23   7   5       2216.10       2331.00       116.91 o                         
 -21   7   5         12.12         22.41        18.49 o                         
 -19   7   5         33.97         29.65        27.37 o                         
 -17   7   5         93.14         77.54        31.93 o                         
 -15   7   5         67.21         84.38        29.65 o                         
 -13   7   5       2128.66       2214.23       152.80 o                         
 -11   7   5       5566.67       5732.72       353.49 o                         
  -9   7   5         68.30         61.58        27.37 o                         
  -7   7   5       1114.02       1162.87        93.50 o                         
  -5   7   5       1537.10       1468.47       114.03 o                         
  -3   7   5          8.32          0.00        22.81 o                         
  -1   7   5         11.98         -4.56        20.53 o                         
   1   7   5       1471.08       1637.24       116.31 o                         
   3   7   5        204.66        173.32        41.05 o                         
   5   7   5        181.20        152.80        38.77 o                         
   7   7   5        236.92        255.43        50.17 o                         
   9   7   5        136.95        127.71        38.77 o                         
  11   7   5       1396.25       1308.83       118.59 o                         
  13   7   5       2517.27       2601.93       187.01 o                         
  15   7   5        329.93        428.75        70.70 o                         
  17   7   5        217.35        223.50        57.01 o                         
  19   7   5       2022.56       1865.30       159.64 o                         
 -22   8   5        292.71        415.07        61.58 o                         
 -20   8   5        207.34        187.01        47.89 o                         
 -18   8   5         61.66         41.05        31.93 o                         
 -16   8   5        825.60        766.28        79.82 o                         
 -14   8   5        103.95        100.35        34.21 o                         
 -12   8   5        318.12        259.99        47.89 o                         
 -10   8   5       1344.31       1304.27       107.19 o                         
  -8   8   5       2768.30       2898.40       196.13 o                         
  -6   8   5        100.87        104.91        34.21 o                         
  -4   8   5        242.99        253.15        47.89 o                         
  -2   8   5        419.29        319.28        54.73 o                         
   0   8   5         88.53        104.91        36.49 o                         
   2   8   5       3362.90       3586.91       230.34 o                         
   4   8   5       1782.89       1748.98       136.84 o                         
   6   8   5         19.24          0.00        29.65 o                         
   8   8   5        211.93        173.32        45.61 o                         
  10   8   5        710.54        766.28        91.22 o                         
  12   8   5        477.91        431.03        70.70 o                         
  14   8   5        227.11        237.18        54.73 o                         
  16   8   5        100.55         91.22        45.61 o                         
 -19   9   5         28.33         84.38        38.77 o                         
 -17   9   5         54.80         61.58        34.21 o                         
 -15   9   5         86.90         79.82        36.49 o                         
 -13   9   5         50.92         75.26        36.49 o                         
 -11   9   5        860.28        898.55        88.94 o                         
  -9   9   5       1044.49       1190.24       102.63 o                         
  -7   9   5         46.12         34.21        29.65 o                         
  -5   9   5         95.78         82.10        36.49 o                         
  -3   9   5        121.99        150.52        43.33 o                         
  -1   9   5         75.77         70.70        34.21 o                         
   1   9   5         91.76         82.10        36.49 o                         
   3   9   5         88.84         57.01        31.93 o                         
   5   9   5        390.66        428.75        66.14 o                         
   7   9   5         55.91         66.14        38.77 o                         
   9   9   5         85.06         82.10        41.05 o                         
  11   9   5         20.31         54.73        38.77 o                         
  13   9   5        409.81        387.70        70.70 o                         
 -14  10   5        468.94        615.76        84.38 o                         
 -12  10   5         64.83         93.50        41.05 o                         
 -10  10   5        142.03        150.52        45.61 o                         
  -8  10   5        160.57        125.43        43.33 o                         
  -6  10   5        300.54        362.61        63.86 o                         
  -4  10   5        755.05        830.14        88.94 o                         
  -2  10   5        108.47        141.40        45.61 o                         
   0  10   5        251.68        234.90        54.73 o                         
   2  10   5        678.41        647.69        88.94 o                         
   4  10   5         27.55         27.37        36.49 o                         
   6  10   5        734.13        604.36        86.66 o                         
   8  10   5         60.04         82.10        38.77 o                         
 -30   0   6         54.78         31.93        31.93 o                         
 -28   0   6        882.51        903.11        79.82 o                         
 -26   0   6       1618.14       1559.70       116.31 o                         
 -24   0   6        195.79        180.17        34.21 o                         
 -22   0   6        639.70        716.11        59.30 o                         
 -20   0   6       1123.39       1112.93        79.82 o                         
 -18   0   6         23.21         25.09        13.68 o                         
 -16   0   6         94.81         66.14        13.68 o                         
  20   0   6        522.66        602.08        84.38 o                         
  22   0   6       1832.81       1924.59       161.92 o                         
 -29   1   6        417.35        412.79        40.32 o                         
 -27   1   6        154.65        147.08        24.03 o                         
 -25   1   6        114.08        104.74        21.67 o                         
 -23   1   6        492.67        502.73        34.64 o                         
 -21   1   6        476.33        454.74        31.42 o                         
 -19   1   6       1703.18       1718.55        80.58 o                         
 -17   1   6         40.59         31.93         9.68 o                         
  -5   1   6       1002.57       1051.35        66.14 o                         
  -3   1   6        356.45        351.21        31.93 o                         
  -1   1   6       1218.94       1299.71        86.66 o                         
  11   1   6        983.43        978.37        88.94 o                         
  13   1   6       1210.74       1304.27       107.19 o                         
  15   1   6         64.23         72.98        34.21 o                         
  17   1   6         87.09         88.94        38.77 o                         
  19   1   6        669.55        709.26        88.94 o                         
  21   1   6        623.11        652.25        88.94 o                         
 -28   2   6         39.08         41.05        27.37 o                         
 -26   2   6        255.02        253.15        41.05 o                         
 -24   2   6         35.58         45.61        22.81 o                         
 -22   2   6         45.32         31.93        12.90 o                         
 -20   2   6        127.56        116.49        16.13 o                         
 -18   2   6        582.46        562.98        33.03 o                         
 -16   2   6        153.93        116.31        18.24 o                         
  -8   2   6        417.83        378.58        27.37 o                         
  -6   2   6        159.57        161.92        20.53 o                         
  -4   2   6         81.19         77.54        15.96 o                         
  -2   2   6        517.58        451.56        41.05 o                         
   0   2   6         38.16         34.21        18.24 o                         
   2   2   6        892.53        944.16        70.70 o                         
   4   2   6        608.26        599.80        57.01 o                         
   6   2   6        200.79        189.29        36.49 o                         
   8   2   6        104.48        102.63        31.93 o                         
  10   2   6        165.44        175.61        38.77 o                         
  12   2   6        195.52        175.61        43.33 o                         
  14   2   6          1.89          0.00        27.37 o                         
  16   2   6         21.60         25.09        29.65 o                         
  18   2   6         33.54         34.21        36.49 o                         
  20   2   6         26.11         34.21        38.77 o                         
  22   2   6        130.64        152.80        54.73 o                         
 -29   3   6        624.11        567.87        68.42 o                         
 -27   3   6         25.37         11.08        16.88 o                         
 -25   3   6         90.41         85.66        19.35 o                         
 -23   3   6        337.23        380.96        33.03 o                         
 -21   3   6        847.54        798.73        46.77 o                         
 -19   3   6       1547.31       1683.96        77.41 o                         
 -17   3   6         99.94         85.90        14.51 o                         
 -15   3   6         39.03         25.09        13.68 o                         
 -13   3   6        563.71        586.11        43.33 o                         
 -11   3   6        130.23        111.75        18.24 o                         
  -9   3   6        500.09        531.38        41.05 o                         
  -7   3   6        447.80        399.10        34.21 o                         
  -5   3   6        904.51        916.80        63.86 o                         
  -3   3   6        105.14        109.47        22.81 o                         
  -1   3   6        560.10        513.13        47.89 o                         
   1   3   6        356.68        371.74        43.33 o                         
   3   3   6        451.58        405.95        50.17 o                         
   5   3   6       2647.19       2590.52       175.61 o                         
   7   3   6        115.49         95.78        29.65 o                         
   9   3   6        288.30        214.38        43.33 o                         
  11   3   6         13.91         -2.28        25.09 o                         
  13   3   6        601.04        576.99        72.98 o                         
  15   3   6        181.14        173.32        45.61 o                         
  17   3   6         62.20         50.17        36.49 o                         
  19   3   6        396.29        387.70        66.14 o                         
  21   3   6        291.33        310.16        63.86 o                         
 -28   4   6        115.89        148.24        38.77 o                         
 -26   4   6        636.74        693.20        60.44 o                         
 -24   4   6        259.97        265.69        29.03 o                         
 -22   4   6        499.08        587.21        51.31 o                         
 -20   4   6        342.99        324.10        29.03 o                         
 -18   4   6        142.29        140.86        18.49 o                         
 -16   4   6        180.26        173.32        27.37 o                         
 -14   4   6        384.77        326.12        36.49 o                         
 -12   4   6        650.28        629.44        50.17 o                         
 -10   4   6       1939.58       1947.40       125.43 o                         
  -8   4   6        989.41        976.09        70.70 o                         
  -6   4   6       1348.94       1251.82        86.66 o                         
  -4   4   6        308.77        312.44        38.77 o                         
  -2   4   6       2590.78       2768.41       168.76 o                         
   0   4   6        286.90        216.66        36.49 o                         
   2   4   6        482.67        492.61        52.45 o                         
   4   4   6       2443.60       2515.26       161.92 o                         
   6   4   6       4418.09       4729.49       278.23 o                         
   8   4   6        459.99        510.85        63.86 o                         
  10   4   6        580.31        615.76        72.98 o                         
  12   4   6        321.96        323.84        54.73 o                         
  14   4   6        755.45        770.84        82.10 o                         
  16   4   6        438.16        410.51        66.14 o                         
  18   4   6        221.55        250.86        57.01 o                         
  20   4   6        178.39        200.69        52.45 o                         
 -27   5   6         39.45         70.70        31.93 o                         
 -25   5   6         36.67         48.99        20.11 o                         
 -23   5   6        493.49        480.67        41.93 o                         
 -21   5   6        136.39         97.58        20.96 o                         
 -19   5   6       1413.93       1492.25        74.97 o                         
 -17   5   6        938.22       1008.02        77.54 o                         
 -15   5   6        225.64        155.08        29.65 o                         
 -13   5   6       1358.41       1530.05       104.91 o                         
 -11   5   6       2220.06       2189.14       143.68 o                         
  -9   5   6         46.34         47.89        20.53 o                         
  -7   5   6       1283.62       1345.32        95.78 o                         
  -5   5   6       1160.05       1151.47        86.66 o                         
  -3   5   6        300.80        228.06        36.49 o                         
  -1   5   6        576.29        492.61        54.73 o                         
   1   5   6         22.33         50.17        22.81 o                         
   3   5   6        215.44        141.40        34.21 o                         
   5   5   6       1734.20       1878.98       132.27 o                         
   7   5   6        502.79        476.64        61.58 o                         
   9   5   6       1127.43       1299.71       104.91 o                         
  11   5   6        435.25        551.90        70.70 o                         
  13   5   6       2399.37       2563.16       182.45 o                         
  15   5   6        247.78        303.32        54.73 o                         
  17   5   6        326.87        314.72        61.58 o                         
  19   5   6        557.22        677.34        88.94 o                         
 -24   6   6          8.63         31.11        22.40 o                         
 -22   6   6         76.91         79.74        22.40 o                         
 -20   6   6        178.52        205.80        42.19 o                         
 -18   6   6          8.26         -2.28        22.81 o                         
 -16   6   6        126.95        120.87        29.65 o                         
 -14   6   6        908.89        884.87        75.26 o                         
 -12   6   6        573.66        513.13        57.01 o                         
 -10   6   6        183.31        196.13        36.49 o                         
  -8   6   6        597.68        665.93        61.58 o                         
  -6   6   6        174.30        116.31        29.65 o                         
  -4   6   6        419.26        371.74        50.17 o                         
  -2   6   6       1022.45        955.57        84.38 o                         
   0   6   6        143.31         86.66        29.65 o                         
   2   6   6        531.36        581.55        68.42 o                         
   4   6   6        391.04        371.74        57.01 o                         
   6   6   6        840.49        830.14        79.82 o                         
   8   6   6        461.12        492.61        66.14 o                         
  10   6   6        152.07        161.92        45.61 o                         
  12   6   6        190.70        189.29        50.17 o                         
  14   6   6        112.18         93.50        38.77 o                         
  16   6   6        672.05        891.71        95.78 o                         
 -23   7   6         40.62         -4.56        27.37 o                         
 -21   7   6         35.89         40.17        20.78 o                         
 -19   7   6        245.80        232.62        45.61 o                         
 -17   7   6        237.23        223.50        41.05 o                         
 -15   7   6        449.30        485.77        57.01 o                         
 -13   7   6         84.51         93.50        29.65 o                         
 -11   7   6        435.74        440.15        57.01 o                         
  -9   7   6         78.66         68.42        27.37 o                         
  -7   7   6         25.84         20.53        22.81 o                         
  -5   7   6        130.29         61.58        29.65 o                         
  -3   7   6        180.80        166.48        38.77 o                         
  -1   7   6        484.28        538.22        63.86 o                         
   1   7   6         26.98         47.89        27.37 o                         
   3   7   6         11.50          4.56        25.09 o                         
   5   7   6         51.53         70.70        31.93 o                         
   7   7   6        156.33        145.96        41.05 o                         
   9   7   6         65.68         54.73        34.21 o                         
  11   7   6         17.32        -13.68        25.09 o                         
  13   7   6        281.19        214.38        52.45 o                         
 -20   8   6        310.59        364.89        59.30 o                         
 -18   8   6        178.29        173.32        45.61 o                         
 -16   8   6        329.76        275.95        50.17 o                         
 -14   8   6        288.56        332.97        52.45 o                         
 -12   8   6        106.36        100.35        36.49 o                         
 -10   8   6         92.72         79.82        31.93 o                         
  -8   8   6         36.25         47.89        27.37 o                         
  -6   8   6        271.35        307.88        52.45 o                         
  -4   8   6        377.86        385.42        59.30 o                         
  -2   8   6        870.04        928.20        88.94 o                         
   0   8   6        384.12        314.72        54.73 o                         
   2   8   6        457.57        453.84        66.14 o                         
   4   8   6        487.11        501.73        70.70 o                         
   6   8   6         49.53         70.70        36.49 o                         
   8   8   6        385.96        394.54        66.14 o                         
  10   8   6        403.39        467.52        72.98 o                         
 -15   9   6         60.33         61.58        34.21 o                         
 -13   9   6       1630.72       1931.43       139.12 o                         
 -11   9   6       1105.93       1235.85       109.47 o                         
  -7   9   6         32.93         77.54        34.21 o                         
  -5   9   6       1050.40       1126.61       102.63 o                         
  -1   9   6        282.94        312.44        57.01 o                         
   1   9   6         54.68         31.93        31.93 o                         
   3   9   6        912.57        951.01        95.78 o                         
   5   9   6        402.30        447.00        70.70 o                         
   7   9   6       1247.15       1363.57       123.15 o                         
 -27   1   7        506.95        497.17        59.30 o                         
  -3   1   7        315.19        296.48        31.93 o                         
  -1   1   7         63.23         82.10        20.53 o                         
   1   1   7        168.97        168.76        29.65 o                         
   3   1   7        267.94        362.61        45.61 o                         
   5   1   7        905.32        809.61        72.98 o                         
   7   1   7        424.34        360.33        52.45 o                         
   9   1   7        448.81        424.19        59.30 o                         
  11   1   7        371.63        351.21        57.01 o                         
  13   1   7        406.93        428.75        66.14 o                         
  15   1   7        420.80        460.68        70.70 o                         
  17   1   7         63.37         43.33        38.77 o                         
 -28   2   7        214.37        196.13        45.61 o                         
  -4   2   7         37.93         25.09        13.68 o                         
  -2   2   7       2919.86       2852.79       177.89 o                         
   0   2   7       1116.91       1172.00        82.10 o                         
   2   2   7         20.49         15.96        20.53 o                         
   4   2   7        760.01        754.88        68.42 o                         
   6   2   7       2869.94       2946.29       189.29 o                         
   8   2   7        296.33        225.78        45.61 o                         
  10   2   7        132.81         72.98        34.21 o                         
  12   2   7        127.91        111.75        41.05 o                         
  14   2   7        205.80        136.84        45.61 o                         
  16   2   7       1369.49       1573.38       132.27 o                         
 -27   3   7        196.57        241.74        43.33 o                         
  -5   3   7        430.83        456.12        41.05 o                         
  -3   3   7        122.38        116.31        25.09 o                         
  -1   3   7        229.89        230.34        36.49 o                         
   1   3   7       1072.31       1053.63        82.10 o                         
   3   3   7        646.92        586.11        61.58 o                         
   5   3   7         75.67         70.70        27.37 o                         
   7   3   7        192.85        269.11        45.61 o                         
   9   3   7        665.61        551.90        70.70 o                         
  11   3   7         87.79         72.98        31.93 o                         
  13   3   7        550.48        581.55        75.26 o                         
  15   3   7       1253.34       1331.64       116.31 o                         
  17   3   7         31.87         68.42        38.77 o                         
 -26   4   7         24.82         63.86        45.61 o                         
 -24   4   7         85.73         95.78        31.93 o                         
  -8   4   7         52.27         52.45        18.24 o                         
  -6   4   7         16.93         -4.56        15.96 o                         
  -4   4   7         99.71         88.94        22.81 o                         
  -2   4   7        253.33        259.99        36.49 o                         
   0   4   7        456.10        490.33        52.45 o                         
   2   4   7         45.36         45.61        25.09 o                         
   4   4   7       1244.46       1276.90        98.07 o                         
   6   4   7        863.40        795.93        79.82 o                         
   8   4   7        316.65        291.92        52.45 o                         
  10   4   7         29.31         25.09        29.65 o                         
  12   4   7         59.72         86.66        36.49 o                         
  14   4   7          5.64         43.33        36.49 o                         
 -23   5   7         61.24         31.93        25.09 o                         
 -21   5   7         17.07         15.96        22.81 o                         
 -19   5   7        110.64        129.99        29.65 o                         
 -11   5   7        361.14        257.71        36.49 o                         
  -9   5   7         24.86         13.68        20.53 o                         
  -7   5   7        647.19        622.60        57.01 o                         
  -5   5   7         71.18         72.98        25.09 o                         
  -3   5   7         26.74         36.49        20.53 o                         
  -1   5   7        213.69        171.04        36.49 o                         
   1   5   7        414.46        433.31        54.73 o                         
   3   5   7        636.22        634.00        68.42 o                         
   5   5   7        233.59        205.25        43.33 o                         
   7   5   7        139.59        120.87        36.49 o                         
   9   5   7         27.48         36.49        31.93 o                         
  11   5   7         11.25         22.81        34.21 o                         
  13   5   7         78.13         93.50        41.05 o                         
 -20   6   7        755.48        935.04        77.54 o                         
 -18   6   7        539.32        538.22        66.14 o                         
 -16   6   7       1659.72       1671.44       120.87 o                         
 -14   6   7         82.17         86.66        27.37 o                         
 -12   6   7        471.91        417.35        50.17 o                         
 -10   6   7        260.02        291.92        41.05 o                         
  -8   6   7        353.94        319.28        45.61 o                         
  -6   6   7         70.18         79.82        27.37 o                         
  -4   6   7         19.17         27.37        22.81 o                         
  -2   6   7        960.75       1039.95        86.66 o                         
   0   6   7        929.21       1005.74        88.94 o                         
   4   6   7        476.50        403.66        61.58 o                         
   6   6   7        666.77        613.48        77.54 o                         
   8   6   7       1150.84       1281.46       111.75 o                         
  10   6   7          5.48         36.49        34.21 o                         
  12   6   7         64.66         45.61        38.77 o                         
 -19   7   7        179.54        225.78        43.33 o                         
 -17   7   7        274.76        285.07        45.61 o                         
 -15   7   7       1574.90       1493.56       114.03 o                         
 -13   7   7        337.49        326.12        50.17 o                         
 -11   7   7        375.55        444.72        57.01 o                         
  -9   7   7        830.12        868.90        79.82 o                         
  -7   7   7        349.46        317.00        47.89 o                         
  -5   7   7        297.84        239.46        45.61 o                         
  -3   7   7         45.60        134.55        34.21 o                         
  -1   7   7        169.88        148.24        38.77 o                         
   1   7   7        136.01        157.36        41.05 o                         
   3   7   7        145.02        161.92        43.33 o                         
   5   7   7         43.69         77.54        36.49 o                         
   7   7   7        797.83        775.40        91.22 o                         
 -14   8   7        455.30        469.80        63.86 o                         
 -12   8   7       1349.43       1475.31       114.03 o                         
  -8   8   7         95.31        116.31        36.49 o                         
  -6   8   7        121.32        139.12        38.77 o                         
  -4   8   7         36.48         50.17        31.93 o                         
  -2   8   7       1262.31       1283.74       111.75 o                         
   0   8   7       1392.68       1582.50       127.71 o                         
   4   8   7        348.53        410.51        68.42 o                         
  10   0   8        423.44        360.33        61.58 o                         
  12   0   8       1243.83       1265.50       114.03 o                         
  -1   1   8        224.21        264.55        36.49 o                         
   1   1   8        709.94        704.70        63.86 o                         
   3   1   8        168.95        134.55        34.21 o                         
   5   1   8         64.08         27.37        27.37 o                         
   7   1   8        989.71       1094.68        95.78 o                         
   9   1   8        603.12        561.03        72.98 o                         
  11   1   8         79.56         93.50        38.77 o                         
   0   2   8        846.59        896.27        70.70 o                         
   2   2   8         71.53         77.54        27.37 o                         
   4   2   8         82.45        116.31        31.93 o                         
   6   2   8        307.10        342.09        52.45 o                         
   8   2   8         34.31         15.96        29.65 o                         
  10   2   8          1.58          6.84        29.65 o                         
  12   2   8          5.81         20.53        36.49 o                         
  -1   3   8        184.54        157.36        29.65 o                         
   1   3   8       1131.30       1229.01        93.50 o                         
   3   3   8        635.80        647.69        66.14 o                         
   5   3   8        405.44        330.69        52.45 o                         
   7   3   8        330.22        451.56        61.58 o                         
   9   3   8        139.88        148.24        41.05 o                         
  11   3   8         41.58          0.00        29.65 o                         
  -2   4   8        481.53        403.66        50.17 o                         
   0   4   8        396.27        442.43        54.73 o                         
   2   4   8        719.28        750.31        70.70 o                         
   4   4   8        226.90        230.34        45.61 o                         
   6   4   8        169.85        209.81        45.61 o                         
   8   4   8          5.37         -2.28        25.09 o                         
  -3   5   8        122.09        164.20        34.21 o                         
  -1   5   8         43.56        104.91        29.65 o                         
   1   5   8       2221.06       2321.41       159.64 o                         
   5   5   8        161.50        177.89        43.33 o                         
   7   5   8        181.33        155.08        43.33 o                         
  -6   6   8         98.98        148.24        34.21 o                         
  -4   6   8        221.04        216.66        38.77 o                         
  -2   6   8         97.29        132.27        34.21 o                         
   0   6   8        142.87        123.15        36.49 o                         
   2   6   8        116.88        118.59        38.77 o                         
   3   1   9        273.80        282.79        45.61 o                         
   2   2   9        664.44        782.24        72.98 o                         
                                                                                
