# Supplementary material for: The crystal structure of the zwitterionic co-crystal of 2,4-di­chloro-6-{[(3-hy­droxy­prop­yl)azaniumyl]­meth­yl}phenolate and 2,4-di­chloro­phenol
Source: Acta Crystallogr E Crystallogr Commun. 2019 Sep 10;75(Pt 10):1452–5. doi: 10.1107/S2056989019012544 (PMC6775751; doi:10.1107/S2056989019012544)
Supplement: Supplementary file 3 [file e-75-01452-Isup3.mol]

@<TRIPOS>MOLECULE
mo_17ca_bu1_0m_a.res in C2/c
    41    41     2     0     0
SMALL
NO_CHARGES
****
Generated from the CSD

@<TRIPOS>ATOM
     1 C1      15.3575   3.7971   3.3400   C.2       1 RES1   0.0000
     2 C2      16.0849   2.6281   3.6273   C.3       1 RES1   0.0000
     3 C3      17.2729   2.6044   4.3389   C.2       1 RES1   0.0000
     4 H3      17.7339   1.7894   4.4988   H         1 RES1   0.0000
     5 C4      17.7663   3.8136   4.8102   C.3       1 RES1   0.0000
     6 C5      17.1115   5.0057   4.5447   C.2       1 RES1   0.0000
     7 H5      17.4704   5.8247   4.8656   H         1 RES1   0.0000
     8 C6      15.9340   5.0071   3.8120   C.2       1 RES1   0.0000
     9 O1      14.2114   3.7944   2.6804   O.2       1 RES1   0.0000
    10 C7      15.3357   6.3335   3.3942   C.3       1 RES1   0.0000
    11 H7A     15.7627   7.0586   3.9157   H         1 RES1   0.0000
    12 H7B     15.5358   6.4906   2.4375   H         1 RES1   0.0000
    13 N1      13.8545   6.3926   3.5990   N.4       1 RES1   0.0000
    14 H1A     13.6670   6.1348   4.4513   H         1 RES1   0.0000
    15 H1B     13.4581   5.7964   3.0372   H         1 RES1   0.0000
    16 C8      13.2566   7.7464   3.3633   C.3       1 RES1   0.0000
    17 H8A     13.7625   8.4079   3.8988   H         1 RES1   0.0000
    18 H8B     12.3266   7.7395   3.7025   H         1 RES1   0.0000
    19 C9      13.2352   8.2187   1.9122   C.3       1 RES1   0.0000
    20 H9A     12.9142   9.1550   1.8897   H         1 RES1   0.0000
    21 H9B     14.1620   8.2122   1.5644   H         1 RES1   0.0000
    22 C10     12.3642   7.3853   0.9867   C.3       1 RES1   0.0000
    23 H10A    11.4427   7.3531   1.3470   H         1 RES1   0.0000
    24 H10B    12.3284   7.8165   0.0963   H         1 RES1   0.0000
    25 O2      12.8613   6.0534   0.8452   O.3       1 RES1   0.0000
    26 H2      13.5097   6.0517   0.3112   H         1 RES1   0.0000
    27 CL1     15.4745   1.0989   3.0306   Cl        1 RES1   0.0000
    28 CL2     19.2360   3.8174   5.7499   Cl        1 RES1   0.0000
    29 O1B     11.5260   3.7641   0.7232   O.3       2 RES2   0.0000
    30 H1BA    11.8905   4.5209   0.7127   H         2 RES2   0.0000
    31 C1B     10.3692   3.8101   0.0188   C.2       2 RES2   0.0000
    32 C2B      9.6497   2.6258  -0.1776   C.3       2 RES2   0.0000
    33 C3B      8.4583   2.6000  -0.8765   C.2       2 RES2   0.0000
    34 H3B      7.9870   1.7850  -1.0032   H         2 RES2   0.0000
    35 C4B      7.9668   3.7887  -1.3882   C.3       2 RES2   0.0000
    36 C5B      8.6379   4.9836  -1.1913   C.2       2 RES2   0.0000
    37 H5B      8.2815   5.7966  -1.5299   H         2 RES2   0.0000
    38 C6B      9.8353   4.9795  -0.4948   C.2       2 RES2   0.0000
    39 H6B     10.3006   5.7977  -0.3666   H         2 RES2   0.0000
    40 CL2B     6.4746   3.7904  -2.2860   Cl        2 RES2   0.0000
    41 CL1B    10.2584   1.1345   0.4933   Cl        2 RES2   0.0000
@<TRIPOS>BOND
     1     1     2    1
     2     1     8   un
     3     1     9    2
     4     2     3    1
     5     2    27    1
     6     3     4    1
     7     3     5    1
     8     5     6    1
     9     5    28    1
    10     6     7    1
    11     6     8   un
    12     8    10    1
    13    10    11    1
    14    10    12    1
    15    10    13    1
    16    13    14    1
    17    13    15    1
    18    13    16    1
    19    16    17    1
    20    16    18    1
    21    16    19    1
    22    19    20    1
    23    19    21    1
    24    19    22    1
    25    22    23    1
    26    22    24    1
    27    22    25    1
    28    25    26    1
    29    29    30    1
    30    29    31    1
    31    31    32    1
    32    31    38   un
    33    32    33    1
    34    32    41    1
    35    33    34    1
    36    33    35    1
    37    35    36    1
    38    35    40    1
    39    36    37    1
    40    36    38   un
    41    38    39    1
@<TRIPOS>SUBSTRUCTURE
     1 RES1        1 GROUP             0 ****  ****    0  
     2 RES2       29 GROUP             0 ****  ****    0  
@<TRIPOS>CRYSIN
   26.4056    9.5558    7.1019   90.0000  101.0760   90.0000     9     1
